# Supplementary material for: Multi-Omics Profiling Specifies Involvement of Alternative Ribosomal Proteins in Response to Zinc Limitation in Mycobacterium smegmatis
Source: Front Microbiol. 2022 Feb 10;13:811774. doi: 10.3389/fmicb.2022.811774 (PMC8866557; doi:10.3389/fmicb.2022.811774)
Supplement: Supplementary file 1 [file Table_1.XLSX]

## Sheet: S1. Zur
S1 Table. Expression levels of genes in the Zur regulon in Zn2+-limited Msm (wild type ZLM vs. ZRM). Differentially expressed (DE) genes were defined as having an absolute fold-change cutoff of two (lfc=1) or greater and an adjusted P-value (adj.P.val) less than 0.05 and are identified in the "DE?" column with a 'yes' (genes that are not DE say 'no').
MSMEG locus	Name	lfc	adj.P.val	DE?
MSMEG_4486	znr	1.33916	0.0752128	no
MSMEG_4487	zur	0.569967	1	no
MSMEG_6045	znuB	2.94011	2.42379e-08	yes
MSMEG_6046	znuC	3.86313	2.34698e-11	yes
MSMEG_6047	znuA	4.25961	6.95029e-12	yes
MSMEG_6048	yciC2	9.79137	5.01892e-14	yes
MSMEG_6052	znuC2	8.87737	2.09723e-15	yes
MSMEG_6053	bluB	3.71391	4.75871e-12	yes
MSMEG_6054	lamB	2.1077	9.68781e-09	yes
MSMEG_6065	rpsR1	9.05186	8.1352e-12	yes
MSMEG_6066	rpsN2	9.05414	5.92457e-12	yes
MSMEG_6067	rpmG1	10.2722	3.73849e-10	yes
MSMEG_6068	rpmB1	9.86348	6.75237e-13	yes
MSMEG_6069	yciC	9.1379	4.62886e-16	yes
MSMEG_6070	rpmE2	9.10265	2.17293e-13	yes
