# Supplementary material for: Multi-Omics Profiling Specifies Involvement of Alternative Ribosomal Proteins in Response to Zinc Limitation in Mycobacterium smegmatis
Source: Front Microbiol. 2022 Feb 10;13:811774. doi: 10.3389/fmicb.2022.811774 (PMC8866557; doi:10.3389/fmicb.2022.811774)
Supplement: Supplementary file 2 [file Table_2.XLSX]

## Sheet: S2. DEGs Msm wt ZLMvsZRM
S2 Table. Differentially expressed (DE) genes in Zn2+-limited Msm (i.e., ZLM vs. ZRM). DE genes were defined as having an absolute fold-change cutoff of two (lfc=1) or greater and an adjusted P-value (adj.P.val) less than 0.05.
MSMEG Locus	Name	Description	lfc	adj.P.val
MSMEG_6067	rpmG	ribosomal protein L33	10.2722	3.73849e-10
MSMEG_6068	rpmB	ribosomal protein L28	9.86348	6.75237e-13
MSMEG_6048		cobalamin synthesis protein/P47K	9.79137	5.01892e-14
MSMEG_6069		CobW/P47K C-domain protein	9.1379	4.62886e-16
MSMEG_6070	rpmE	ribosomal protein L31	9.10265	2.17293e-13
MSMEG_6066		30S ribosomal protein S14	9.05414	5.92457e-12
MSMEG_6065	rpsR	ribosomal protein S18	9.05186	8.1352e-12
MSMEG_6052		ABC transport protein, ATP-binding subunit	8.87737	2.09723e-15
MSMEG_6470		hypothetical protein	8.64728	1.18588e-09
MSMEG_3012		acetyl-CoA acetyltransferases	8.51711	7.54015e-13
MSMEG_3242		starvation-inducible DNA-binding protein or fine tangled pili major subunit	8.15477	2.24767e-12
MSMEG_1530		integral membrane protein	7.75303	1.37576e-15
MSMEG_6049		secreted protein	7.6233	2.17293e-13
MSMEG_3384		isoflavone reductase	7.4386	5.30816e-13
MSMEG_6050		solute-binding lipoprotein	7.32457	5.25927e-12
MSMEG_4063		amidohydrolase family protein	7.23432	8.19733e-13
MSMEG_3383		hypothetical protein	7.1299	3.49308e-12
MSMEG_3385		hypothetical protein	7.10069	5.75617e-11
MSMEG_4030		conserved hypothetical protein	7.0599	2.16056e-10
MSMEG_4547		acyl-CoA dehydrogenase family protein	7.0506	1.48036e-11
MSMEG_6472		hypothetical protein	6.93347	3.1189e-08
MSMEG_1302		alkylphosphonate uptake protein	6.83888	4.39276e-07
MSMEG_6055		hypothetical protein	6.75355	1.21663e-12
MSMEG_0576		MmpL4 protein	6.69334	1.16596e-11
MSMEG_6498		hypothetical protein	6.67468	3.28497e-11
MSMEG_1953		transcription factor WhiB	6.63468	1.83103e-10
MSMEG_6847		conserved hypothetical protein	6.5997	6.27648e-11
MSMEG_2542		integral membrane protein DUF6	6.58788	1.73589e-11
MSMEG_3407		epoxide hydrolase	6.55894	8.68839e-15
MSMEG_5643		conserved hypothetical protein	6.55061	7.19839e-08
MSMEG_0546		conserved hypothetical protein	6.52122	3.44505e-09
MSMEG_5026		conserved hypothetical protein	6.45084	1.4576e-09
MSMEG_2852		3-oxoacyl-[acyl-carrier-protein] reductase	6.42192	1.64215e-08
MSMEG_5558		hypothetical protein	6.3887	7.49417e-11
MSMEG_4138		aliphatic nitrilase	6.38052	7.23586e-10
MSMEG_2906		conserved hypothetical protein	6.37225	9.7268e-12
MSMEG_4064		zinc-binding alcohol dehydrogenase	6.36122	7.54015e-13
MSMEG_6755		isoflavone reductase	6.33091	3.14763e-11
MSMEG_6742		conserved hypothetical protein	6.31806	3.6134e-13
MSMEG_3011		steroid monooxygenase	6.24297	1.8071e-10
MSMEG_6858		epoxide hydrolase 1	6.2025	4.80079e-12
MSMEG_1419		conserved hypothetical protein	6.20107	7.08469e-09
MSMEG_1749		putative monooxygenase	6.19241	3.22894e-11
MSMEG_6705		regulatory protein	6.16554	1.03316e-10
MSMEG_5917		conserved hypothetical protein	6.13744	3.04094e-08
MSMEG_3386		shikimate transporter	6.1063	2.46678e-11
MSMEG_6025		conserved hypothetical protein	6.0629	1.80084e-09
MSMEG_1748		conserved hypothetical protein	6.06118	1.8777e-08
MSMEG_0575		MmpS1 protein	5.99024	7.75812e-10
MSMEG_6442		integral membrane protein	5.93953	5.90635e-07
MSMEG_0285		transcriptional regulator TetR family protein	5.93678	8.75813e-10
MSMEG_3405		methylenomycin A resistance protein	5.93469	5.21036e-09
MSMEG_2851		conserved hypothetical protein	5.91004	1.21323e-11
MSMEG_2907		putative oxidoreductase YeiQ	5.89555	5.95099e-11
MSMEG_6747		oxidoreductase	5.8877	6.44144e-12
MSMEG_2905		transcriptional regulator	5.86279	2.58543e-11
MSMEG_3447		two-component system response regulator	5.83622	1.90725e-11
MSMEG_4032		zinc-binding alcohol dehydrogenase	5.82052	6.71748e-12
MSMEG_0303		alcohol dehydrogenase, zinc-containing	5.81456	2.36076e-11
MSMEG_1755		anti-sigm factor, ChrR	5.79245	4.08435e-12
MSMEG_5731		transcriptional regulator, GntR family protein	5.77942	1.01898e-10
MSMEG_5583		HNH endonuclease	5.77634	1.02851e-09
MSMEG_2177		fmnh2-utilizing oxygenase	5.7761	1.66145e-11
MSMEG_5125		YceI like family protein	5.77497	2.20739e-11
MSMEG_1751		norsolorinic acid reductase	5.77485	1.16614e-11
MSMEG_5186		HicB family protein	5.75773	4.76178e-09
MSMEG_4498		hypothetical protein	5.74551	2.26003e-10
MSMEG_1750		hypothetical protein	5.7409	8.31799e-06
MSMEG_6703		N5,N10-methylenetetrahydromethanopterin reductase-related protein	5.73592	5.17032e-11
MSMEG_4960		tRNA-Arg	5.67794	1.90181e-06
MSMEG_6848		putative oxidoreductase	5.67682	1.63923e-12
MSMEG_3382		transcriptional regulator, ArsR family protein	5.6697	1.37127e-09
MSMEG_0117		hydrolase	5.62033	1.22556e-12
MSMEG_0424		Hsp20/alpha crystallin family protein	5.60054	1.605e-10
MSMEG_6753		oxidoreductase, short chain dehydrogenase/reductase family protein	5.58454	3.36589e-11
MSMEG_1236		Mpr protein	5.55907	1.30997e-08
MSMEG_2508		conserved hypothetical protein	5.55876	5.38094e-08
MSMEG_4303		methyltransferase	5.55443	5.92457e-12
MSMEG_3404		HNH endonuclease domain protein	5.53568	2.372e-10
MSMEG_1999		hypothetical protein	5.53438	3.31941e-12
MSMEG_2795		transmembrane transport protein	5.52847	5.34382e-10
MSMEG_1754		conserved hypothetical protein	5.50306	3.43073e-12
MSMEG_0773		acetyltransferase	5.49551	7.98382e-12
MSMEG_1273		conserved hypothetical protein	5.49367	6.39541e-07
MSMEG_3584		membrane protein, MmpL family protein	5.47529	8.1382e-10
MSMEG_3583		monooxygenase	5.4715	8.76989e-12
MSMEG_3582	lon	ATP-dependent protease La	5.46968	1.85429e-10
MSMEG_4961		hypothetical protein	5.43983	2.32342e-12
MSMEG_6443	dinP	DNA polymerase IV	5.41723	4.71874e-09
MSMEG_6454		conserved hypothetical protein	5.40425	3.86953e-12
MSMEG_5167		major facilitator superfamily protein MFS_1	5.4042	4.65602e-11
MSMEG_4141		conserved hypothetical protein	5.38765	1.00756e-12
MSMEG_4963		peptide synthetase ScpsB, putative	5.34658	7.06163e-10
MSMEG_2296		secreted protein	5.34471	1.6561e-06
MSMEG_6057		MspD protein	5.33947	5.53204e-10
MSMEG_1016		secreted protein	5.3322	6.4304e-07
MSMEG_1532		antibiotic biosynthesis monooxygenase	5.31751	1.60746e-09
MSMEG_1225		conserved hypothetical protein	5.30255	3.24497e-10
MSMEG_6071		metallo-beta-lactamase superfamily protein	5.30075	7.54015e-13
MSMEG_6311	lys1	saccharopine dehydrogenase	5.29644	1.61232e-08
MSMEG_6846		putative C4 decarboxylate transport protein	5.27133	9.26583e-09
MSMEG_3585		MmpS2 protein	5.25392	1.35961e-07
MSMEG_3581		FabG protein	5.24107	9.01891e-10
MSMEG_4031		hypothetical protein	5.22453	1.02801e-11
MSMEG_5595		MarR-family protein transcriptional regulator	5.21441	3.43073e-12
MSMEG_3137		oxidoreductase	5.20779	3.16588e-11
MSMEG_6783		integral membrane protein	5.18909	3.98579e-10
MSMEG_4465		cutinase	5.18447	3.8787e-09
MSMEG_5179		DoxX subfamily protein, putative	5.17988	3.39417e-11
MSMEG_3406		putative transcriptional regulator, TetR family protein	5.15713	7.64237e-13
MSMEG_1620		conserved hypothetical protein	5.15377	3.43951e-07
MSMEG_5271		esterase	5.14761	4.08435e-12
MSMEG_4027		zinc-containing alcohol dehydrogenase superfamily protein	5.14702	1.73589e-11
MSMEG_6782		hypothetical protein	5.14466	1.23071e-09
MSMEG_6859		oxidoreductase	5.14325	9.54605e-11
MSMEG_5594		ferredoxin-dependent glutamate synthase	5.12103	5.31207e-12
MSMEG_3680		hypothetical protein	5.11035	1.32143e-12
MSMEG_1303		putative transcriptional regulator	5.09521	5.78304e-12
MSMEG_0449		transporter, major facilitator family protein, putative	5.07501	6.82388e-11
MSMEG_2448		hypothetical protein	5.07355	2.81318e-05
MSMEG_1270		hypothetical protein	5.03502	2.09253e-08
MSMEG_1312		hypothetical protein	5.0328	3.45963e-09
MSMEG_0198		acyl-CoA dehydrogenase, C-domain protein	5.00389	1.23315e-09
MSMEG_1947		conserved hypothetical protein	4.9962	7.98382e-12
MSMEG_2027		conserved hypothetical protein TIGR00026	4.98026	1.73882e-10
MSMEG_1269		Ser/Thr protein phosphatase family protein	4.97799	9.39779e-10
MSMEG_1941		helicase, UvrD/Rep family protein	4.96551	3.59388e-10
MSMEG_1237		hypothetical protein	4.96151	1.15221e-08
MSMEG_0223		conserved hypothetical protein	4.95629	1.89039e-08
MSMEG_2848		transmembrane efflux protein	4.95323	4.71292e-08
MSMEG_6245		chloramphenicol resistance protein	4.94291	6.86474e-08
MSMEG_4500		hypothetical protein	4.94193	4.28442e-08
MSMEG_6620		conserved hypothetical protein	4.93136	4.28765e-09
MSMEG_5157		hypothetical protein	4.91681	3.76717e-09
MSMEG_2956		NAD dependent epimerase/dehydratase family protein	4.90832	1.31199e-10
MSMEG_5000		transcriptional regulator, LysR family protein	4.9035	1.31041e-07
MSMEG_2742		DNA-damage-inducible protein	4.89449	5.57154e-10
MSMEG_1301		NanT3	4.89232	3.73018e-08
MSMEG_0533		gp236 protein	4.89165	2.33867e-11
MSMEG_1877		conserved hypothetical protein	4.84453	8.99378e-09
MSMEG_6252		conserved hypothetical protein	4.83016	2.31062e-08
MSMEG_0493		hypothetical protein	4.82565	4.71118e-11
MSMEG_6884		NADP oxidoreductase, coenzyme f420-dependent:6-phosphogluconate dehydrogenase, nad-binding, putative	4.82167	2.08793e-09
MSMEG_6885		MmcI protein	4.8192	8.8748e-11
MSMEG_1633		DNA polymerase III, alpha subunit, putative	4.79804	1.11483e-08
MSMEG_2791		pyridoxamine 5'-phosphate oxidase family protein	4.77235	1.90725e-11
MSMEG_1268		nudix hydrolase	4.77033	1.61643e-09
MSMEG_2175		nitrilotriacetate monooxygenase component A	4.75288	6.79195e-12
MSMEG_2527		hypothetical protein	4.75023	6.69017e-08
MSMEG_1946		NADH pyrophosphatase	4.73129	1.06142e-11
MSMEG_1272		putative ribosylglycohydrolase	4.72358	4.59634e-09
MSMEG_2305		TetR-family protein transcriptional regulator	4.67122	1.86741e-05
MSMEG_0089		chromosome condensation protein	4.66868	2.11184e-10
MSMEG_6384	katG	catalase/peroxidase HPI	4.65396	1.19871e-11
MSMEG_6566		hypothetical protein	4.62838	1.00159e-12
MSMEG_3360		transcriptional regulator, putative	4.62333	1.25033e-10
MSMEG_0850		conserved hypothetical protein	4.62128	5.71253e-07
MSMEG_4028		hypothetical protein	4.6156	2.95246e-11
MSMEG_1251		conserved hypothetical protein	4.60785	1.85959e-09
MSMEG_1025		TetR-family protein transcriptional regulator	4.58905	1.10979e-05
MSMEG_0494		hypothetical protein	4.58737	7.60047e-10
MSMEG_1128		conserved hypothetical protein	4.55931	4.68083e-11
MSMEG_2422		acylphosphatase	4.54784	2.49621e-09
MSMEG_5004		DNA repair exonuclease	4.54695	4.58627e-09
MSMEG_2306		putative acetyltransferase	4.48209	4.32837e-08
MSMEG_0218		3-demethylubiquinone-9 3-methyltransferase	4.48084	3.18805e-09
MSMEG_0256		conserved hypothetical protein	4.47924	3.41939e-08
MSMEG_6781		hypothetical protein	4.47571	6.89274e-10
MSMEG_0534		permease, major facilitator family protein	4.46688	3.43073e-12
MSMEG_1747		RNA polymerase sigma-70 factor	4.45445	3.06132e-08
MSMEG_6383		transcription regulator FurA	4.41401	4.39636e-07
MSMEG_1656	xth	exodeoxyribonuclease III	4.39988	6.58789e-10
MSMEG_2850		mycobacterial family protein 11 protein	4.39813	2.52511e-10
MSMEG_0447		conserved hypothetical protein	4.39696	3.10897e-07
MSMEG_1235		sulfate permease	4.37888	1.46845e-07
MSMEG_6573		conserved hypothetical protein	4.37714	3.48907e-08
MSMEG_5293		hypothetical protein	4.37479	6.69017e-08
MSMEG_1271		hypothetical protein	4.37187	5.10294e-08
MSMEG_5421		hypothetical protein	4.35918	7.44512e-08
MSMEG_1026		putative acetyltransferase	4.34901	5.72063e-08
MSMEG_6933	trxB	thioredoxin-disulfide reductase	4.33988	4.80079e-12
MSMEG_5319		alkylhydroperoxidase AhpD core	4.32256	7.6128e-11
MSMEG_0577		major facilitator superfamily protein, putative	4.322	1.25054e-08
MSMEG_4352		putative secreted protein	4.31941	1.53761e-10
MSMEG_5753		serine/threonine specific protein phosphatase	4.31793	1.58246e-07
MSMEG_5449		conserved hypothetical protein	4.30953	6.33777e-07
MSMEG_4351		putative oxidoreductase YjgI	4.30912	2.68824e-10
MSMEG_5739		putative long-chain fatty-acid--CoA ligase	4.2983	9.63903e-12
MSMEG_4062		glutamyl-tRNA(Gln) amidotransferase subunit A	4.29257	1.55838e-09
MSMEG_0448		transcriptional regulator, MarR family protein	4.29147	2.38399e-10
MSMEG_5714		short-chain dehydrogenase/reductase SDR	4.28888	1.12524e-09
MSMEG_1114		short chain dehydrogenase	4.28816	1.56438e-10
MSMEG_3213		conserved hypothetical protein	4.28444	2.3029e-08
MSMEG_5294		hypothetical protein	4.27362	4.10847e-07
MSMEG_2421		conserved hypothetical protein	4.26584	2.9371e-09
MSMEG_6047		cation ABC transporter, periplasmic cation-binding protein, putative	4.25961	6.95029e-12
MSMEG_6249		conserved hypothetical protein	4.25228	1.53516e-10
MSMEG_0118		conserved hypothetical protein	4.24933	6.65678e-12
MSMEG_2801		hypothetical protein	4.24847	1.99827e-06
MSMEG_6079	radA	DNA repair protein RadA	4.24796	9.39779e-10
MSMEG_2111		chorismate mutase	4.23173	2.75808e-10
MSMEG_5336		amidate substrates transporter protein	4.20279	9.12471e-11
MSMEG_0257		acyl-CoA synthase	4.19487	3.36663e-07
MSMEG_3203		transporter, LysE family protein	4.18809	5.77651e-08
MSMEG_0197		nudix hydrolase	4.18575	1.12842e-08
MSMEG_1279		conserved hypothetical protein	4.183	2.3698e-08
MSMEG_1622		putative DNA repair polymerase	4.16043	1.60835e-07
MSMEG_5029		alkanal monooxygenase alpha chain	4.14755	4.79464e-09
MSMEG_5347		transporter, major facilitator family protein	4.14745	1.46167e-10
MSMEG_2790		conserved hypothetical protein	4.14657	5.36707e-08
MSMEG_6250		glutamate--cysteine ligase	4.12973	5.83192e-09
MSMEG_6581		oxidoreductase, short chain dehydrogenase/reductase family protein	4.12312	1.54315e-09
MSMEG_5608		acetyl-CoA acetyltransferase	4.11376	1.02054e-11
MSMEG_2990		Fe-S protein, radical SAM family protein	4.1033	7.75474e-09
MSMEG_3306		zinc-binding alcohol dehydrogenase	4.07605	1.18243e-09
MSMEG_3448		two-component system sensor kinase	4.06827	2.19324e-09
MSMEG_5002		conserved hypothetical protein	4.05123	4.54353e-09
MSMEG_0602		hypothetical protein	4.05005	1.48917e-09
MSMEG_6248		conserved hypothetical protein	4.03223	1.57762e-11
MSMEG_2509		Mg-chelatase subunits D/I family protein, ComM subfamily protein	4.02184	1.43095e-06
MSMEG_0980		signal transduction histidine kinase	4.01782	8.3067e-10
MSMEG_0222		conserved hypothetical protein	4.00618	1.29532e-08
MSMEG_5593		pyruvate dehydrogenase	3.99532	3.28497e-11
MSMEG_6247		conserved hypothetical protein	3.98206	6.95691e-12
MSMEG_3013		putative transcriptional regulator family protein	3.97206	4.75871e-12
MSMEG_6246		pyridoxal-phosphate-dependent transferase	3.96749	8.1352e-12
MSMEG_5003		O-methyltransferase, family protein 3	3.9633	3.88035e-09
MSMEG_5786		thiredoxin	3.96239	9.55964e-11
MSMEG_4189	cysS	cysteinyl-tRNA synthetase	3.96064	8.19792e-11
MSMEG_5102		ABC transporter ATP-binding protein	3.96008	1.05413e-08
MSMEG_0535		GntR-family protein transcriptional regulator	3.9542	1.97937e-11
MSMEG_1326		hypothetical protein	3.93855	6.03182e-06
MSMEG_5596		oxidoreductase	3.92912	4.69954e-07
MSMEG_5082	tag	DNA-3-methyladenine glycosylase I	3.9231	3.2828e-09
MSMEG_6469		conserved hypothetical protein	3.91767	7.23586e-10
MSMEG_0772		phytase	3.90915	4.47691e-06
MSMEG_6845		trap dicarboxylate transporter, dctm subunit	3.89797	2.67225e-10
MSMEG_1264		prophage Lp1 protein 5	3.89148	1.33361e-07
MSMEG_1263		conserved hypothetical protein	3.88098	1.57979e-07
MSMEG_5126		FO synthase	3.8781	6.21353e-11
MSMEG_0757		hypothetical protein	3.87786	8.91151e-08
MSMEG_0185		MmpL6 protein	3.8649	3.17302e-09
MSMEG_5827		glyoxalase family protein	3.86378	5.64342e-10
MSMEG_6046		cation ABC transporter, ATP-binding protein, putative	3.86313	2.34698e-11
MSMEG_0115	dehII	haloacid dehalogenase, type II	3.86185	1.65158e-11
MSMEG_2292		alkaline phosphatase	3.85935	2.61424e-07
MSMEG_5187		tetracycline-resistance determinant TetV	3.8493	4.82887e-09
MSMEG_5214		RNA polymerase sigma-70 factor	3.84521	2.0236e-07
MSMEG_1619		hypothetical protein	3.83342	1.44477e-05
MSMEG_0195		steroid monooxygenase	3.82749	3.55158e-11
MSMEG_6295		shikimate transporter	3.82067	6.8895e-07
MSMEG_6741		antar domain protein	3.8045	6.88213e-11
MSMEG_1280		hypothetical cytosolic protein	3.80101	2.05003e-08
MSMEG_0284		ribosyldihydronicotinamide dehydrogenase (quinone)	3.795	2.38399e-10
MSMEG_1123		cobalamin synthesis protein	3.79293	5.92457e-12
MSMEG_2679		conserved hypothetical protein	3.79065	1.26701e-08
MSMEG_5047		drug resistance transporter Bcr/CflA subfamily protein	3.78544	2.11184e-10
MSMEG_1124		putative ferredoxin FdxA	3.77981	1.03316e-10
MSMEG_6934	trx	thioredoxin	3.77764	5.92457e-12
MSMEG_1012		alkaline phosphatase	3.77655	1.39731e-07
MSMEG_3139		enoyl-CoA hydratase/isomerase	3.77498	3.88016e-11
MSMEG_1129		D-amino-acid dehydrogenase	3.7707	4.72041e-11
MSMEG_6886		transcriptional regulator	3.76445	2.89348e-09
MSMEG_4257		conserved hypothetical protein	3.75613	8.84761e-09
MSMEG_2663		conserved hypothetical protein	3.75565	6.39541e-07
MSMEG_5433		4Fe-4S binding domain protein	3.74111	1.22597e-09
MSMEG_6455		conserved hypothetical protein	3.73719	4.82887e-09
MSMEG_2849		transcriptional regulatory protein	3.73672	5.53204e-10
MSMEG_3314		transport protein	3.73622	2.12765e-09
MSMEG_2662		hypothetical protein	3.72465	1.03581e-06
MSMEG_5451		alkylated DNA repair protein	3.7225	2.39254e-07
MSMEG_3408		conserved hypothetical protein	3.72034	7.10884e-12
MSMEG_5044		ATPase	3.71838	1.75631e-08
MSMEG_2794		transcriptional regulator, GntR family protein	3.71652	4.34646e-08
MSMEG_6053	bluB	cob(II)yrinic acid a,c-diamide reductase	3.71391	4.75871e-12
MSMEG_1420		probable transcriptional regulatory protein	3.71214	2.39043e-06
MSMEG_6857		putative transcription regulator	3.71142	1.71332e-07
MSMEG_5760		GntR-family protein regulator	3.70978	1.23721e-07
MSMEG_2680		amino acid transporter	3.69382	6.06419e-09
MSMEG_4025		transcriptional regulator, LysR family protein	3.68925	1.56713e-09
MSMEG_1756		endonuclease VIII and dna n-glycosylase with an ap lyase activity	3.68202	2.35777e-09
MSMEG_3388		S-(hydroxymethyl)glutathione dehydrogenase/class III alcohol dehydrogenase	3.6805	2.38154e-07
MSMEG_1288		conserved hypothetical protein	3.67985	1.37834e-08
MSMEG_4951	rpmE	ribosomal protein L31	3.67395	2.16336e-09
MSMEG_6844		trap-t family protein transporter, dctp	3.67346	1.85959e-09
MSMEG_5933		conserved hypothetical protein	3.66141	2.29141e-07
MSMEG_4259		DNA polymerase III, epsilon subunit	3.61739	1.84496e-07
MSMEG_5083		conserved hypothetical protein	3.61319	2.02433e-08
MSMEG_1281		conserved hypothetical protein	3.59695	6.96021e-09
MSMEG_6297		aldehyde dehydrogenase	3.58547	3.81383e-07
MSMEG_6429		hypothetical protein	3.56535	3.0616e-08
MSMEG_3427		metal dependent hydrolase	3.56089	1.7786e-08
MSMEG_5491		putative acyl-CoA dehydrogenase	3.55068	1.86006e-07
MSMEG_5876		H-N-H endonuclease F-TflIV	3.54854	1.3903e-07
MSMEG_1100		dgpf protein	3.5482	4.1012e-06
MSMEG_4143		conserved hypothetical protein	3.54386	4.1012e-06
MSMEG_3372		transcriptional regulator, ArsR family protein	3.54273	2.40902e-08
MSMEG_1952		ATP-dependent DNA helicase	3.54272	7.97026e-08
MSMEG_2312		hypothetical protein	3.54246	8.57323e-06
MSMEG_4026		hypothetical protein	3.54229	6.58827e-05
MSMEG_1032		hypothetical protein	3.53508	4.24064e-05
MSMEG_1943		ATP-dependent DNA helicase	3.53093	2.17336e-09
MSMEG_0908		hypothetical protein	3.52032	2.39488e-06
MSMEG_0219		RNA polymerase sigma-70 factor, family protein	3.5182	2.07866e-09
MSMEG_5295		peroxisomal-coenzyme A synthetase	3.51544	5.67977e-08
MSMEG_1509		TetR-family protein transcriptional regulator	3.51288	7.80139e-09
MSMEG_4205		putative transcriptional regulator	3.51095	1.08823e-09
MSMEG_2741		hypothetical protein	3.49877	0.000191785
MSMEG_3613		conserved hypothetical protein	3.47681	9.64233e-11
MSMEG_3907		RecB family protein exonuclease	3.4499	1.05835e-08
MSMEG_3131		AMP-binding protein	3.44746	1.08975e-09
MSMEG_6006		conserved hypothetical protein	3.44727	8.9783e-08
MSMEG_5723		endoribonuclease L-psp family protein	3.44385	7.83545e-08
MSMEG_5761		cupin domain protein	3.43732	1.20493e-08
MSMEG_4029		conserved hypothetical protein	3.4356	8.40029e-12
MSMEG_5106		HNH endonuclease	3.43494	3.49993e-07
MSMEG_1173		transcriptional regulator, ArsR family protein	3.43449	2.39254e-07
MSMEG_1175		putative transcriptional regulatory protein	3.43095	6.54279e-08
MSMEG_1037		alcohol dehydrogenase, zinc-containing	3.42892	2.69401e-09
MSMEG_5383		dehydrogenase/reductase SDR family protein member 4	3.42873	2.9439e-08
MSMEG_2317		alcohol dehydrogenase, zinc-containing	3.41435	2.45534e-09
MSMEG_5015		secreted protein	3.41235	3.20227e-08
MSMEG_3138	trx	thioredoxin	3.39871	5.76192e-09
MSMEG_5680		glyoxalase family protein	3.3957	5.64207e-09
MSMEG_1757		DEAD/DEAH box helicase	3.39389	1.70924e-08
MSMEG_3470		NAD-dependent epimerase/dehydratase	3.39308	2.79475e-09
MSMEG_5158		sensor histidine kinase	3.38308	5.67157e-07
MSMEG_5388		conserved hypothetical protein	3.38247	5.86878e-10
MSMEG_1138		alcohol dehydrogenase 1	3.37605	1.21682e-07
MSMEG_5030		conserved hypothetical protein TIGR00026	3.37457	8.82195e-10
MSMEG_3914		beta-lactamase	3.37261	2.06216e-10
MSMEG_0186		MmpS2 protein	3.36941	2.11933e-06
MSMEG_5752		conserved hypothetical protein	3.34162	3.04567e-06
MSMEG_3486	katA	catalase KatA	3.34097	9.70488e-10
MSMEG_1328	recC	exodeoxyribonuclease V, gamma subunit	3.33552	2.53476e-08
MSMEG_1383		endonuclease IV	3.32831	8.35847e-09
MSMEG_5934		conserved hypothetical protein	3.32231	1.36361e-08
MSMEG_1174		cadmium inducible protein cadi	3.31938	2.37732e-06
MSMEG_3128		hypothetical protein	3.3188	1.25941e-09
MSMEG_6298		malyl-CoA lyase	3.31711	3.62739e-06
MSMEG_5016		conserved domain protein	3.31187	9.31651e-09
MSMEG_0224		O-methyltransferase MdmC	3.30023	3.20227e-08
MSMEG_4536		conserved hypothetical protein	3.28974	1.01443e-10
MSMEG_6374	panE	2-dehydropantoate 2-reductase	3.28823	3.92412e-07
MSMEG_3487		metal-dependent phosphohydrolase	3.28411	1.28723e-09
MSMEG_3373		major facilitator superfamily protein MFS_1	3.28102	2.89035e-09
MSMEG_5305		choline dehydrogenase	3.27068	8.98861e-07
MSMEG_1687		hypothetical protein	3.2567	0.000376012
MSMEG_0907		conserved hypothetical protein	3.24171	1.29518e-05
MSMEG_1514		conserved hypothetical protein	3.23263	5.41753e-11
MSMEG_0504		carbohydrate kinase	3.22551	7.34395e-07
MSMEG_0122		putative periplasmic solute-binding protein	3.22379	0.000105399
MSMEG_2362	ligA	DNA ligase, NAD-dependent	3.22364	3.2487e-08
MSMEG_3485		putative ECF sigma factor RpoE1	3.20903	1.97889e-07
MSMEG_4272		HesB/YadR/YfhF family protein	3.20839	2.75361e-08
MSMEG_6275		DNA polymerase III subunit epsilon	3.19952	3.00415e-08
MSMEG_1891		conserved hypothetical protein	3.19587	1.11247e-07
MSMEG_0884		glyoxalase family protein	3.19349	6.13641e-08
MSMEG_0708		transcriptional regulator, LysR family protein	3.19324	4.11133e-07
MSMEG_0183		conserved hypothetical protein	3.19098	8.91151e-08
MSMEG_5762		zinc-binding oxidoreductase	3.18792	3.81838e-08
MSMEG_6375		transporter, major facilitator family protein	3.17659	2.5659e-07
MSMEG_3908		conserved hypothetical protein	3.17304	1.14139e-08
MSMEG_5280		cysteine dioxygenase type I superfamily protein	3.15157	3.66366e-09
MSMEG_4039		aryl-alcohol dehydrogenase	3.15066	2.29027e-10
MSMEG_1193		TROVE domain protein	3.13487	3.71474e-06
MSMEG_2513		hypothetical protein	3.13281	6.98468e-07
MSMEG_0144		HNH endonuclease	3.12623	7.51849e-08
MSMEG_0196		putative dehydrogenase	3.12433	2.06118e-09
MSMEG_2062	nuoB	NADH-quinone oxidoreductase, B subunit	3.12265	0.000117091
MSMEG_2297		glutaredoxin	3.11877	2.89549e-08
MSMEG_6042		transcriptional regulator, TetR family protein	3.11439	2.50976e-08
MSMEG_0573		putative ECF sigma factor RpoE1	3.10982	0.00183436
MSMEG_3816	uvrB	excinuclease ABC, B subunit	3.10933	2.14042e-08
MSMEG_3275		RNA polymerase sigma factor, sigma-70 family protein	3.10672	2.84258e-08
MSMEG_1017		glutaredoxin	3.10476	2.597e-08
MSMEG_6892		replicative DNA helicase	3.10002	8.04003e-07
MSMEG_5279		conserved hypothetical protein	3.09439	1.40964e-08
MSMEG_3130		hypothetical protein	3.08303	1.78363e-05
MSMEG_0601		conserved hypothetical protein	3.08299	1.12424e-08
MSMEG_6253		fur family protein transcriptional regulator	3.08004	1.27053e-10
MSMEG_0827		major facilitator superfamily protein MFS_1	3.07886	2.65712e-05
MSMEG_4889		integral membrane transport protein	3.06342	3.29445e-08
MSMEG_3622		conserved hypothetical protein	3.05825	2.89814e-08
MSMEG_5300		short-chain type dehydrogenase/reductase	3.05819	1.57545e-07
MSMEG_1385		PAP2 superfamily protein	3.0536	6.62381e-08
MSMEG_6376		transcriptional regulator LacI family protein	3.04377	2.57402e-07
MSMEG_4144		transcriptional regulator, LysR family protein	3.04208	2.17661e-07
MSMEG_6203		cysteine synthase/cystathionine beta-synthase family protein	3.03424	1.067e-09
MSMEG_3024		conserved hypothetical protein	3.03302	1.24717e-07
MSMEG_4188		short chain dehydrogenase	3.02921	3.41149e-09
MSMEG_3369		putative transport protein	3.02634	4.11519e-08
MSMEG_0120		probable transcriptional regulatory protein	3.02633	1.7124e-08
MSMEG_5292		hypothetical protein	3.01911	1.31041e-07
MSMEG_3910		conserved hypothetical protein	3.00975	1.18352e-08
MSMEG_1686		NPL/P60-family protein secreted protein	3.00919	0.000108355
MSMEG_5935		ATP-dependent DNA helicase	3.00185	1.97254e-07
MSMEG_3445		5,10-methylenetetrahydromethanopterin reductase	2.99417	6.90797e-06
MSMEG_0473		transcriptional regulator, LuxR family protein	2.9918	5.95953e-06
MSMEG_5335		formamidase	2.98547	4.48502e-08
MSMEG_6223		TetR family protein transcriptional repressor LfrR	2.98077	7.7492e-08
MSMEG_0688		aspartate aminotransferase	2.97843	1.02633e-06
MSMEG_2847		bacterial extracellular solute-binding protein, family protein 5	2.96682	1.22955e-05
MSMEG_6294		caib/baif family protein	2.96666	2.75178e-06
MSMEG_6887		amidohydrolase family protein	2.96632	2.09326e-07
MSMEG_6527		transcriptional regulator, TetR family protein	2.96531	3.51769e-06
MSMEG_5787		hypothetical protein	2.96108	9.707e-09
MSMEG_6244		TetR-family protein transcriptional regulator	2.94973	5.08793e-06
MSMEG_4378		two-component system response regulator	2.9469	3.05011e-06
MSMEG_0503		DeoR-family protein transcriptional regulator	2.94128	1.42049e-06
MSMEG_6045		ABC heavy metal transporter, inner membrane subunit	2.94011	2.42379e-08
MSMEG_6373		conserved hypothetical protein	2.93789	3.89603e-07
MSMEG_5609		carotenoid oxygenase	2.92619	7.98275e-09
MSMEG_6444		YiaAB two helix domain protein	2.91613	8.69984e-06
MSMEG_5493		acetyl-/propionyl-coenzyme A carboxylase alpha chain	2.91423	1.9954e-07
MSMEG_1513		conserved hypothetical protein	2.90884	7.56366e-09
MSMEG_5918		P450 heme-thiolate protein	2.90547	1.45911e-05
MSMEG_3133		hypothetical protein	2.90426	0.000209878
MSMEG_0508		glycerol-phosphate porter	2.8919	3.52091e-06
MSMEG_6595		secreted protein	2.89051	3.41678e-08
MSMEG_6594		amino acid ABC transporter, permease protein, 3-TM region, His/Glu/Gln/Arg/opine	2.88862	2.88427e-08
MSMEG_2763		conserved hypothetical protein	2.88457	1.4055e-07
MSMEG_6059		conserved hypothetical protein	2.883	1.20493e-08
MSMEG_0981		two-component system regulator	2.87759	3.10996e-06
MSMEG_2921		NADPH-flavin oxidoreductase	2.87348	1.6973e-07
MSMEG_2966		major facilitator family protein transporter	2.87123	1.39891e-06
MSMEG_0505		probable sugar ABC transporter, substrate-binding protein, putative	2.87015	3.60467e-07
MSMEG_3374		conserved hypothetical protein	2.86552	4.40131e-09
MSMEG_0302		peptidase, S9A/B/C families	2.86161	6.74256e-07
MSMEG_1527	truA	tRNA pseudouridine synthase A	2.85725	3.86982e-06
MSMEG_2158		hypothetical protein	2.85464	0.00048856
MSMEG_6296		5-exo-alcohol dehydrogenase	2.85347	2.92118e-06
MSMEG_2723	recA	protein RecA	2.84839	7.04563e-08
MSMEG_6743		lactoylglutathione lyase	2.84365	2.90464e-08
MSMEG_1324		hypothetical protein	2.84212	0.000255764
MSMEG_4743		conserved hypothetical protein	2.84118	3.10038e-07
MSMEG_4110		3-hydroxyacyl-CoA dehydrogenase	2.82387	5.97649e-07
MSMEG_5492		acetyl-CoA carboxylase carboxyltransferase	2.82268	9.22552e-07
MSMEG_6748		ATPase component of ABC transporters with duplicated ATPase domains	2.82258	1.61643e-09
MSMEG_6225		proton antiporter efflux pump	2.82129	1.36205e-07
MSMEG_5581		conserved hypothetical integral membrane protein	2.81679	1.52904e-09
MSMEG_4204		catalase	2.81029	3.44558e-08
MSMEG_0457		DNA topoisomerase IV subunit B	2.80812	3.61671e-07
MSMEG_0851		Citrate transporter	2.80442	1.66229e-07
MSMEG_6830		conserved hypothetical protein	2.80005	6.10525e-07
MSMEG_3180		transcriptional regulator, MerR family protein	2.796	3.66909e-08
MSMEG_0502		glucosidase	2.78738	2.23665e-08
MSMEG_6299		glyoxylate reductase	2.78584	0.000119834
MSMEG_6312		cytochrome P450 107B1	2.77854	1.03329e-08
MSMEG_3298		response regulator receiver domain protein	2.77571	8.85962e-08
MSMEG_1282		hypothetical cytosolic protein	2.77254	3.53374e-07
MSMEG_0283		3-oxoacyl-[acyl-carrier-protein] reductase	2.77053	3.63935e-07
MSMEG_2031		hypothetical protein	2.76115	0.000848295
MSMEG_4688		conserved hypothetical protein, putative	2.75043	3.19255e-08
MSMEG_2724		regulatory protein RecX	2.7451	4.84645e-07
MSMEG_2159		conserved hypothetical protein	2.74342	0.000135929
MSMEG_1253		conserved hypothetical protein	2.73731	3.72709e-07
MSMEG_3484		cupin domain protein	2.73502	1.0492e-07
MSMEG_0600		dehydrogenase	2.73245	1.97433e-07
MSMEG_1241		conserved hypothetical protein	2.71933	0.000122472
MSMEG_0910		hypothetical protein	2.71618	1.08605e-05
MSMEG_5740		hypothetical protein	2.71141	2.74868e-05
MSMEG_4925		transcriptional regulator, Ada family protein/DNA-3-methyladenine glycosylase II	2.70955	1.38426e-07
MSMEG_4539		alkanesulfonate monooxygenase	2.70797	3.50987e-08
MSMEG_1536		ftsk/spoiiie family protein	2.70237	1.47905e-06
MSMEG_6417		conserved hypothetical protein	2.7014	3.68742e-09
MSMEG_3513		enhanced intracellular survival protein	2.69249	2.78439e-07
MSMEG_1529		serine esterase, cutinase family protein	2.68369	1.38813e-09
MSMEG_3691	galT	galactose-1-phosphate uridylyltransferase	2.68076	5.16322e-07
MSMEG_1454		hypothetical protein	2.67758	5.22413e-05
MSMEG_2882		5-exo-alcohol dehydrogenase	2.67088	2.20673e-07
MSMEG_5185		enoyl-CoA hydratase PaaB	2.66488	1.09263e-06
MSMEG_5737		hypothetical protein	2.66192	1.35398e-06
MSMEG_0776		conserved hypothetical protein	2.65948	4.77746e-10
MSMEG_5216		glyoxalase family protein	2.64873	1.59379e-06
MSMEG_5564		NAD(P)H dehydrogenase, quinone family protein	2.64482	2.36846e-06
MSMEG_1618		hypothetical protein	2.64403	1.80697e-07
MSMEG_3305		integral membrane protein DUF6	2.6427	6.4507e-06
EBG00000994558	Ms_IGR-8	NA	2.64053	9.46623e-05
MSMEG_1892		transferase	2.64023	3.63935e-07
MSMEG_5973		hypothetical protein	2.63561	0.00934229
MSMEG_3957		conserved 13e12 repeat family protein	2.63484	1.09326e-06
MSMEG_2943	ruvC	crossover junction endodeoxyribonuclease RuvC	2.63304	3.75215e-08
MSMEG_1515		two-component sensor histidine kinase	2.63114	3.56924e-09
MSMEG_4860		hydrolase, alpha/beta fold family protein, putative	2.62985	0.00330488
MSMEG_6064		lipoprotein	2.6271	3.23495e-08
MSMEG_4020		enoyl-CoA hydratase/isomerase family protein	2.61744	0.00842562
MSMEG_6593		ATP-binding protein	2.61133	3.84652e-09
MSMEG_6390		transporter, major facilitator family protein	2.61108	0.00396745
MSMEG_5763		conserved hypothetical protein	2.60643	7.36508e-06
MSMEG_2293		conserved hypothetical protein	2.60393	5.72859e-06
MSMEG_0300		amidohydrolase family protein	2.59868	3.65114e-07
MSMEG_1013		conserved hypothetical protein	2.59797	7.58121e-06
MSMEG_2323		GntR-family protein transcriptional regulator	2.59768	1.24912e-06
MSMEG_2807		two-component system response regulator	2.59766	6.24925e-05
MSMEG_4271		conserved hypothetical protein	2.5902	3.00992e-08
MSMEG_2213		O-methyltransferase	2.58986	1.11676e-08
MSMEG_6790		AP endonuclease, family protein 2	2.58943	0.000185692
MSMEG_4491	recO	DNA repair protein RecO	2.58023	1.24877e-07
MSMEG_2404		extracellular deoxyribonuclease	2.57823	4.48502e-08
MSMEG_5168		conserved hypothetical protein	2.57757	1.25054e-08
MSMEG_6935		N-acetylmuramoyl-L-alanine amidase	2.57712	8.9584e-09
MSMEG_6591		aminotransferase, class V family protein	2.57617	7.14642e-09
MSMEG_1043		GntR-family protein transcriptional regulator	2.57491	1.20835e-06
MSMEG_2402		dihydroxyacetone kinase	2.57406	6.24925e-05
MSMEG_1526		probable cutinase	2.56903	2.57711e-06
MSMEG_6843		NAD-dependent epimerase/dehydratase	2.56606	4.27208e-09
MSMEG_2755		conserved hypothetical protein	2.56338	1.21682e-07
MSMEG_1266		ankyrin-repeat containing protein	2.56238	6.79198e-06
MSMEG_1914		RNA polymerase sigma-70 factor, family protein	2.55609	7.62818e-08
MSMEG_0456		DNA gyrase subunit A	2.55252	4.19328e-07
MSMEG_4540		acetyltransferase, gnat family protein	2.55007	2.68458e-07
MSMEG_5338		regulatory protein, MarR	2.54629	2.36005e-08
MSMEG_3276		integral membrane protein	2.54218	1.801e-07
MSMEG_1753	mtnN	MTA/SAH nucleosidase	2.53771	3.51485e-08
MSMEG_0831		short chain dehydrogenase	2.53743	1.99522e-05
MSMEG_4464		modulator of DNA gyrase	2.53591	7.40386e-08
MSMEG_3010		acetyl-hydrolase	2.53588	0.00475782
MSMEG_5661		ABC transporter ATP-binding protein	2.53109	2.79139e-07
MSMEG_6058		cadmium transporting P-type ATPase	2.52936	4.41736e-08
MSMEG_1937		molybdopterin biosynthesis protein MoeB	2.52789	1.35265e-08
MSMEG_6565		conserved hypothetical protein	2.52338	9.79293e-09
MSMEG_2157		hypothetical protein	2.52227	0.000746081
MSMEG_1595		putative oxidoreductase	2.52001	2.43513e-08
MSMEG_4572		DNA polymerase III, delta subunit	2.51477	1.22451e-05
MSMEG_3359		cis-3-chloroacrylic acid dehalogenase, putative	2.50866	3.17302e-09
MSMEG_5001		pesticide degrading monooxygenase	2.50465	6.35995e-07
MSMEG_6576		pyridoxamine 5'-phosphate oxidase family protein	2.50398	7.4162e-08
MSMEG_3409		oxidoreductase	2.50378	8.21422e-08
MSMEG_5806		hypothetical protein	2.50226	0.00355287
MSMEG_1646		ribosomal RNA adenine dimethylase family protein	2.50199	2.40755e-05
MSMEG_3297		transcriptional regulator, CadC	2.49095	3.75215e-08
MSMEG_6416		phosphoglycerate mutase family protein	2.48629	1.30314e-08
MSMEG_4142		transcriptional repressor, TetR family protein, putative	2.48514	8.84761e-09
MSMEG_6828		transcriptional regulator	2.47862	7.38958e-07
MSMEG_3387		aldehyde dehydrogenase (NAD) family protein	2.46985	1.05061e-06
MSMEG_1313		secreted protein	2.46903	2.08496e-06
MSMEG_6744		oxidoreductase FAD/NAD	2.46557	7.71207e-09
MSMEG_5660		ABC transporter ATP-binding protein	2.45965	9.05394e-06
MSMEG_6756	glpK	glycerol kinase	2.45883	1.39143e-08
MSMEG_0896		integral membrane transport protein	2.45484	1.05951e-07
MSMEG_6468		conserved hypothetical protein	2.45456	3.00738e-05
MSMEG_3214		hypothetical protein	2.45063	4.22429e-07
MSMEG_5232		hypothetical protein	2.44806	0.0104539
MSMEG_5215		conserved hypothetical protein	2.44513	7.0057e-07
MSMEG_3181		conserved hypothetical protein	2.44136	6.4507e-06
MSMEG_2796		integral membrane protein	2.4358	6.68882e-06
MSMEG_5334		conserved hypothetical protein	2.43479	9.18322e-08
MSMEG_1240		conserved hypothetical protein	2.43247	3.60848e-05
MSMEG_2904		MmcI protein	2.43152	0.000227249
MSMEG_5802		oxidoreductase, short chain dehydrogenase/reductase family protein	2.42453	0.000122256
MSMEG_1857		transposase IstA protein, putative	2.41565	0.000424454
MSMEG_0119		conserved hypothetical protein	2.41532	3.20227e-08
MSMEG_3193		transcriptional regulator, TetR family protein	2.41334	9.68355e-10
MSMEG_5071		conserved hypothetical protein	2.40508	6.26171e-07
MSMEG_5385		metallo-beta-lactamase family protein	2.40458	0.000245931
MSMEG_1323		hypothetical protein	2.40424	2.74535e-05
MSMEG_1171		Low molecular weight phosphotyrosine protein phosphatase	2.39984	1.77201e-05
MSMEG_2920		aldo/keto reductase	2.39829	3.30663e-06
MSMEG_5844		conserved hypothetical protein	2.39825	1.23023e-06
MSMEG_3315		hypothetical protein	2.39766	4.36639e-06
MSMEG_1997		N-acyl-D-glutamate amidohydrolase	2.39717	7.27576e-07
MSMEG_1212		hypothetical protein	2.38534	2.52128e-05
MSMEG_5924		conserved hypothetical protein	2.38421	3.08589e-07
MSMEG_2736		GTP-binding protein	2.38063	4.82972e-06
MSMEG_4526		hypothetical protein	2.37987	1.95983e-06
MSMEG_1765		restriction endonuclease family protein	2.37409	3.36386e-08
MSMEG_6480		putative transcriptional regulatory protein	2.37155	3.50571e-06
MSMEG_3394		cupin domain protein	2.36727	1.59952e-07
MSMEG_0506		ABC transporter, permease protein	2.36419	3.21614e-05
MSMEG_2059		NADH-quinone oxidoreductase chain e	2.36186	0.000201299
MSMEG_5765		globin	2.3571	3.25543e-05
MSMEG_4036		crotonobetaine/carnitine-CoA ligase	2.35199	6.59025e-08
MSMEG_3134		cytochrome P450 107B1	2.34636	1.64496e-07
MSMEG_1414		Amidinotransferase	2.34329	5.50021e-06
MSMEG_2189	atzF	allophanate hydrolase	2.34314	2.03503e-05
MSMEG_1621		pyrimidine-specific ribonucleoside hydrolase RihA	2.34278	2.59609e-05
MSMEG_2858		virulence factor mce family protein	2.3412	4.17264e-06
MSMEG_1511		putative oxidoreductase	2.33708	3.50161e-06
MSMEG_5194		integral membrane protein	2.33592	4.05583e-05
MSMEG_4038		vanillin dehydrogenase	2.33588	7.19967e-09
MSMEG_5597		transcriptional regulator, TetR family protein	2.33384	1.77906e-08
MSMEG_6187	nth	endonuclease III	2.33009	3.91424e-07
MSMEG_2859		virulence factor Mce family protein	2.32955	0.00131723
MSMEG_1172	arsB	arsenical-resistance protein	2.3276	2.33661e-05
MSMEG_2697		conserved hypothetical protein	2.3221	2.53119e-07
MSMEG_0545		transcriptional regulator, LuxR family protein	2.321	6.0335e-06
MSMEG_1227		transcriptional regulator, GntR family protein	2.31928	5.29507e-06
MSMEG_2573		conserved hypothetical protein	2.31873	2.41945e-05
MSMEG_1242	iscS	cysteine desulfurase IscS	2.3114	1.68848e-06
MSMEG_1246		conserved hypothetical protein	2.30519	8.90002e-07
MSMEG_6704		shikimate 5-dehydrogenase	2.30291	3.26087e-06
MSMEG_5877		conserved hypothetical protein	2.30289	9.30247e-07
MSMEG_5659		ABC transporter, ATP-binding protein	2.30172	8.61262e-06
MSMEG_6890		antibiotic biosynthesis monooxygenase domain protein	2.29893	0.000642283
MSMEG_5599		hypothetical protein	2.28989	0.000103626
MSMEG_0718		acetyl-CoA synthetase	2.28897	5.71253e-07
MSMEG_5386		rhodanese-like domain protein	2.27896	0.0149458
MSMEG_4749		hypothetical protein	2.27871	0.0279935
MSMEG_6683		probable peroxiredoxin, putative	2.27202	1.97389e-05
MSMEG_6901		conserved hypothetical protein	2.27199	3.24762e-07
MSMEG_5610		putative transcriptional regulator family protein	2.27065	5.06475e-09
MSMEG_1357		conserved hypothetical protein	2.26617	3.4837e-05
MSMEG_2034		aryl-alcohol dehydrogenase	2.26374	0.000303288
MSMEG_0979		keratin associated protein	2.26351	4.96128e-05
MSMEG_1228		sulfatase	2.2599	0.00020087
MSMEG_5788		integral membrane protein	2.25897	7.04563e-08
MSMEG_3370		hypothetical protein	2.25783	1.1762e-06
MSMEG_6823		short-chain dehydrogenase/reductase SDR	2.25703	3.27399e-07
MSMEG_2151		transposase IstA protein, putative	2.25684	0.00015572
EBG00000994482	Ms_IGR-5	NA	2.25491	2.67203e-05
MSMEG_4972		acetyltransferase	2.25062	1.71985e-05
MSMEG_1224		rifampin ADP-ribosyl transferase	2.24931	0.00373116
MSMEG_1617		kumamolisin	2.24847	2.00088e-07
MSMEG_0501		glucosamine-6-phosphate deaminase 1	2.24795	1.42139e-06
MSMEG_4619		putative cytochrome P450 126	2.24742	2.5936e-07
MSMEG_5764		putative cyanamide hydratase	2.24223	5.06707e-07
MSMEG_0050		conserved hypothetical protein	2.24118	7.89086e-05
MSMEG_3621	ndh	NADH dehydrogenase	2.23935	4.15989e-08
MSMEG_0509		transcriptional regulatory protein	2.23122	0.00109797
MSMEG_1125		regulatory protein, ArsR	2.22072	1.04739e-06
MSMEG_4497		PhoH family protein	2.21588	2.42385e-07
MSMEG_3815		possible drug efflux membrane protein	2.21534	1.82524e-06
MSMEG_0552		conserved hypothetical protein	2.21421	1.07275e-05
MSMEG_5328		conserved hypothetical protein	2.21396	1.94011e-07
MSMEG_6617		nudix hydrolase	2.213	3.59141e-06
MSMEG_2855		virulence factor Mce family protein	2.21226	0.00114194
MSMEG_3395		short chain dehydrogenase	2.21059	1.69481e-07
MSMEG_4541		ABC transporter, ATP-binding protein	2.20836	0.00204309
MSMEG_0121		rhamnolipids biosynthesis 3-oxoacyl-[acyl-carrier-protein] reductase	2.20836	6.24925e-05
MSMEG_1102		twin-arginine translocation pathway signal	2.20699	0.000171171
MSMEG_1533		subtilase family protein	2.20553	8.2041e-05
MSMEG_4890	ahpD	alkylhydroperoxidase, AhpD family protein	2.20545	3.86388e-08
MSMEG_6005		conserved hypothetical protein	2.20434	0.000837822
MSMEG_6186		conserved hypothetical protein	2.20374	8.84957e-06
MSMEG_5717		pyridoxamine 5'-phosphate oxidase family protein	2.20346	2.50594e-06
MSMEG_4040		nitroreductase	2.20168	2.42398e-07
MSMEG_0132		conserved hypothetical protein	2.2015	1.55083e-06
MSMEG_1534		probable conserved membrane protein	2.20118	0.000395927
MSMEG_3014		conserved hypothetical protein	2.19434	1.801e-07
MSMEG_5193		transcriptional regulator, AraC family protein	2.19264	1.19841e-06
MSMEG_1292		FAD binding domain in molybdopterin dehydrogenase protein	2.19086	3.67731e-07
MSMEG_0178		ATP-binding protein	2.18832	2.09725e-05
MSMEG_0853		conserved hypothetical protein	2.18739	0.0022875
MSMEG_3126		SUF system FeS assembly protein, NifU family protein	2.18591	2.49004e-08
MSMEG_1537		conserved hypothetical protein	2.17689	0.000116284
MSMEG_5732		monooxygenase	2.17194	1.34963e-07
MSMEG_6072		Citrate transporter	2.17011	8.05182e-07
MSMEG_0320		putative phosphotriesterase	2.16916	1.93864e-05
MSMEG_2944	ruvA	holliday junction DNA helicase RuvA	2.16771	1.5608e-06
MSMEG_1508		amino acid permease-associated region	2.16563	2.59825e-06
MSMEG_1938		conserved hypothetical protein	2.15687	2.42398e-07
MSMEG_6285		DNA polymerase III gamma/tau subunit	2.15628	8.76258e-06
MSMEG_4672	clpP	Clp protease	2.15547	5.41491e-08
MSMEG_4901	rph	ribonuclease PH	2.15362	1.59318e-06
MSMEG_1531		conserved hypothetical protein	2.15356	1.48797e-07
MSMEG_0579		helix-turn-helix, Fis-type	2.15346	9.44324e-07
MSMEG_1369		LacI-family protein transcriptional regulator	2.15238	2.84236e-06
MSMEG_5206		regulatory protein	2.14766	5.52774e-06
MSMEG_4518		conserved hypothetical protein	2.14529	0.00727677
MSMEG_1955		conserved hypothetical protein	2.14185	6.86379e-07
MSMEG_4849		carveol dehydrogenase	2.13856	0.000147221
MSMEG_3182		hypothetical protein	2.13716	4.49515e-05
MSMEG_6278		metallo-beta-lactamase superfamily protein, putative	2.13715	1.25612e-06
MSMEG_4891	ahpC	alkylhydroperoxide reductase	2.13656	7.04661e-07
MSMEG_2997		conserved hypothetical protein	2.13486	2.233e-06
MSMEG_0116		taurine import ATP-binding protein TauB	2.13026	4.1012e-06
MSMEG_2846		ABC transporter permease protein	2.12749	0.000685193
MSMEG_5718		transcriptional regulator, TetR family protein	2.12421	9.92358e-06
MSMEG_0541		hypothetical protein	2.12335	7.84865e-07
MSMEG_1238		type III restriction enzyme, res subunit	2.12282	3.42548e-05
MSMEG_1099		hypothetical protein	2.12167	0.000191893
MSMEG_5391		hypothetical protein	2.11989	0.00182939
MSMEG_4673	clpP	Clp protease	2.11552	4.28607e-08
MSMEG_0584		hypothetical protein	2.1152	0.000100485
MSMEG_2892		pigment production hydroxylase	2.11511	0.000693195
MSMEG_2856		virulence factor Mce family protein	2.11292	0.007178
MSMEG_0897		conserved hypothetical protein	2.11152	1.71405e-06
MSMEG_1101		hypothetical protein	2.10913	0.00367234
MSMEG_6054		LamB/YcsF	2.1077	9.68781e-09
MSMEG_0433		nitrite extrusion protein	2.10769	2.5388e-06
MSMEG_2403	recG	ATP-dependent DNA helicase RecG	2.10499	1.29055e-06
MSMEG_4694		HNH endonuclease family protein	2.1037	0.00010574
MSMEG_3588		hypothetical protein	2.10128	0.0389311
MSMEG_5494		acyl-CoA dehydrogenase fadE12	2.09849	6.32306e-07
MSMEG_0507		probable sugar ABC transporter, permease protein	2.09672	0.000513542
MSMEG_5969		conserved hypothetical protein	2.09588	2.07697e-07
MSMEG_1170		conserved domain protein	2.09514	0.00041481
MSMEG_2737		ppe family protein	2.09396	5.00983e-05
MSMEG_0595		glycolate oxidase	2.08769	5.50131e-08
MSMEG_0307		transcriptional regulator, AraC family protein	2.08355	4.09489e-05
MSMEG_1593		hypothetical protein	2.08265	1.61053e-05
MSMEG_2757		glutathione S-transferase domain protein	2.08256	8.45618e-05
MSMEG_1248		hypothetical protein	2.08027	1.3187e-06
MSMEG_6732		integral membrane protein	2.07876	2.28068e-06
MSMEG_3202		hypothetical protein	2.07524	0.00484063
MSMEG_1139		transcription regulator	2.07515	2.99988e-06
MSMEG_5320		hypothetical protein	2.0744	0.0240491
MSMEG_5794		hypothetical protein	2.06824	0.000130504
MSMEG_0369		hypothetical protein	2.0668	6.19143e-06
MSMEG_2155		trans-2-enoyl-CoA reductase	2.06331	9.12361e-05
MSMEG_1693		succinate dehydrogenase [ubiquinone] flavoprotein subunit	2.06249	2.1572e-05
MSMEG_2205		putative acyl-CoA dehydrogenase	2.06244	4.81005e-06
MSMEG_4528		phosphoadenosine phosphosulfate reductase	2.05882	6.61339e-07
MSMEG_5972		hypothetical protein	2.05566	0.000123228
MSMEG_4527		ferredoxin sulfite reductase	2.05251	4.26416e-07
MSMEG_1968		putative oxidoreductase	2.04986	8.84775e-06
MSMEG_0395		hypothetical protein	2.04657	0.000950361
MSMEG_4762		ABC transporter binding protein	2.04437	3.84456e-05
MSMEG_5117		proline dehydrogenase	2.04327	7.6334e-06
MSMEG_2839		transcriptional accessory protein	2.04027	5.39922e-06
MSMEG_3818		thermolabile glutaminase	2.03732	7.6622e-06
MSMEG_3839		DNA polymerase I	2.0336	3.11202e-05
MSMEG_6022		xylose repressor, ROK-family protein transcriptional regulator	2.03145	0.000119288
MSMEG_5789		putative thiosulfate sulfurtransferase	2.03099	2.39269e-07
MSMEG_3853		putative aliphatic sulfonates transport ATP-binding protein SsuB	2.03093	0.00198853
MSMEG_4519		NrtC protein	2.02774	0.014028
MSMEG_2405		MarR-family protein transcriptional regulator	2.0264	8.61895e-06
MSMEG_1691		transcriptional regulatory protein	2.02631	8.52091e-05
MSMEG_1588		conserved hypothetical protein	2.02492	0.0189998
MSMEG_1327	recB	exodeoxyribonuclease V, beta subunit	2.0238	1.90181e-06
MSMEG_1223		hypothetical protein	2.02199	0.000698173
MSMEG_6824		MarR-family protein regulatory protein	2.02034	0.000822513
MSMEG_2804		two-component system sensor kinase	2.0203	1.36098e-05
MSMEG_5534	pcrA	ATP-dependent DNA helicase PcrA	2.01796	8.5771e-06
MSMEG_5119	pruA	1-pyrroline-5-carboxylate dehydrogenase	2.01725	7.41445e-05
MSMEG_5607		hypothetical protein	2.01557	5.43485e-05
MSMEG_2861		conserved hypothetical protein	2.01515	0.0394075
MSMEG_6526		pyridoxamine 5'-phosphate oxidase family protein	2.01493	9.05729e-05
MSMEG_2695		35 kDa protein	2.0136	4.10561e-07
MSMEG_6499		conserved hypothetical protein	2.0115	1.17297e-05
MSMEG_5162		cinnamoyl ester hydrolase	2.00595	9.29907e-06
MSMEG_1704		ABC transporter	2.00504	0.00024808
MSMEG_5165		integral membrane protein	1.99953	0.00910937
MSMEG_1516		thioredoxin reductase	1.99866	7.03634e-05
MSMEG_6255		conserved hypothetical protein	1.99165	7.58121e-06
MSMEG_1918		sensor histidine kinase	1.98961	5.95428e-06
MSMEG_1657	trpS	tryptophanyl-tRNA synthetase	1.98908	1.60304e-06
MSMEG_1490		3-oxoacyl-ACP synthase III	1.98732	0.00181966
MSMEG_4529		secreted protein	1.98678	1.54183e-06
MSMEG_1247		conserved hypothetical protein	1.98329	3.41425e-05
MSMEG_6854		3-isopropylmalate dehydratase large subunit	1.98296	9.94854e-05
MSMEG_5006		phosphohistidine phosphatase	1.98271	6.8895e-07
MSMEG_6471		glycine/D-amino acid oxidase	1.98138	1.15121e-05
MSMEG_2299		ribonucleoside-diphosphate reductase, alpha subunit	1.98095	1.53766e-06
MSMEG_1019		ribonucleoside-diphosphate reductase, alpha subunit	1.97778	1.59318e-06
MSMEG_3354		TetR family protein transcriptional regulatory protein	1.96746	0.000298664
MSMEG_5327		hypothetical protein	1.96097	0.00426166
MSMEG_4806		putative acyl-CoA dehydrogenase	1.95953	0.000135138
MSMEG_1243		conserved hypothetical protein	1.95763	1.33662e-05
MSMEG_0273		ethanolamine utilization protein EutN	1.95733	0.0146095
MSMEG_4423		oxidoreductase	1.95719	0.000148243
MSMEG_2722	hypA	hydrogenase nickel insertion protein HypA	1.95651	0.0312794
MSMEG_5777		transcription regulator	1.94763	3.67731e-07
MSMEG_2883		feruloyl-CoA synthetase	1.94464	1.64958e-06
MSMEG_4035		citrate synthase	1.94421	7.63775e-07
MSMEG_0368		hypothetical protein	1.93839	1.09028e-05
MSMEG_6853		3-isopropylmalate dehydratase small subunit	1.93618	0.00220288
MSMEG_3882		glyoxalase family protein	1.93556	2.03191e-05
MSMEG_6684		agarase	1.93416	9.88285e-05
MSMEG_5045		D-2-hydroxyglutarate dehydrogenase	1.93204	7.75233e-06
MSMEG_6944		conserved hypothetical protein, putative	1.92808	3.93999e-05
MSMEG_5394		potassium-transporting ATPase C chain	1.92171	1.71083e-05
MSMEG_0492		conserved hypothetical protein	1.91937	5.14989e-06
MSMEG_5014		copper-translocating P-type ATPase	1.91854	1.92846e-05
MSMEG_0287		conserved hypothetical protein	1.91088	0.0111714
MSMEG_1176		hypothetical protein	1.90691	4.32205e-05
MSMEG_5392	kdpA	K+-transporting ATPase, A subunit	1.90377	1.51663e-05
MSMEG_2740	lexA	LexA repressor	1.89796	5.12187e-05
MSMEG_3428		conserved hypothetical protein	1.89754	0.025585
MSMEG_1651	metX	homoserine O-acetyltransferase	1.8904	2.50281e-06
MSMEG_0423		conserved hypothetical protein	1.89017	0.000308171
MSMEG_3129		putative HTH-type transcriptional regulator	1.88035	0.00542486
MSMEG_2060	nuoD	NADH-quinone oxidoreducatase, D subunit	1.8792	0.00020169
MSMEG_0553		probable sugar ABC transporter, substrate-binding protein, putative	1.87713	3.59644e-05
MSMEG_5495		enoyl-CoA hydratase	1.87597	8.15412e-05
MSMEG_5393	kdpB	K+-transporting ATPase, B subunit	1.87405	1.99827e-06
MSMEG_5533		4Fe-4S ferredoxin, iron-sulfur binding	1.86788	0.000155542
MSMEG_5339		nitrile hydratase regulator1	1.86082	2.05164e-05
MSMEG_6851		phosphatidylethanolamine-binding protein	1.85488	0.00164368
MSMEG_6731		transcriptional regulatory protein	1.85481	4.78929e-06
MSMEG_5314		conserved hypothetical protein	1.85442	0.00116321
MSMEG_0707		conserved hypothetical protein	1.85014	0.024452
MSMEG_5264		conserved hypothetical protein	1.84947	0.000254342
MSMEG_1917		conserved domain protein	1.84929	2.4567e-05
MSMEG_1650		methyltransferase type 11	1.84807	1.90017e-06
MSMEG_3351		hypothetical protein	1.84589	0.0170114
MSMEG_1998		hydrolase, alpha/beta fold family protein	1.84441	4.85945e-06
MSMEG_5261		mycothiol conjugate amidase Mca	1.84126	2.52863e-05
MSMEG_1330		MarR-family protein transcriptional regulator	1.83712	6.69069e-05
MSMEG_5007		LprB protein	1.83556	1.27583e-05
MSMEG_2601	pcaH	protocatechuate 3,4-dioxygenase, beta subunit	1.83441	0.00204433
MSMEG_6251		conserved hypothetical protein	1.83311	3.14832e-05
MSMEG_5031		uracil-DNA glycosylase superfamily protein	1.83303	0.00242677
MSMEG_2176		conserved hypothetical protein	1.83153	3.11579e-05
MSMEG_3858		conserved hypothetical protein	1.83011	3.24988e-05
MSMEG_4041		hydroxyquinol 1,2-dioxygenase	1.82685	7.77915e-07
MSMEG_4775		enoyl-CoA hydratase/isomerase family protein	1.82511	0.0253078
MSMEG_2756		conserved hypothetical protein	1.82334	6.02317e-05
MSMEG_6273		integral membrane protein	1.82207	0.000806997
MSMEG_6301	ligD	DNA polymerase LigD, polymerase domain	1.82201	6.35816e-07
MSMEG_4471		MarR-family protein transcriptional regulator	1.81897	0.00048138
MSMEG_2746		conserved hypothetical alanine and leucine rich protein	1.81741	1.3119e-05
MSMEG_1130		hypothetical protein	1.81372	0.0002199
MSMEG_3959		transcriptional regulator	1.81255	0.000179484
MSMEG_4399		conserved hypothetical protein	1.81146	0.00332761
MSMEG_3614		hypothetical protein	1.81053	0.00896856
MSMEG_5024		T/U mismatch-specific DNA glycosylase	1.80832	0.000223717
MSMEG_0743		xanthine dehydrogenase	1.80727	0.000648533
MSMEG_4548		acetyltransferase, gnat family protein	1.80572	0.0348179
MSMEG_2841		putative monooxygenase	1.80224	0.00372846
MSMEG_2288		conserved hypothetical protein	1.79963	0.0118063
MSMEG_2971		regulatory protein	1.79525	0.000140831
MSMEG_6572		methyltransferase	1.79315	0.00052891
MSMEG_2743	nrdR	transcriptional regulator, NrdR family protein	1.79079	7.87239e-05
MSMEG_4565		oxidoreductase	1.7821	0.000746768
MSMEG_4950	prfA	peptide chain release factor 1	1.78181	0.000356423
MSMEG_6556		putative transcriptional regulator	1.78175	0.000136006
MSMEG_5340		TetR-family protein transcriptional regulator	1.77968	9.16229e-05
MSMEG_3809		conserved hypothetical protein	1.7791	8.03908e-05
MSMEG_3122	sufB	FeS assembly protein SufB	1.77873	1.24912e-06
MSMEG_3861		amidohydrolase 3	1.77844	0.000132061
MSMEG_6739		hypothetical protein	1.77633	4.39074e-05
MSMEG_3132		DNA-binding protein	1.7757	1.63993e-05
MSMEG_5627		Rieske [2Fe-2S] domain protein	1.77285	0.0183988
MSMEG_6415		conserved hypothetical protein	1.76615	0.000184878
MSMEG_0898		tagatose-1,6-bisphosphate aldolase GatY	1.76322	1.33768e-05
MSMEG_0542		antar domain protein	1.75444	3.65691e-06
MSMEG_1916		hypothetical protein	1.75223	2.27186e-05
MSMEG_6564		transcriptional regulator, TetR family protein	1.75034	0.00142187
MSMEG_1226		sulfatase-modifying factor 1	1.74979	0.0004597
MSMEG_3313		xylose repressor, putative	1.7463	0.000123538
MSMEG_0635		putative conserved exported protein	1.74448	0.000167899
MSMEG_4132		putative transposase	1.74358	0.000595024
MSMEG_2840		conserved hypothetical protein	1.74247	0.000535394
MSMEG_2681		proline imino-peptidase	1.74138	0.00690108
MSMEG_1462		ferredoxin	1.73982	0.0319722
MSMEG_5260		conserved hypothetical protein	1.73856	0.000170876
MSMEG_3686		conserved hypothetical protein	1.73841	0.000181468
MSMEG_3483		mosc domain protein	1.73761	2.0303e-05
MSMEG_4763		ABC transporter permease protein	1.73697	0.00694219
MSMEG_2764		probable conserved alanine rich transmembrane protein	1.73551	4.95814e-05
MSMEG_1234		taurine import ATP-binding protein TauB	1.73331	0.0232496
MSMEG_2061		NADH-quinone oxidoreductase chain c	1.73322	0.0210896
MSMEG_1061		phosphohydrolase	1.73199	0.000701189
MSMEG_6503		transcriptional regulator, TetR family protein	1.73189	7.79503e-05
MSMEG_0782		aminotransferase class-III	1.72217	0.000500141
MSMEG_4708		putative methyltransferase	1.72129	9.94854e-05
MSMEG_5353		putative methyltransferase	1.71938	4.26129e-05
MSMEG_0614		methyltransferase	1.71933	0.000796349
MSMEG_1008		conserved hypothetical protein	1.7143	0.036636
MSMEG_1482		methyltransferase	1.71162	0.00192197
MSMEG_3449		DNA-binding protein	1.70791	0.00571496
MSMEG_0538		regulatory protein, MarR	1.70603	2.94118e-06
MSMEG_3805		oxidoreductase, short chain dehydrogenase/reductase family protein	1.69918	0.0062522
MSMEG_3482		hypothetical protein	1.6976	0.000178582
MSMEG_5070		Trypsin	1.69759	0.000369669
MSMEG_0556		ABC transporter, nucleotide binding/ATPase protein	1.69695	0.0017656
MSMEG_2696		putative conserved membrane alanine rich protein	1.69489	2.60402e-05
MSMEG_5956		NAD dependent epimerase/dehydratase family protein	1.6942	4.96128e-05
MSMEG_2721	hypB	hydrogenase accessory protein HypB	1.69248	0.00039071
MSMEG_2751		hypothetical protein	1.69234	0.00616702
MSMEG_5330		SIS domain protein	1.68124	0.000546802
MSMEG_3586		major facilitator family protein transporter	1.68075	0.00476742
MSMEG_5674		membrane transport protein	1.68006	1.53021e-05
MSMEG_5974		hypothetical protein	1.67991	0.0173773
MSMEG_1192		M23 peptidase domain protein	1.67926	0.00848067
MSMEG_1289		conserved hypothetical protein	1.67538	0.00167078
MSMEG_1283		probable ribbon-helix-helix transcription factor, family protein	1.67109	5.00738e-05
MSMEG_6774		enoyl-CoA hydratase	1.6668	0.0321629
MSMEG_3692	galK	galactokinase	1.66641	0.0154874
MSMEG_1030		monooxygenase	1.66597	5.74282e-05
MSMEG_4182		arabinose-proton symporter	1.66412	0.00045833
MSMEG_6825		caax amino protease family protein, putative	1.66408	0.00321736
MSMEG_6737		putative membrane protein	1.66219	6.2062e-06
MSMEG_3850		alkanesulfonate monooxygenase family protein	1.66143	0.0125828
MSMEG_5754		gp41 protein	1.65829	0.0110727
MSMEG_5644		membrane protein	1.65656	0.00215841
MSMEG_5005		LprC protein	1.65634	2.4276e-05
MSMEG_1652		O-acetylhomoserine sulfhydrylase	1.65589	0.000242495
MSMEG_1488		acetolactate synthase	1.65303	0.0420195
MSMEG_6173		morphological differentiation-associated protein	1.65128	9.4511e-05
MSMEG_6080		conserved hypothetical protein	1.65067	9.73953e-05
MSMEG_4949		modification methylase, HemK family protein	1.65059	0.0277313
MSMEG_1275		HNH nuclease, putative	1.65031	0.000716611
MSMEG_2310		monooxygenase	1.65006	9.4511e-05
MSMEG_0744		carbon monoxide dehydrogenase medium chain	1.64767	0.00979771
MSMEG_1996		N5,N10-methylenetetrahydromethanopterin reductase-related protein	1.64736	0.00137317
MSMEG_0756		peptidase, M50B family protein	1.64603	0.000286075
MSMEG_1300		hypothetical protein	1.64354	0.00519755
MSMEG_6681		hypothetical protein	1.64204	0.00970229
MSMEG_3808	uvrA	excinuclease ABC, A subunit	1.64142	0.000143186
MSMEG_1308		peptidase S15	1.64093	0.0100611
MSMEG_4517		TetR-type transcriptional regulator of sulfur metabolism	1.6406	0.0067437
MSMEG_1127		probable conserved transmembrane protein	1.637	0.000265431
MSMEG_1698		putative ammonia monooxygenase superfamily protein	1.6359	0.00323429
MSMEG_0775		metallo-beta-lactamase superfamily protein	1.63546	2.40755e-05
MSMEG_2311		conserved hypothetical protein	1.63097	3.37415e-05
MSMEG_1325	recD	exodeoxyribonuclease V, alpha subunit	1.63075	7.8045e-05
MSMEG_1535		conserved hypothetical protein	1.63074	0.025585
MSMEG_5405		transcriptional regulator, ArsR family protein	1.62864	0.00155788
MSMEG_2118	nagB	glucosamine-6-phosphate isomerase	1.62811	0.000388482
MSMEG_2544		transcriptional regulator, LysR family protein	1.62768	8.27807e-05
MSMEG_5025		putative transcriptional regulator	1.62718	0.000189062
MSMEG_1194		hypothetical protein	1.62675	0.00151511
MSMEG_5032		putative transcriptional regulator	1.62519	0.000214817
MSMEG_1915		anti-sigma factor, family protein	1.62291	0.000307475
MSMEG_0217		alcohol dehydrogenase B	1.6212	0.0115225
MSMEG_0606		transcriptional regulator, TetR family protein	1.62116	0.0197896
MSMEG_2968		conserved hypothetical protein	1.62104	0.0338274
MSMEG_1852	selD	selenide, water dikinase	1.62093	3.35064e-05
MSMEG_0301		oxidoreductase, FAD-binding	1.62078	1.0889e-05
MSMEG_5793		hypothetical protein	1.6201	0.00135811
MSMEG_2872		short-chain dehydrogenase/reductase SDR	1.61516	0.0485671
MSMEG_2194		MerR-family protein transcriptional regulator	1.6135	0.00257444
MSMEG_2922		conserved hypothetical protein	1.61302	0.00226218
MSMEG_6091		negative regulator of genetic competence ClpC/mecB	1.61138	8.10715e-05
MSMEG_6777		probable enoyl-CoA hydratase	1.60977	2.96129e-05
MSMEG_3960		transcriptional regulator	1.60964	0.00309558
MSMEG_3685		conserved hypothetical protein	1.60664	7.85576e-05
MSMEG_0765		zinc finger, UBP-type	1.60468	0.00451878
MSMEG_3924		peptide synthetase ScpsB, putative	1.60464	0.000428475
MSMEG_2831		hypothetical protein	1.60425	0.000640062
MSMEG_4023		oxidoreductase	1.60367	0.0114663
MSMEG_3123	sufD	FeS assembly protein SufD	1.60333	5.41555e-05
MSMEG_6712		maleylacetate reductase	1.60311	0.00667913
MSMEG_5389		LysA protein	1.6009	0.00896215
MSMEG_1031		conserved hypothetical protein	1.59963	7.99215e-05
MSMEG_4638		vanillate O-demethylase oxidoreductase	1.59744	0.0495057
MSMEG_5263		transcription elongation factor GreA	1.59541	0.00437025
MSMEG_5843		conserved hypothetical protein	1.59536	0.000235267
MSMEG_5612		amino-acid acetyltransferase	1.59161	0.00372707
MSMEG_2154		conserved hypothetical protein	1.58162	0.0458692
MSMEG_0615		ATPase, AAA family protein	1.58071	0.00961548
MSMEG_5307		TetR-family protein transcriptional regulator	1.57557	0.00102461
MSMEG_1528		cutinase	1.5726	0.000929933
MSMEG_5648		hypothetical protein	1.57187	0.000119288
MSMEG_0842		hypothetical protein	1.5692	0.0185871
MSMEG_3520		TetR-family protein transcriptional regulator	1.56763	0.00195379
MSMEG_2446		conserved hypothetical protein	1.56552	0.000198086
MSMEG_0976		conserved hypothetical protein	1.5647	0.000114649
MSMEG_3529		fatty acid hydroxylase	1.55337	0.00429655
MSMEG_6791		3-hydroxybutyryl-CoA dehydrogenase	1.5521	0.0147699
MSMEG_5290		hypothetical protein	1.54867	0.0178934
MSMEG_0881		conserved hypothetical protein	1.54694	0.00445244
MSMEG_1481		methyltransferase	1.5458	0.0057999
MSMEG_0805		conserved hypothetical protein	1.54023	0.0408227
MSMEG_4127		TnpC protein	1.53606	0.000685193
MSMEG_4614		GAF family protein	1.53442	0.043344
MSMEG_4805		acyl-CoA dehydrogenase	1.53394	0.00414331
MSMEG_1262		conserved hypothetical protein	1.53336	0.0137586
MSMEG_4907		Mov34/MPN/PAD-1 family protein	1.5321	0.00017203
MSMEG_5532		FAD dependent oxidoreductase	1.53133	0.0143865
MSMEG_2188		integral membrane protein	1.53041	0.0232496
MSMEG_4776		glyoxalase/bleomycin resistance protein/dioxygenase	1.52738	0.0331454
MSMEG_1367	rpoB	DNA-directed RNA polymerase, beta subunit	1.52713	0.000945715
MSMEG_4111		alpha-methylacyl-CoA racemase	1.52512	0.00327445
MSMEG_4533		sulfate-binding protein	1.52352	5.64273e-05
MSMEG_1386		hypothetical protein	1.52305	0.0440792
MSMEG_6749		conserved hypothetical protein	1.52081	0.00344198
MSMEG_6627		nitroreductase family protein	1.51882	0.018358
MSMEG_6478		putative cytochrome P450 135B1	1.51764	0.000192984
MSMEG_3004		conserved hypothetical protein TIGR00026	1.51741	0.00043232
MSMEG_5100		pyruvate ferredoxin/flavodoxin oxidoreductase family protein	1.51443	0.00689031
MSMEG_5544		oxidoreductase, short chain dehydrogenase/reductase family protein	1.51278	0.000202473
MSMEG_4545		bacterial extracellular solute-binding protein, family protein 5	1.50347	0.0171664
MSMEG_5709		conserved hypothetical protein	1.49799	0.0188372
MSMEG_3862		FxsA cytoplasmic membrane protein	1.49713	0.0121178
MSMEG_0190		integral membrane transport protein	1.49632	0.0172605
MSMEG_4712		pyruvate dehydrogenase E1 component, alpha subunit	1.49523	0.00315012
MSMEG_0885		conserved hypothetical protein	1.49304	0.00306024
MSMEG_1893		UbiE/COQ5 methyltransferase	1.49093	0.00338514
MSMEG_6394		conserved hypothetical protein	1.48935	0.000219575
MSMEG_6153		DNA polymerase III subunit delta	1.48929	0.00784067
MSMEG_6745		transcriptional regulator, GntR family protein	1.48616	0.00102565
MSMEG_3363		regulatory protein, TetR	1.48467	0.00815488
MSMEG_5588		hypothetical protein	1.48403	0.00220281
MSMEG_5204		oxidoreductase, short chain dehydrogenase/reductase family protein	1.48251	0.0423084
MSMEG_1878		S30AE family protein	1.48123	0.0119996
MSMEG_0762		cytochrome P450 FAS1	1.47997	0.000519038
MSMEG_5816		conserved hypothetical protein	1.47514	0.0136895
MSMEG_5875		hypothetical protein	1.47157	0.0366833
MSMEG_1649		FAD dependent oxidoreductase	1.4698	0.000682504
MSMEG_1368	rpoC	DNA-directed RNA polymerase, beta' subunit	1.46963	0.00114466
MSMEG_2748	sthA	soluble pyridine nucleotide transhydrogenase	1.46834	0.00126573
MSMEG_1705		D-xylose transport ATP-binding protein XylG	1.46631	0.0204257
MSMEG_6680		integral membrane protein	1.46602	0.0101077
MSMEG_0091		putative transcriptional regulator	1.46587	0.025585
MSMEG_4613		hypothetical protein	1.4624	0.0364373
MSMEG_2842	ssuD	nitrilotriacetate monooxygenase component A	1.46149	0.0341254
MSMEG_5592		conserved hypothetical protein	1.45468	0.000750837
MSMEG_1706		xylose transport system permease protein XylH	1.45408	0.0193957
MSMEG_3495		MmpS5 protein	1.44988	0.00568611
MSMEG_0982		immunogenic protein	1.4463	0.00623032
MSMEG_1252		conserved hypothetical protein	1.44615	0.00740313
MSMEG_0680		UDP-glucose 6-dehydrogenase	1.44478	0.0434363
MSMEG_3396		transcriptional regulator, IclR family protein	1.44419	0.00105344
MSMEG_3121		DNA-binding protein	1.44018	0.00355765
MSMEG_5716		hypothetical protein	1.43919	0.00145001
MSMEG_5506		hypothetical protein	1.43884	0.00683738
MSMEG_5801		hydroxylase	1.4375	0.0217167
MSMEG_6061		conserved hypothetical protein	1.43709	0.00412737
MSMEG_6679		metallo-beta-lactamase family protein	1.4368	0.00555809
MSMEG_5072		extracytoplasmic function alternative sigma factor	1.43625	0.00411043
MSMEG_2204		carveol dehydrogenase ((+)-trans-carveol dehydrogenase)	1.43603	0.0294494
MSMEG_3623	ureG	urease accessory protein UreG	1.43571	0.000700286
MSMEG_2672		acyl-CoA synthase	1.4321	0.0165329
MSMEG_5503		hypothetical protein	1.42996	0.0116257
MSMEG_1134		putative protease HtpX	1.42508	0.00585798
MSMEG_1480		methyltransferase	1.42439	0.0148544
MSMEG_0597		conserved hypothetical protein	1.42315	0.00270084
MSMEG_0093		methyltransferase	1.42089	0.00076786
MSMEG_5028		HIT family protein	1.42054	0.00391496
MSMEG_0852		CBS domain protein	1.41858	0.0315026
MSMEG_3127		conserved protein, DUF59	1.4162	0.00182067
MSMEG_6043	otsB	trehalose-phosphatase	1.41223	0.00970229
MSMEG_2694		transcriptional regulator, XRE family protein	1.41157	0.00108098
MSMEG_5695		glutathione S-transferase	1.411	0.00249192
MSMEG_2832		hypothetical protein	1.40981	0.0266674
MSMEG_6291		D-amino-acid dehydrogenase	1.40967	0.000714888
MSMEG_5675	pdxH	pyridoxamine 5'-phosphate oxidase	1.40608	0.0013067
MSMEG_0370		conserved hypothetical protein	1.40229	0.00685705
MSMEG_5297		oxalyl-CoA decarboxylase	1.40159	0.01382
MSMEG_3157		conserved hypothetical protein	1.40122	0.0289831
MSMEG_1179	hutU	urocanate hydratase	1.40063	0.00101593
MSMEG_6913		putative transcriptional regulatory protein	1.39981	0.00779025
MSMEG_0475		nucleotide-sugar dehydrogenase	1.39764	0.0495781
MSMEG_0687		conserved hypothetical protein	1.3959	0.048695
MSMEG_3224		conserved hypothetical protein	1.39419	0.0112261
MSMEG_0308		dihydrofolate reductase	1.3893	0.0325414
MSMEG_6580		transcriptional regulator family protein	1.38741	0.0498107
MSMEG_6277		cobyric acid synthase	1.38692	0.00041361
MSMEG_1169		integral membrane transport protein	1.38398	0.0431036
MSMEG_6754		MaoC like domain protein	1.38352	0.020619
MSMEG_2552		aldehyde dehydrogenase (NAD) family protein	1.37966	0.0186983
MSMEG_6103	folP	dihydropteroate synthase	1.37801	0.0301295
MSMEG_6840		LysR-family protein transcriptional regulator	1.37754	0.0292395
MSMEG_1382		MmpL5 protein	1.37692	0.00305474
MSMEG_5282		transcriptional regulator	1.37644	0.00449885
MSMEG_2143		hypothetical protein	1.37561	0.00494073
MSMEG_6557		dehydrogenase	1.37317	0.00134921
MSMEG_6293		transcriptional regulatory protein	1.37267	0.00153108
MSMEG_2206	fabG	3-oxoacyl-(acyl-carrier-protein) reductase	1.37082	0.0121585
MSMEG_3364		RhtB family protein transporter	1.36706	0.0088805
MSMEG_0609		helix-turn-helix domain protein	1.36585	0.000704104
MSMEG_1245		phosphoadenosine phosphosulfate reductase	1.36385	0.0273129
MSMEG_5748		hypothetical protein	1.36203	0.010789
MSMEG_6310		4-hydroxybutyrate coenzyme A transferase	1.36179	0.00824226
MSMEG_1177		cytosine/purines/uracil/thiamine/allantoin permease family protein	1.36019	0.0109196
MSMEG_1078		hydrolase	1.3586	0.0204508
MSMEG_3819		conserved hypothetical protein	1.35485	0.0263452
MSMEG_3472		conserved hypothetical protein	1.35482	0.0102322
MSMEG_2545		radical SAM enzyme, Cfr family protein	1.3502	0.00608317
MSMEG_3783		acyl-CoA dehydrogenase	1.34839	0.0403903
MSMEG_5869		putative short chain dehydrogenase	1.34811	0.0107755
MSMEG_5747		hypothetical protein	1.34781	0.0145993
MSMEG_0732		chaperone ClpB	1.3454	0.0200363
MSMEG_4091	ssuD	nitrilotriacetate monooxygenase component A	1.33902	0.0133798
MSMEG_3534		4-hydroxybenzoyl-CoA thioesterase	1.3335	0.0105095
MSMEG_4037		hypothetical protein	1.33095	0.0197908
MSMEG_4687		cytosine deaminase	1.32833	0.0172421
MSMEG_0107		cell envelope-related function transcriptional attenuator common domain	1.32764	0.00127599
MSMEG_2092		D-aminopeptidase	1.32744	0.00445244
MSMEG_3366		isonitrile hydratase, putative	1.32349	0.0181481
MSMEG_6395		conserved hypothetical protein	1.3214	0.00885689
MSMEG_2047		probable enoyl-CoA hydratase	1.316	0.0200363
MSMEG_3735		YtnM protein	1.31429	0.00758082
MSMEG_0094		hypothetical protein	1.31364	0.0263452
MSMEG_4093		oxidoreductase, aldo/keto reductase family protein	1.31309	0.0455436
MSMEG_3414		conserved hypothetical protein	1.31307	0.0296402
MSMEG_2193		transcriptional regulator, TetR family protein	1.29872	0.0182414
MSMEG_5479		type I antifreeze protein	1.29093	0.00942548
MSMEG_4744		conserved hypothetical protein	1.28939	0.0311849
MSMEG_6163		conserved hypothetical protein	1.28817	0.0176588
MSMEG_0717		aldose 1-epimerase subfamily protein	1.28453	0.0119803
MSMEG_3471		GTP cyclohydrolase	1.28156	0.0429054
MSMEG_3194	bioB	biotin synthase	1.27857	0.0306817
MSMEG_1184		serine esterase, cutinase family protein	1.27378	0.0366423
MSMEG_4906		ThiS family protein	1.26072	0.0081223
MSMEG_3098		conserved hypothetical protein	1.24675	0.0379231
MSMEG_2881		aldehyde dehydrogenase	1.24232	0.0290715
MSMEG_3124	sufC	FeS assembly ATPase SufC	1.23732	0.0479243
MSMEG_3125		cysteine desulfurase	1.22602	0.0193449
MSMEG_2605		transcriptional regulator, GntR family protein	1.19896	0.0493259
MSMEG_0359		conserved hypothetical protein	-1.21863	0.0467319
MSMEG_4915		alpha-glucan phosphorylase family protein	-1.22253	0.0469087
MSMEG_0068		probable conserved transmembrane protein	-1.22409	0.0445515
MSMEG_2379	leuB	3-isopropylmalate dehydrogenase	-1.24174	0.0466873
MSMEG_6917	leuS	leucyl-tRNA synthetase	-1.24264	0.0328813
MSMEG_2613	mqo	malate:quinone-oxidoreductase	-1.25209	0.0498107
MSMEG_6392		polyketide synthase	-1.25425	0.019713
MSMEG_6926		tRNA adenylyltransferase	-1.2624	0.0195862
MSMEG_3507		fructose-bisphosphate aldolase class-I	-1.26305	0.0398137
MSMEG_1827		hydrolase, nudix family protein, putative	-1.26591	0.0291644
MSMEG_3648	gcvH	glycine cleavage system H protein	-1.26623	0.0475793
MSMEG_6036		biphenyl-2,3-diol 1,2-dioxygenase	-1.2663	0.0300721
MSMEG_0690		iron-sulfur cluster-binding protein	-1.27452	0.0363214
MSMEG_5847	purB	adenylosuccinate lyase	-1.27877	0.0261247
MSMEG_3532		serine/threonine dehydratase family protein	-1.28151	0.0343497
MSMEG_5682		conserved hypothetical protein	-1.28375	0.0245414
MSMEG_2259		carbon starvation protein A	-1.28583	0.0412389
MSMEG_4646		pyruvate synthase	-1.2866	0.0163751
MSMEG_4268		cytochrome c oxidase subunit 2	-1.29237	0.0369311
MSMEG_5302		aerobic C4-dicarboxylate transport protein	-1.29489	0.00946426
MSMEG_3254		RDD family protein, putative	-1.30156	0.0119768
MSMEG_6452		[NADP+] succinate-semialdehyde dehydrogenase	-1.30186	0.0160915
MSMEG_0818		transporter, major facilitator family protein	-1.30717	0.0496337
MSMEG_0958		hypothetical protein	-1.30951	0.0469537
MSMEG_3444		choline dehydrogenase	-1.31377	0.0207434
MSMEG_1599		RNA polymerase sigma-70 factor	-1.31469	0.0242392
MSMEG_5422		transcriptional regulator, MazG family protein	-1.31512	0.0192205
MSMEG_0944		DNA binding domain, excisionase family protein	-1.31577	0.0143865
MSMEG_3268		ABC transporter, permease protein	-1.31796	0.0485098
MSMEG_0821		glutamyl-tRNA(Gln) amidotransferase subunit A	-1.31799	0.0360636
MSMEG_0726		hypothetical protein	-1.32857	0.0414119
MSMEG_3638		CBS domain protein	-1.32974	0.0202593
MSMEG_0639		oligopeptide transport ATP-binding protein AppF	-1.33287	0.0444034
MSMEG_0644		cupin domain protein	-1.33523	0.0494118
MSMEG_0954	hemD	uroporphyrinogen-III synthase	-1.33587	0.00515143
MSMEG_3310		integral membrane protein	-1.33679	0.0488899
MSMEG_0848		NADH ubiquinone oxidoreductase subunit 5	-1.33856	0.00347678
MSMEG_3034		metallopeptidase, M24 family protein	-1.33947	0.0200363
MSMEG_4248		1-acylglycerol-3-phosphate O-acyltransferase	-1.33954	0.011476
MSMEG_4180	hisG	ATP phosphoribosyltransferase	-1.33963	0.0154499
MSMEG_0167		transmembrane transport protein	-1.33995	0.0125503
MSMEG_3084	gap	glyceraldehyde-3-phosphate dehydrogenase, type I	-1.34133	0.032026
MSMEG_1038		GTP cyclohydrolase II	-1.34182	0.0491286
MSMEG_2734	miaA	tRNA delta(2)-isopentenylpyrophosphate transferase	-1.34258	0.00930024
MSMEG_4361		conserved hypothetical protein	-1.34536	0.0370203
MSMEG_6198		DNA-binding protein, putative	-1.3473	0.00386467
MSMEG_3331		hypothetical protein	-1.35232	0.0346375
MSMEG_4314		hypothetical protein	-1.35365	0.0321174
MSMEG_5241		GAF family protein	-1.35502	0.0274664
MSMEG_0815		transcriptional regulator, TetR family protein	-1.35648	0.0204257
MSMEG_2381		conserved hypothetical protein	-1.35846	0.0064461
MSMEG_6458		glutamate synthase, small subunit	-1.36023	0.032618
MSMEG_5572		sugar ABC transporter permease protein	-1.36172	0.0324832
MSMEG_4342		metallo-beta-lactamase family protein	-1.3637	0.0222218
MSMEG_0304		acyl-CoA synthase	-1.37023	0.00836292
MSMEG_0357		transmembrane transport protein	-1.37357	0.00787233
MSMEG_3618		alanine and proline-rich secreted protein apa	-1.37458	0.0156559
MSMEG_1041	serB	phosphoserine phosphatase	-1.37551	0.0232948
MSMEG_1766		conserved hypothetical protein	-1.37579	0.0380781
MSMEG_5605		cytochrome bd ubiquinol oxidase, subunit I	-1.37818	0.0460311
MSMEG_4294	glnA	glutamine synthetase, type I	-1.38079	0.00295578
MSMEG_0928	murB	UDP-N-acetylenolpyruvoylglucosamine reductase	-1.38174	0.0322347
MSMEG_0959		putative conserved transmembrane protein	-1.38197	0.00787233
MSMEG_2664	dapB	dihydrodipicolinate reductase	-1.38212	0.00751509
MSMEG_2321	serB	phosphoserine phosphatase	-1.38423	0.0163903
MSMEG_0084		phosphocarrier protein hpr	-1.38575	0.0321165
MSMEG_2571		cupin 2, conserved barrel	-1.38635	0.0253815
MSMEG_5019		regulatory protein	-1.38828	0.00709576
MSMEG_0404		sigma associated protein	-1.38862	0.00176337
MSMEG_3147	moxR	ATPase, MoxR family protein	-1.38887	0.00226717
MSMEG_3794		hypothetical protein	-1.39013	0.00226936
MSMEG_2739		conserved hypothetical protein	-1.39256	0.00598732
MSMEG_4161		hypothetical protein	-1.39325	0.00114489
MSMEG_0637		iron-sulfur binding oxidoreductase	-1.39363	0.00738018
MSMEG_1666		RNA polymerase sigma-70 factor	-1.39458	0.0178282
MSMEG_2594	asnB	asparagine synthase (glutamine-hydrolyzing)	-1.39614	0.0225561
MSMEG_0248		conserved hypothetical protein	-1.39932	0.00382695
MSMEG_3187		putative acyltransferase domain protein	-1.39989	0.000314333
MSMEG_2619		efflux protein	-1.40177	0.00259651
MSMEG_5517		conserved hypothetical protein	-1.40214	0.0031099
MSMEG_5209		hydrolase, alpha/beta fold family protein	-1.40337	0.0148433
MSMEG_5938		hypothetical protein	-1.40686	0.0326854
MSMEG_4921	mce	methylmalonyl-CoA epimerase	-1.4072	0.0312794
MSMEG_1911	catA	catechol 1,2-dioxygenase	-1.40729	0.00861208
MSMEG_3228		acyl-CoA thioesterase II	-1.41316	0.00692803
MSMEG_2413		putative methyltransferase	-1.41331	0.0274869
MSMEG_5518		antigen 34 kDa	-1.41592	0.00310015
MSMEG_1807		acetyl-/propionyl-coenzyme A carboxylase alpha chain	-1.41903	0.00324916
MSMEG_3867		ATPase family protein associated with various cellular activities (AAA)	-1.42256	0.0104423
MSMEG_4647		carbohydrate kinase, PfkB, putative	-1.42535	0.0161331
MSMEG_3727		hypothetical protein	-1.42563	0.038229
MSMEG_0103		major facilitator family protein transporter	-1.43021	0.0118042
MSMEG_5229		hypothetical protein	-1.43028	0.0424508
MSMEG_3260		LysR-family protein transcriptional regulator	-1.43198	0.0166149
MSMEG_2926		glycine betaine/carnitine/choline transport ATP-binding protein opuCA	-1.43226	0.0045772
MSMEG_3571		thioesterase family protein	-1.43324	0.0383551
MSMEG_1654		isocitrate dehydrogenase, NADP-dependent	-1.43598	0.00132817
MSMEG_6346		hypothetical protein	-1.43648	0.00115889
MSMEG_0381		Mmp14a protein	-1.43673	0.00111052
MSMEG_5872	phoP	DNA-binding response regulator PhoP	-1.43858	0.00418359
MSMEG_4476		hypothetical protein	-1.44199	0.00367234
MSMEG_6689		CAIB/BAIF family protein	-1.44277	0.0155319
MSMEG_2318		GTP cyclohydrolase II	-1.44328	0.00824141
MSMEG_6612	moxR	ATPase, MoxR family protein	-1.44329	0.0263385
MSMEG_4631		conserved hypothetical protein	-1.44934	0.00110553
MSMEG_1642		ABC transporter, ATP-binding protein	-1.45052	0.00286749
MSMEG_1673	cdd	cytidine deaminase	-1.45101	0.0137902
MSMEG_5257		channel protein, hemolysin III family protein	-1.45153	0.00178994
MSMEG_3184	treZ	malto-oligosyltrehalose trehalohydrolase	-1.4518	0.00175233
MSMEG_2173		GntR-family protein transcriptional regulator	-1.45693	0.00174859
MSMEG_5437		probable serine/threonine-protein kinase PknB	-1.46082	0.0116022
MSMEG_3981		L-carnitine dehydratase/bile acid-inducible protein F	-1.4631	0.0156057
MSMEG_4112		cyclohexanecarboxylate-CoA ligase	-1.46523	0.0016834
MSMEG_6667		conserved hypothetical protein	-1.46946	0.0467319
MSMEG_2607	cbiM	cobalamin biosynthesis protein CbiM	-1.47142	0.0400492
MSMEG_5573		sugar ABC transporter permease protein	-1.47427	0.00389685
MSMEG_3843		conserved hypothetical protein	-1.47432	0.0414984
MSMEG_0960		putative transmembrane protein	-1.47448	0.022828
MSMEG_0331		transcriptional regulator, LuxR family protein	-1.47488	0.0375506
MSMEG_3603		oxidoreductase, zinc-binding dehydrogenase family protein	-1.4771	0.0013759
MSMEG_1986		tartrate dehydrogenase	-1.47775	0.00799814
MSMEG_2913		hydrolase	-1.4779	0.0342173
MSMEG_4485	glyS	glycyl-tRNA synthetase	-1.47985	0.000512637
MSMEG_4773		amidohydrolase family protein	-1.48121	0.00459255
MSMEG_4920		acetyl-CoA acetyltransferase	-1.48903	0.00214455
MSMEG_0956	hemB	delta-aminolevulinic acid dehydratase	-1.48962	0.000507962
MSMEG_0693		conserved hypothetical protein	-1.49054	0.00780483
MSMEG_4145		cupin 2 protein	-1.49119	0.00241162
MSMEG_0014		Formyl transferase	-1.4929	0.0230418
MSMEG_5076		ABC transporter membrane-spanning protein	-1.49355	0.0380428
MSMEG_4300		transcription regulator AmtR	-1.49842	0.0365944
MSMEG_1466	rplX	ribosomal protein L24	-1.49887	0.000840516
MSMEG_5043		LprE protein	-1.50211	0.0460681
MSMEG_2163		aldehyde dehydrogenase	-1.50421	0.00826992
MSMEG_0918		transcriptional regulator, XRE family protein	-1.50528	0.000808655
MSMEG_3678		hypothetical protein	-1.50748	0.000217189
MSMEG_0066		early secretory antigenic target, 6 kDa	-1.50783	1.96028e-05
MSMEG_3111		extracellular solute-binding protein, family protein 1	-1.51308	0.000572701
MSMEG_0819		N-carbamoyl-L-amino acid amidohydrolase	-1.51537	0.00126009
MSMEG_4125		oxidoreductase, short chain dehydrogenase/reductase family protein	-1.51884	0.000360895
MSMEG_2615		chelatase	-1.51899	0.00229275
MSMEG_6772		homoserine O-acetyltransferase	-1.51932	0.0012101
MSMEG_4229	murD	UDP-N-acetylmuramoylalanine--D-glutamate ligase	-1.51949	0.0107416
MSMEG_5058		ABC transporter, ATP-binding protein SugC	-1.52193	0.0019189
MSMEG_4756	acpS	holo-(acyl-carrier-protein) synthase	-1.52221	0.00093747
MSMEG_6880		hydrophobic amino acid ABC transporter, putative	-1.52327	0.0081223
MSMEG_3676		phenoxybenzoate dioxygenase beta subunit	-1.52599	0.00162346
MSMEG_1451		arylsulfatase	-1.52692	0.00204462
MSMEG_2371		Low molecular weight protein antigen 6	-1.52818	0.000819964
MSMEG_1670	sdhA	succinate dehydrogenase, flavoprotein subunit	-1.53021	0.000296428
MSMEG_4742		clavaldehyde dehydrogenase	-1.53532	0.00077097
MSMEG_4356		inner membrane ABC transporter permease protein YddQ	-1.53696	0.00657223
MSMEG_3236		ABC-type amino acid transport system, permease component	-1.53707	2.2035e-05
MSMEG_0249		integral membrane protein	-1.53792	0.000231918
MSMEG_2374	ilvC	ketol-acid reductoisomerase	-1.53933	9.5443e-05
MSMEG_2398	thiL	thiamine-monophosphate kinase	-1.53943	0.00382401
MSMEG_1920		diacylglycerol kinase, catalytic region	-1.54037	0.000164209
MSMEG_3020		conserved hypothetical protein	-1.54204	0.0148544
MSMEG_0912		3-hydroxybutyryl-CoA dehydrogenase	-1.54281	0.00482648
MSMEG_3803		lipoprotein LpqH	-1.54699	0.0129057
MSMEG_5825		Na+/H+ antiporter	-1.54977	0.017078
MSMEG_5904		conserved domain protein	-1.55121	0.000616755
MSMEG_6727		amino acid permease-associated region	-1.55338	0.00370139
MSMEG_4650		putative oxidoreductase YisS	-1.55494	0.0009386
MSMEG_3158	mutA	methylmalonyl-CoA mutase, small subunit	-1.55592	0.00131266
MSMEG_0810		putative pyrimidine permease RutG	-1.56105	0.00888718
MSMEG_2652		iron repressor protein	-1.56349	0.000280853
MSMEG_5931		short chain dehydrogenase	-1.56569	0.0302534
MSMEG_2620		hypothetical protein	-1.57149	0.000453522
MSMEG_4273		integral membrane protein	-1.57296	0.000393077
MSMEG_5077		probable conserved integral membrane protein	-1.57336	0.00353446
MSMEG_1260		hypothetical protein	-1.5752	0.000113146
MSMEG_4336		conserved hypothetical protein	-1.57629	0.000264534
MSMEG_4511		linear gramicidin synthetase subunit B	-1.57846	0.000812021
MSMEG_6567		iron-dependent peroxidase	-1.58156	0.000936365
MSMEG_0965		porin	-1.58378	0.00134948
MSMEG_2928		conserved hypothetical protein	-1.58395	0.00399766
MSMEG_0645		putative beta-1,3-glucanase	-1.58476	0.0121146
MSMEG_4357		ABC transporter, ATP-binding protein	-1.58545	0.00102805
MSMEG_0892		conserved hypothetical protein	-1.58717	0.0022238
MSMEG_1910		muconate cycloisomerase	-1.58776	0.00615552
MSMEG_0401		putative non-ribosomal peptide synthase	-1.5883	3.06937e-05
MSMEG_0993		histidine kinase	-1.5966	0.000121801
MSMEG_2656	gpsI	guanosine pentaphosphate synthetase I/polyribonucleotide nucleotidyltransferase	-1.60136	9.10475e-06
MSMEG_3601		ribose/xylose/arabinose/galactoside ABC-type transport systems, permease components	-1.60445	0.000122131
MSMEG_5454		choloylglycine hydrolase, putative	-1.60832	0.0224082
MSMEG_6544		transport-associated, putative	-1.61086	0.000227109
MSMEG_6138		metallopeptidase	-1.61127	0.0344803
MSMEG_2427	glnD	protein-P-II uridylyltransferase	-1.61465	9.61953e-05
MSMEG_3631		integral membrane protein	-1.61778	0.000153623
MSMEG_2137		permease of the major facilitator superfamily protein	-1.61794	4.63832e-05
MSMEG_1873		thymidylate kinase	-1.62121	0.000239112
MSMEG_4939		ATP synthase delta chain	-1.62152	0.000802689
MSMEG_6728		conserved hypothetical protein	-1.62341	0.0175181
MSMEG_1023		integral membrane transporter	-1.62606	0.00048398
MSMEG_2616	cobO	cob(I)alamin adenosyltransferase	-1.62909	0.000218971
MSMEG_5940		2-keto-4-pentenoate hydratase	-1.62925	2.23131e-05
MSMEG_5196		fasciclin domain protein	-1.62982	4.39061e-05
MSMEG_0264		transmembrane transport protein	-1.63638	0.00219797
MSMEG_3033	aroB	3-dehydroquinate synthase	-1.63767	0.000200318
MSMEG_0640		oligopeptide transport ATP-binding protein OppD	-1.64089	0.000245862
MSMEG_6331		ABC transporter, permease protein ProZ	-1.6414	0.0126268
MSMEG_4678		hypothetical protein	-1.64227	0.000156557
MSMEG_2617	cobB	cobyrinic Acid a,c-diamide synthase	-1.64574	0.000596802
MSMEG_1669	sdhB	succinate dehydrogenase, iron-sulfur protein	-1.64736	0.000281085
MSMEG_2107		conserved hypothetical protein	-1.64969	0.000106458
MSMEG_2716		conserved hypothetical protein	-1.65036	0.0411048
MSMEG_4234		conserved hypothetical protein	-1.65131	0.00535359
MSMEG_0936	senX3	sensor histidine kinase SenX3	-1.65236	0.000247941
MSMEG_4239		LppM protein	-1.65259	1.13365e-05
MSMEG_2415		hemerythrin HHE cation binding region	-1.65289	0.0126185
MSMEG_3160		LAO/AO transport system ATPase	-1.65322	0.000136006
MSMEG_3599		sugar-binding transcriptional regulator, LacI family protein	-1.65483	0.000188189
MSMEG_4437	ctaD	cytochrome c oxidase, subunit I	-1.65616	0.00028214
MSMEG_4501		sodium:dicarboxylate symporter	-1.65669	0.00203861
MSMEG_5342		conserved hypothetical protein	-1.65864	0.0112207
MSMEG_4993		hypothetical protein	-1.65881	0.0199548
MSMEG_5408	lgt	prolipoprotein diacylglyceryl transferase	-1.6603	0.000681593
MSMEG_6642		caib/baif family protein	-1.66041	9.26101e-05
MSMEG_2487		4-aminobutyrate aminotransferase	-1.66159	0.0114107
MSMEG_0731		conserved hypothetical protein	-1.66261	0.00693057
MSMEG_6695		cytochrome P450	-1.6685	0.00829036
MSMEG_2012	hisD	histidinol dehydrogenase	-1.67068	0.00108767
MSMEG_5483		porin	-1.67096	0.000747841
MSMEG_5930		conserved hypothetical protein	-1.67105	0.00271899
MSMEG_1465	rplN	ribosomal protein L14	-1.67142	2.06565e-05
MSMEG_3163		gp55 protein	-1.67805	0.000209806
MSMEG_4667		transcriptional regulator, LysR family protein	-1.67991	0.000534534
MSMEG_2575		conserved hypothetical protein	-1.68241	9.77949e-05
MSMEG_6233		conserved hypothetical protein	-1.68287	0.000967658
MSMEG_2636		regulatory protein, LacI	-1.68416	0.000265881
MSMEG_2412	pyc	pyruvate carboxylase	-1.68504	3.20176e-05
MSMEG_6610		protein of unknown function DUF58, putative	-1.68748	0.001035
MSMEG_3775	argJ	arginine biosynthesis bifunctional protein ArgJ	-1.68753	1.57873e-05
MSMEG_2022		GntT protein, putative	-1.69101	0.00915322
MSMEG_3312		hemerythrin HHE cation binding domain subfamily protein, putative	-1.69161	0.00264108
MSMEG_3188	bioA	adenosylmethionine-8-amino-7-oxononanoate transaminase	-1.69211	8.74798e-05
MSMEG_6158		conserved hypothetical protein	-1.69342	0.000211596
MSMEG_0309		aldehyde dehydrogenase family protein	-1.695	0.000448767
MSMEG_3606		transcriptional regulator	-1.69666	0.000412135
MSMEG_0642		hypothetical ABC transporter permease protein YliD	-1.69674	0.000173695
MSMEG_2775	nhaA	Na+/H+ antiporter NhaA	-1.69748	6.15525e-05
MSMEG_3580		antigen 85-C	-1.69977	0.0321734
MSMEG_1830	cofD	lppg:fo 2-phospho-l-lactate transferase	-1.70143	7.21875e-06
MSMEG_1548		propanediol utilization: dehydratase, medium subunit	-1.70649	0.00188414
MSMEG_1418		RNA polymerase ECF-type sigma factor	-1.71099	0.00244962
MSMEG_4431		putative regulatory protein	-1.71199	0.00039652
MSMEG_5060		ABC transporter, permease protein SugA	-1.71313	0.00119729
MSMEG_3602		ribose transport ATP-binding protein RbsA	-1.71557	2.23131e-05
MSMEG_3311		acyl carrier protein	-1.71564	0.000726687
MSMEG_1884		conserved hypothetical protein	-1.71656	5.53582e-05
MSMEG_6208		palmitoyl-CoA hydrolase	-1.72258	0.00113445
MSMEG_3936		universal stress protein family protein	-1.72446	0.00364991
MSMEG_5497		conserved hypothetical protein	-1.72604	0.0040317
MSMEG_2258		conserved hypothetical protein	-1.72806	0.0365944
MSMEG_2589		conserved hypothetical protein	-1.72842	8.33426e-05
MSMEG_4067		zinc-containing alcohol dehydrogenase superfamily protein	-1.72862	9.71577e-05
MSMEG_2988		carbon-nitrogen hydrolase family protein	-1.73159	0.000107791
MSMEG_0816		flavin-binding monooxygenase	-1.73161	0.000273797
MSMEG_0786		serine/threonine protein kinase	-1.73786	0.00138674
MSMEG_1661		D-alanyl-D-alanine carboxypeptidase	-1.7395	0.0118017
MSMEG_4628		conserved hypothetical protein	-1.74334	2.4263e-05
MSMEG_6540		virulence factor Mce family protein	-1.74411	0.000227109
MSMEG_1812		conserved hypothetical protein	-1.7449	0.00108138
MSMEG_0825	thiD	phosphomethylpyrimidine kinase	-1.75289	0.000285523
MSMEG_5197		long-chain specific acyl-CoA dehydrogenase	-1.7536	8.93581e-07
MSMEG_0519		conserved hypothetical protein	-1.75432	0.000388946
MSMEG_3937		conserved hypothetical protein	-1.75581	0.00787233
MSMEG_5540		conserved hypothetical protein	-1.75602	0.000163259
MSMEG_5992		conserved hypothetical protein	-1.75732	0.000567724
MSMEG_0216		3-hydroxyacyl-CoA dehydrogenase	-1.75852	3.87808e-05
MSMEG_1498	mmsA	methylmalonate-semialdehyde dehydrogenase	-1.76055	0.000113146
MSMEG_1208		glycosyltransferase, group I	-1.7609	0.0114148
MSMEG_4728		condensation domain protein	-1.76564	3.29438e-05
MSMEG_4227	murG	undecaprenyldiphospho-muramoylpentapeptide beta-N-acetylglucosaminyltransferase	-1.76981	0.0012784
MSMEG_6435		hypothetical protein	-1.77062	0.000956037
MSMEG_1497		acyl-CoA dehydrogenase family protein member 8	-1.77248	0.000380072
MSMEG_3733		conserved hypothetical protein	-1.77332	6.58827e-05
MSMEG_5487		sensor histidine kinase	-1.77372	2.78562e-06
MSMEG_4651		AP endonuclease, family protein 2	-1.77457	7.4602e-05
MSMEG_1559	glmM	phosphoglucosamine mutase	-1.77679	1.03898e-05
MSMEG_1434		conserved hypothetical protein	-1.77681	3.50862e-05
MSMEG_2303		integral membrane transporter	-1.77978	1.99522e-05
MSMEG_3401		LamB/YcsF family protein	-1.78268	0.00519377
MSMEG_0671		S-(hydroxymethyl)glutathione dehydrogenase	-1.78657	2.9841e-05
MSMEG_3045		integral membrane protein	-1.78954	5.01026e-06
MSMEG_1353		ABC1 family protein	-1.79085	4.32915e-06
MSMEG_2924		permease binding-protein component	-1.79306	0.000438985
MSMEG_0824		conserved hypothetical protein	-1.79474	0.000349103
MSMEG_1097		glycosyl transferase, group 2 family protein	-1.79547	0.00787718
MSMEG_0206		acyltransferase 3	-1.79798	0.0154013
MSMEG_1207		glycosyltransferase, group I	-1.8087	0.00155788
MSMEG_0998		oxidoreductase, molybdopterin binding	-1.80892	0.000232494
MSMEG_1671		succinate dehydrogenase hydrophobic membrane anchor protein SdhD	-1.80994	1.23205e-06
MSMEG_0360		conserved hypothetical protein	-1.81103	9.78588e-05
MSMEG_6159		conserved domain protein	-1.81271	3.23989e-06
MSMEG_5371	ehuA	ectoine/hydroxyectoine ABC transporter, ATP-binding protein	-1.81763	0.000320988
MSMEG_0641		binding-protein-dependent transport systems inner membrane component	-1.82242	1.00353e-05
MSMEG_5526		peptidoglycan-binding LysM	-1.8243	0.000213869
MSMEG_3662		mannose-binding lectin	-1.82577	8.68834e-05
MSMEG_6197		diaminopimelate decarboxylase	-1.82759	0.000556203
MSMEG_2370		DoxX subfamily protein, putative	-1.82797	0.00115889
MSMEG_3651		membrane associated protein	-1.83036	5.74382e-06
MSMEG_1024		hypothetical protein	-1.83209	0.0465242
MSMEG_1545		conserved hypothetical protein	-1.83226	7.99215e-05
MSMEG_3008		putative sigma 54 type regulator	-1.83377	0.000243456
MSMEG_5401		conserved hypothetical protein	-1.83423	0.000366659
MSMEG_4900		Pks14 protein	-1.83484	6.90728e-06
MSMEG_2466		glutaryl-CoA dehydrogenase	-1.83734	9.46623e-05
MSMEG_6535		translation elongation factor EF-G	-1.8393	8.11512e-05
MSMEG_1098		acyl-CoA synthase	-1.83952	1.38298e-05
MSMEG_3547	ehuB	ectoine/hydroxyectoine ABC transporter solute-binding protein	-1.84074	0.0232496
MSMEG_5474		universal stress protein family protein	-1.84162	2.39024e-05
MSMEG_2124		glycerol uptake facilitator, MIP channel	-1.84281	1.08684e-05
MSMEG_1311		oligopeptide transporter, OPT family protein	-1.84646	7.09393e-05
MSMEG_5412		immunogenic protein MPT63	-1.8471	0.000131828
MSMEG_5198		carnitinyl-CoA dehydratase	-1.84993	5.70204e-05
MSMEG_2399	ung	uracil-DNA glycosylase	-1.85395	1.27535e-05
MSMEG_1433		thioesterase	-1.85439	2.9841e-05
MSMEG_1883		glycine betaine transporter OpuD	-1.85669	7.81038e-06
MSMEG_6088		phosphoglycerate mutase	-1.85685	5.08793e-06
MSMEG_5400		dehydrogenase	-1.85828	0.00041402
MSMEG_3628		ComA operon protein 2	-1.86019	0.000595024
MSMEG_2162		MmcJ protein	-1.86943	0.000546828
MSMEG_3864	cobN	cobaltochelatase, CobN subunit	-1.86959	1.60623e-05
MSMEG_2262	hybA	hydrogenase-2, small subunit	-1.88031	0.000532638
MSMEG_3047	carB	carbamoyl-phosphate synthase, large subunit	-1.88038	1.16179e-06
MSMEG_1352		hydrolase, alpha/beta fold family protein	-1.88039	8.07631e-07
MSMEG_3490		putative membrane acyltransferase	-1.88242	0.000120251
MSMEG_5993		putative acyl-CoA dehydrogenase	-1.88293	0.000130483
MSMEG_5721		acetyl-CoA acetyltransferase	-1.88557	3.03234e-05
MSMEG_1672	sdhC	succinate dehydrogenase, cytochrome b556 subunit	-1.88929	1.72881e-06
MSMEG_1221		rifampin ADP-ribosyl transferase	-1.89285	3.8441e-05
MSMEG_6078		LpqE protein	-1.89446	1.89063e-05
MSMEG_6090		conserved hypothetical protein	-1.8958	1.26567e-05
MSMEG_2416		conserved hypothetical protein	-1.90218	8.97891e-05
MSMEG_5994		putative acyl-CoA dehydrogenase	-1.90786	1.66601e-05
MSMEG_6508		MarR-family protein transcriptional regulator	-1.90971	1.05835e-05
MSMEG_5059		ABC transporter, permease protein SugB	-1.91136	7.48786e-05
MSMEG_6419		conserved hypothetical protein	-1.91305	0.00303398
MSMEG_5268		conserved hypothetical protein	-1.918	0.000302333
MSMEG_2465		adenine deaminase	-1.92056	1.75241e-06
MSMEG_5902		conserved hypothetical protein	-1.92076	2.89234e-07
MSMEG_2707		hypothetical protein	-1.92274	0.00315056
MSMEG_6089		conserved hypothetical protein	-1.92298	3.35064e-05
MSMEG_5995		P450 heme-thiolate protein	-1.92633	3.05278e-06
MSMEG_3443		hypothetical protein	-1.92754	1.54096e-05
MSMEG_0900		eptc-inducible aldehyde dehydrogenase	-1.93148	7.81038e-06
MSMEG_2456		5,10-methylenetetrahydromethanopterin reductase	-1.93372	5.1935e-05
MSMEG_1477		major facilitator superfamily protein	-1.93512	6.56889e-07
MSMEG_5411		conserved hypothetical protein	-1.9354	0.00905947
MSMEG_6453		sulfate permease	-1.93876	3.91508e-05
MSMEG_6616		S-(hydroxymethyl)glutathione dehydrogenase	-1.94163	0.00045833
MSMEG_5439		resuscitation-promoting factor RpfB	-1.9436	6.60058e-08
MSMEG_1885		2Fe-2S iron-sulfur cluster binding domain protein	-1.94514	1.4166e-06
MSMEG_6762		transcriptional regulator	-1.94532	3.23316e-05
MSMEG_3508		hydrolase, alpha/beta hydrolase fold family protein	-1.94546	1.24121e-05
MSMEG_6691		glutamine amidotransferase	-1.94799	0.00196156
MSMEG_3046	carA	carbamoyl-phosphate synthase, small subunit	-1.94857	3.24762e-07
MSMEG_6652		hypothetical protein	-1.94959	0.00475564
MSMEG_2332		amino acid carrier protein	-1.95113	7.65606e-05
MSMEG_6037		2-hydroxy-6-ketonona-2,4-dienedioic acid hydrolase	-1.96266	5.58817e-05
MSMEG_5230		conserved hypothetical protein	-1.96333	2.56548e-05
MSMEG_1052		amino acid carrier protein	-1.96717	4.59888e-05
MSMEG_5673		transcriptional regulator	-1.96733	1.17324e-06
MSMEG_6571		conserved hypothetical protein	-1.96818	9.71577e-05
MSMEG_6947	dnaA	chromosomal replication initiator protein DnaA	-1.96857	9.52818e-08
MSMEG_5700		secreted protein	-1.97072	1.3865e-05
MSMEG_1798		major facilitator superfamily protein	-1.97218	1.55566e-06
MSMEG_6194		beta-lactamase related protein	-1.97582	0.000227109
MSMEG_5146		binding protein dependent transport protein	-1.97674	7.85485e-06
MSMEG_5520		conserved hypothetical protein	-1.97969	2.66878e-05
MSMEG_3773	argD	acetylornithine aminotransferase	-1.98494	1.7432e-07
MSMEG_3770	argG	argininosuccinate synthase	-1.98844	3.67486e-07
MSMEG_6516		hypothetical protein	-1.99041	0.0117018
MSMEG_1701		purine nucleotide phosphorylase	-1.99047	0.000239482
MSMEG_1951		conserved domain protein	-1.99095	0.000589787
MSMEG_4636		hypothetical protein	-1.99246	0.00237957
MSMEG_2523		efflux ABC transporter, permease protein, putative	-1.99856	0.0355744
MSMEG_2570		xanthine/uracil permease	-2.00185	1.53021e-05
MSMEG_0826	thiC	thiamine biosynthesis protein ThiC	-2.00577	1.75301e-05
MSMEG_4341		hypothetical protein	-2.01081	6.23505e-05
MSMEG_0305		acyltransferase domain protein	-2.01095	3.26087e-06
MSMEG_0055		hypothetical protein	-2.01297	2.13011e-05
MSMEG_0012		ferric enterobactin transport system permease protein FepD	-2.01299	0.000144496
MSMEG_4735		conserved hypothetical protein	-2.01368	5.01297e-06
MSMEG_3866		conserved hypothetical protein	-2.02815	0.0109506
MSMEG_3085	pgk	phosphoglycerate kinase	-2.03217	3.06455e-05
MSMEG_4260		cytochrome c oxidase subunit 3	-2.03219	4.99848e-05
MSMEG_2715		conserved hypothetical protein	-2.03397	0.00179096
MSMEG_4991		hypothetical protein	-2.04006	2.18906e-05
MSMEG_6767		mycocerosic acid synthase	-2.04046	0.000192984
MSMEG_0402		linear gramicidin synthetase subunit D	-2.04493	7.97842e-07
MSMEG_1082		putative response regulator	-2.04593	1.5296e-05
MSMEG_2266		hypothetical protein	-2.04826	5.4613e-06
MSMEG_3630		transcriptional repressor, CopY family protein	-2.04942	1.40205e-07
MSMEG_0652		hypothetical protein	-2.04984	0.00306482
MSMEG_2373	ilvN	acetolactate synthase, small subunit	-2.05687	1.91725e-06
MSMEG_3159		methylmalonyl-CoA mutase large subunit	-2.05872	1.11218e-06
MSMEG_0672		conserved hypothetical protein	-2.06022	5.53269e-05
MSMEG_5468		conserved hypothetical protein	-2.06161	0.000943382
MSMEG_6569		conserved hypothetical protein	-2.06267	1.09965e-05
MSMEG_3044		dihydroorotase	-2.06504	7.11713e-08
MSMEG_4980		major facilitator superfamily protein MFS_1	-2.06809	4.2646e-07
MSMEG_6038		pigment production hydroxylase	-2.07051	4.53526e-06
MSMEG_5473		transporter	-2.07313	3.25722e-06
MSMEG_0759	purA	adenylosuccinate synthetase	-2.07343	5.21091e-06
MSMEG_5921		conserved hypothetical protein	-2.08001	6.11261e-05
MSMEG_3255		DoxX subfamily protein, putative	-2.08021	0.00474235
MSMEG_1361		alpha-mannosidase	-2.08557	3.85683e-06
MSMEG_6693		glutamine synthetase III	-2.08737	2.56509e-05
MSMEG_3304		succinate semialdehyde dehydrogenase	-2.09018	0.000262506
MSMEG_5145		extracellular solute-binding protein, family protein 1	-2.09375	1.80697e-07
MSMEG_1151		DNA-binding protein	-2.09587	1.69395e-06
MSMEG_6568		regulatory protein, LuxR, putative	-2.09902	5.33071e-06
MSMEG_3086	tpiA	triosephosphate isomerase	-2.09925	6.10076e-06
MSMEG_6137		non-ribosomal peptide synthetase	-2.1004	0.000300709
MSMEG_6511		acyl-CoA dehydrogenase domain protein	-2.10205	8.61283e-06
MSMEG_1769		UsfY protein	-2.10301	5.55725e-05
MSMEG_5154		conserved hypothetical protein	-2.11067	7.85055e-06
MSMEG_4649		phytanoyl-CoA dioxygenase	-2.11132	8.18498e-06
MSMEG_5912		succinic semialdehyde dehydrogenase	-2.11248	4.3069e-07
MSMEG_1772		conserved hypothetical protein	-2.11274	8.31799e-06
MSMEG_2569		oxidoreductase, 2OG-Fe(II) oxygenase family protein	-2.11321	1.42475e-05
MSMEG_2372	ilvB	acetolactate synthase, large subunit, biosynthetic type	-2.11474	9.20183e-07
MSMEG_3308		universal stress protein family protein, putative	-2.11496	3.50529e-05
MSMEG_1793		membrane protein	-2.1153	5.86272e-06
MSMEG_3635		iron(III)-transport system permease protein SfuB	-2.11829	7.21875e-06
MSMEG_1781		hypothetical protein	-2.12078	4.10273e-05
MSMEG_5132	typA	GTP-binding protein TypA/BipA	-2.12565	7.7291e-07
MSMEG_2706	gmhA	phosphoheptose isomerase	-2.13216	0.00260483
MSMEG_3616		integral membrane protein	-2.13325	2.23977e-06
MSMEG_3419		hypothetical protein	-2.13543	0.00104125
MSMEG_5606		cytochrome bd-I oxidase subunit II	-2.13866	9.29975e-06
MSMEG_1767		conserved hypothetical protein	-2.13907	3.65839e-05
MSMEG_2010		stress responsive A/B Barrel Domain superfamily protein	-2.1456	4.71322e-05
MSMEG_6638	metE	5-methyltetrahydropteroyltriglutamate--homocysteine S-methyltransferase	-2.15239	1.94197e-08
MSMEG_2657		peptidase, M16 family protein	-2.15283	2.89049e-07
MSMEG_2121		multiphosphoryl transfer protein (MTP)	-2.1569	2.74868e-05
MSMEG_3095		D-ribose-binding periplasmic protein	-2.15852	0.000122622
MSMEG_1550		PduH protein	-2.16064	5.33655e-06
MSMEG_2272	hypA	hydrogenase nickel insertion protein HypA	-2.16351	7.05099e-05
MSMEG_4729		conserved hypothetical protein	-2.17475	0.000253283
MSMEG_3083		nucleoside-diphosphate sugar epimerase	-2.17602	3.54412e-05
MSMEG_4261		ubiquinol-cytochrome c reductase cytochrome c subunit	-2.18891	9.73863e-06
MSMEG_4992		hypothetical protein	-2.19128	1.02442e-06
MSMEG_3929		[NiFe] hydrogenase, delta subunit, putative	-2.19248	0.000997664
MSMEG_6196		gaba permease	-2.19556	0.000223717
MSMEG_0650		GntR-family protein transcriptional regulator	-2.19946	0.000183608
MSMEG_0403		integral membrane protein	-2.20448	3.30483e-06
MSMEG_3201	nadC	nicotinate-nucleotide pyrophosphorylase	-2.21463	6.21393e-06
MSMEG_2710		hypothetical protein	-2.21741	0.00172068
MSMEG_6692		putative glutamine-binding periplasmic protein	-2.22333	2.40155e-05
MSMEG_5549		conserved hypothetical protein	-2.22365	8.61407e-08
MSMEG_0021	panD	aspartate 1-decarboxylase	-2.22793	1.65368e-05
MSMEG_6405		Erp protein	-2.23176	1.7281e-05
MSMEG_4919		conserved hypothetical protein	-2.23343	6.26728e-07
MSMEG_3844		lipid-transfer protein	-2.23493	8.45144e-06
MSMEG_5482	mscL	large conductance mechanosensitive channel protein	-2.23649	2.33661e-05
MSMEG_2705	hypE	hydrogenase expression/formation protein HypE	-2.23901	0.00023064
MSMEG_6570		integral membrane protein	-2.24128	2.95757e-06
MSMEG_6140		membrane protein	-2.24167	0.000120251
MSMEG_4219		conserved hypothetical protein	-2.24218	0.000121244
MSMEG_3200	nadB	L-aspartate oxidase	-2.2433	0.000758527
MSMEG_1829		F420-0:gamma-glutamyl ligase	-2.24445	3.67731e-07
MSMEG_2080		putative acyl-CoA dehydrogenase	-2.24843	3.65861e-06
MSMEG_6637		hypothetical protein	-2.25138	5.82862e-07
MSMEG_6760		conserved hypothetical protein	-2.25353	6.07035e-07
MSMEG_4757		fatty acid synthase	-2.27115	1.42636e-08
MSMEG_3418		conserved hypothetical protein	-2.27941	4.80705e-06
MSMEG_3007		succinate-semialdehyde dehydrogenase	-2.28096	1.33662e-05
MSMEG_4233		Penicillin binding protein transpeptidase domain protein	-2.28127	6.32306e-07
MSMEG_6607		hypothetical protein	-2.28796	3.40462e-06
MSMEG_5147		sugar ABC-transporter integral membrane protein	-2.29067	6.17871e-06
MSMEG_1410		carveol dehydrogenase	-2.29842	6.08205e-06
MSMEG_4593		acyl-CoA dehydrogenase	-2.30173	3.4186e-06
MSMEG_0016		conserved domain protein	-2.30308	0.00121499
MSMEG_6459		ferredoxin-dependent glutamate synthase 1	-2.3037	1.19883e-07
MSMEG_4635		ammonium transporter family protein	-2.30815	8.59265e-06
MSMEG_1741		TetR-family protein transcriptional regulator	-2.3086	3.36285e-05
MSMEG_1969		MerR-family protein transcriptional regulator	-2.3092	3.29438e-05
MSMEG_0009		hypothetical protein	-2.31565	5.80265e-06
MSMEG_2711	hypF	[NiFe] hydrogenase maturation protein HypF	-2.32411	0.000403499
MSMEG_1158		5-oxovalerate dehydrogenase	-2.32488	0.0013759
MSMEG_1423		radical SAM domain protein	-2.3259	1.05475e-06
MSMEG_3591		conserved hypothetical protein	-2.33449	0.00455538
MSMEG_3774	argB	acetylglutamate kinase	-2.3346	7.62818e-08
MSMEG_3756	rrlA	NA	-2.33532	0.0320633
MSMEG_2486		major facilitator superfamily protein	-2.33837	2.74844e-05
MSMEG_6608		hypothetical protein	-2.34597	1.10249e-05
MSMEG_3771	argR	arginine repressor	-2.3494	1.1885e-08
MSMEG_4513		polyketide synthase	-2.35092	0.0176286
MSMEG_6509		ABC-type drug export system, ATP-binding protein	-2.35801	1.14139e-08
MSMEG_3042		PyrR bifunctional protein	-2.36269	1.40852e-08
MSMEG_4557		ABC transporter, ATP-binding protein	-2.36586	2.66175e-07
MSMEG_3043	pyrB	aspartate carbamoyltransferase	-2.36754	2.70798e-08
MSMEG_1887		hypothetical protein	-2.37049	3.0096e-06
MSMEG_6897	rpsF	ribosomal protein S6	-2.37346	3.91424e-07
MSMEG_6649		conserved hypothetical protein	-2.3739	3.50183e-08
MSMEG_6759	glpK	glycerol kinase	-2.37408	5.59172e-07
MSMEG_1220		ABC-type transport system permease protein I	-2.37784	8.82329e-07
MSMEG_6555		transcriptional regulator, TetR family protein, putative	-2.38102	6.82791e-05
MSMEG_3636		ferric iron-binding periplasmic protein of ABC transporter	-2.39169	2.60448e-08
MSMEG_3865		hypothetical protein	-2.39192	2.78562e-06
MSMEG_2985		fumarate hydratase class I, anaerobic	-2.39638	1.15032e-06
MSMEG_2166		transketoloase, C half	-2.39926	1.47548e-05
MSMEG_5199		putative acyl-CoA dehydrogenase	-2.39928	8.11414e-07
MSMEG_0169		hypothetical protein	-2.40179	7.80493e-05
MSMEG_1948		hypothetical protein	-2.40506	0.000740325
MSMEG_4740		Glycosyltransferase family protein 28	-2.40525	1.57971e-07
MSMEG_0997		conserved hypothetical protein	-2.40869	2.49916e-05
MSMEG_5354		O-methyltransferase, family protein 2	-2.40885	2.53119e-07
MSMEG_4561		ABC Fe3+-siderophores transporter, periplasmic binding protein	-2.41404	6.9776e-08
MSMEG_1775		cytochrome P450 monooxygenase	-2.41577	4.65833e-06
MSMEG_4560		periplasmic binding protein	-2.41778	2.89814e-08
MSMEG_5720		putative 3-hydroxyacyl-CoA dehydrogenase	-2.41819	1.88158e-07
MSMEG_4734		hypothetical protein	-2.41998	6.27721e-08
MSMEG_5358		acetamidase/Formamidase family protein	-2.42572	6.4507e-06
MSMEG_3403		formamidase	-2.42789	3.0037e-05
MSMEG_3093		putative sugar kinase protein	-2.43377	9.29617e-06
MSMEG_2584		penicillin-binding protein, putative	-2.43878	0.000309829
MSMEG_3094		oxidoreductase, zinc-binding dehydrogenase family protein	-2.44544	4.09489e-05
MSMEG_3962		lactate 2-monooxygenase	-2.44663	2.40239e-08
MSMEG_1629		hypothetical protein	-2.45122	4.71824e-07
MSMEG_3769	argH	argininosuccinate lyase	-2.45976	4.4567e-09
MSMEG_3930		[NiFe] hydrogenase, gamma subunit, putative	-2.46305	6.15525e-05
MSMEG_0570		conserved hypothetical protein	-2.46619	0.00829478
MSMEG_1786		stas domain, putative	-2.46632	8.56937e-07
MSMEG_6553		ABC transporter ATP-binding protein	-2.46865	1.37967e-07
MSMEG_5922		lipid-transfer protein	-2.48354	1.8267e-07
MSMEG_2462		carbon-monoxide dehydrogenase	-2.49146	9.91759e-08
MSMEG_2837		nitrate reductase NarB	-2.49421	6.70096e-06
MSMEG_6606		hypothetical protein	-2.49628	2.03564e-05
MSMEG_6228		hypothetical protein	-2.49807	7.52584e-08
MSMEG_4733		putative membrane protein	-2.50848	5.19123e-07
MSMEG_3939		universal stress protein family protein	-2.50859	2.29377e-05
MSMEG_6041		putative acyl-CoA dehydrogenase	-2.51441	3.40906e-08
MSMEG_3006		Fe-dependent alcohol dehydrogenase	-2.51576	6.22113e-06
MSMEG_3928		[NiFe] hydrogenase, alpha subunit, putative	-2.52183	9.00662e-05
MSMEG_3772	argF	ornithine carbamoyltransferase	-2.52325	3.57915e-09
MSMEG_1627		hypothetical protein	-2.52814	0.00166447
MSMEG_5407		integral membrane protein	-2.52832	1.40852e-08
MSMEG_4228	ftsW	cell division protein FtsW	-2.53561	0.000132479
MSMEG_6636		[Mn] superoxide dismutase	-2.53877	5.33581e-08
MSMEG_1157		short chain dehydrogenase	-2.53889	0.00383733
MSMEG_2958		conserved hypothetical protein	-2.53965	0.000117529
MSMEG_6554		hypothetical ABC transporter ATP-binding protein	-2.54686	3.0155e-08
MSMEG_6761		glycerol-3-phosphate dehydrogenase 2	-2.54688	1.97568e-07
MSMEG_2925		permease membrane component	-2.54874	7.39823e-07
MSMEG_3940		universal stress protein family protein	-2.55024	2.21053e-05
MSMEG_6136		membrane protein, TerC family protein	-2.55828	8.99378e-09
MSMEG_5435		acyl-CoA synthase	-2.56901	6.84844e-08
MSMEG_2460		transporter permease 1	-2.57183	7.02534e-07
MSMEG_2426		nitrogen regulatory protein P-II	-2.57874	7.22336e-09
MSMEG_5357		conserved hypothetical protein	-2.58146	0.000345993
MSMEG_2959	gabT	4-aminobutyrate transaminase	-2.58713	2.42398e-07
MSMEG_1424		FMN-dependent dehydrogenase	-2.58778	7.01101e-08
MSMEG_1541		hypothetical protein	-2.59177	0.000192762
MSMEG_2978		ABC transporter ATP-binding protein	-2.60007	3.03092e-07
MSMEG_5923		acetyl-CoA acetyltransferase	-2.64984	1.85217e-08
MSMEG_1814		hypothetical protein	-2.6504	7.55065e-05
MSMEG_6504		conserved hypothetical protein	-2.65413	5.56541e-07
MSMEG_5461		hypothetical protein	-2.66446	0.00050679
MSMEG_6437		copper resistance protein D	-2.668	3.0631e-06
MSMEG_6406		N-acetylmuramoyl-L-alanine amidase	-2.67471	3.26087e-06
MSMEG_6502		conserved hypothetical protein	-2.67714	2.46853e-06
MSMEG_3931		[NiFe] hydrogenase, beta subunit, putative	-2.67743	6.64907e-05
MSMEG_6510		ABC-type drug export system, membrane protein	-2.67756	2.35777e-09
MSMEG_3949		hypothetical protein	-2.6799	4.13214e-05
MSMEG_0996		conserved hypothetical protein	-2.68031	2.68642e-06
MSMEG_2986		amidohydrolase, AtzE family protein	-2.68057	8.50926e-07
MSMEG_2167		aminopeptidase, putative	-2.68209	5.29875e-08
MSMEG_4263		ubiquinol-cytochrome c reductase cytochrome b subunit	-2.68326	2.48636e-07
MSMEG_5943		putative peroxisomal multifunctional enzyme type 2	-2.6985	2.50976e-08
MSMEG_0065		conserved hypothetical protein	-2.70008	1.80412e-09
MSMEG_4262		ubiquinol-cytochrome c reductase iron-sulfur subunit	-2.70207	8.82351e-07
MSMEG_2712	hypC	hydrogenase assembly chaperone HypC/HupF	-2.70417	0.000248134
MSMEG_4325		malonyl CoA-acyl carrier protein transacylase	-2.70505	6.24552e-08
MSMEG_5915		enoyl-CoA hydratase	-2.70788	9.14508e-06
MSMEG_0950		hypothetical protein	-2.71908	2.49916e-05
MSMEG_0432		uroporphyrinogen-III synthetase	-2.73628	1.15022e-06
MSMEG_3811		universal stress protein family protein, putative	-2.73692	3.98694e-08
MSMEG_6512		acyl-CoA dehydrogenase domain protein	-2.74989	5.18001e-08
MSMEG_2346		phytoene synthase	-2.75091	5.67717e-05
MSMEG_2463		nicotine dehydrogenase chain A	-2.75388	2.39254e-07
MSMEG_2593		gnat-family protein acetyltransferase	-2.7572	1.92431e-08
MSMEG_2078		antigen 85-C	-2.75771	5.62368e-10
MSMEG_2458		hypothetical protein	-2.76001	7.80139e-09
MSMEG_3786		D-amino acid deaminase	-2.77659	2.10953e-05
MSMEG_0995		glycosyl transferase, family protein 2	-2.78109	3.48422e-07
MSMEG_6436		copper resistance protein CopC	-2.7867	2.59962e-07
MSMEG_1540		ATP-dependent RNA helicase	-2.78756	1.38373e-07
MSMEG_2264		peptidase M52, hydrogen uptake protein	-2.79172	2.98568e-07
MSMEG_2461		transporter permease 2, putative	-2.80085	4.79254e-08
MSMEG_2713		peptidase M52, hydrogen uptake protein	-2.80293	5.00983e-05
MSMEG_3927		peptidase M52, hydrogen uptake protein	-2.8196	3.39671e-05
MSMEG_1554	eutC	ethanolamine ammonia-lyase, light chain	-2.82284	1.14399e-08
MSMEG_0571		hydrolase, carbon-nitrogen family protein	-2.82789	0.000129158
MSMEG_5370	ehuD	ectoine/hydroxyectoine ABC transporter, permease protein EhuD	-2.82899	6.73416e-07
MSMEG_3048	pyrF	orotidine 5'-phosphate decarboxylase	-2.8357	2.50281e-06
MSMEG_3629		conserved hypothetical protein	-2.85342	4.42775e-06
MSMEG_3900	ectB	diaminobutyrate--2-oxoglutarate aminotransferase	-2.87471	2.94301e-09
MSMEG_1768		conserved hypothetical protein	-2.87713	4.22396e-07
MSMEG_2268		conserved hypothetical protein	-2.87766	3.03764e-07
MSMEG_2263	hybC	hydrogenase-2, large subunit	-2.87874	2.83114e-07
MSMEG_3898	thpD	ectoine hydroxylase	-2.88186	1.66486e-09
MSMEG_0684		aldehyde oxidase and xanthine dehydrogenase, molybdopterin binding	-2.88533	3.75215e-08
MSMEG_5368	ehuB	ectoine/hydroxyectoine ABC transporter solute-binding protein	-2.88571	6.88444e-07
MSMEG_2459		transporter ATPase	-2.9091	3.07094e-08
MSMEG_3164		hypothetical protein	-2.91088	6.69017e-08
MSMEG_3785		PfkB-family protein carbohydrate kinase	-2.91981	0.00044448
MSMEG_4524		anthranilate synthase component I	-2.92027	6.3357e-07
MSMEG_3932		14 kDa antigen	-2.92233	1.12326e-05
MSMEG_5153		conserved hypothetical protein	-2.92601	0.000133996
MSMEG_1553	eutB	ethanolamine ammonia-lyase, large subunit	-2.93146	3.12627e-11
MSMEG_4330		short chain dehydrogenase	-2.93375	3.0368e-08
MSMEG_5909		oxidoreductase	-2.94264	2.18362e-06
MSMEG_6758		transport integral membrane protein	-2.94437	3.19255e-08
MSMEG_3748		thiamin pyrophosphokinase, catalytic domain protein	-2.94725	7.48786e-05
MSMEG_1448		integral membrane transporter	-2.95996	4.4567e-09
MSMEG_5906		putative acyl-CoA dehydrogenase	-2.96338	2.59005e-07
MSMEG_2450		adenosylmethionine--8-amino-7-oxononanoate transaminase	-2.97164	7.33353e-08
MSMEG_4326	acpP	acyl carrier protein	-2.97329	1.35961e-07
MSMEG_2265		hypothetical protein	-2.98113	0.000303852
MSMEG_5364		amidohydrolase 2	-2.98242	0.00316218
MSMEG_5438	ksgA	dimethyladenosine transferase	-2.98475	7.02686e-10
MSMEG_5362		hypothetical protein	-2.99181	0.000292122
MSMEG_6033		hypothetical protein	-2.9985	8.16252e-08
MSMEG_3229		conserved hypothetical protein	-3.02313	9.70488e-10
MSMEG_1744		hypothetical protein	-3.02979	4.8998e-08
MSMEG_6766		ABC transporter, ATP-binding protein, NodI family protein	-3.03775	6.90616e-05
MSMEG_0685		oxidoreductase, molybdopterin-binding subunit	-3.03994	3.72709e-07
MSMEG_5355		hypothetical protein	-3.0406	1.04563e-08
MSMEG_2270		hypothetical protein	-3.06396	5.27173e-07
MSMEG_4559		ABC transporter, membrane spanning protein	-3.06664	1.77953e-08
MSMEG_3901	ectA	L-2,4-diaminobutyric acid acetyltransferase	-3.06835	1.01087e-09
MSMEG_4642		hypothetical protein	-3.07124	7.00603e-06
MSMEG_1362		conserved hypothetical protein	-3.07461	3.42568e-06
MSMEG_4727		mycocerosic acid synthase	-3.07671	3.75831e-09
MSMEG_5369	ehuC	ectoine/hydroxyectoine ABC transporter, permease protein EhuC	-3.08943	4.04454e-06
MSMEG_6816		molybdopterin oxidoreductase	-3.09167	3.81383e-07
MSMEG_0467		membrane transport protein	-3.09529	2.15258e-08
MSMEG_1156		dihydrodipicolinate synthetase	-3.103	0.000119919
MSMEG_5208		conserved hypothetical protein	-3.10546	2.56548e-05
MSMEG_2714		hypothetical protein	-3.13314	0.00022004
MSMEG_2261		hypothetical protein	-3.13627	2.60929e-09
MSMEG_2269		NHL repeat protein	-3.1383	4.48502e-08
MSMEG_1886		Fatty acid desaturase	-3.14169	6.68622e-10
MSMEG_2132		acyl carrier protein Acp	-3.1551	9.30122e-07
MSMEG_3899	ectC	ectoine synthase	-3.15805	9.7757e-08
MSMEG_5653		cytosine/purine/uracil/thiamine/allantoin permease family protein	-3.16272	2.44743e-10
MSMEG_3117		cytochrome aa3 controlling protein	-3.18009	4.25842e-10
MSMEG_1597		Transcription factor WhiB	-3.18993	2.83435e-10
MSMEG_3926		cation-transporting ATPase Pma1	-3.20186	1.05475e-06
MSMEG_3499		conserved hypothetical protein	-3.20711	2.91456e-08
MSMEG_0499		amino acid permease-associated region	-3.21249	1.65228e-06
MSMEG_2449	mmsA	methylmalonate-semialdehyde dehydrogenase	-3.23594	1.18069e-07
MSMEG_1422		conserved hypothetical protein	-3.24625	1.67479e-08
MSMEG_1742		oxidoreductase	-3.26273	1.04134e-07
MSMEG_1421		hypothetical protein	-3.27081	2.94301e-09
MSMEG_4747		hypothetical protein	-3.27276	1.34272e-10
MSMEG_0669		hypothetical protein	-3.29009	1.75317e-07
MSMEG_5908		acyl-CoA synthase	-3.30685	1.73121e-06
MSMEG_6236		two-component system, regulatory protein	-3.33155	1.09649e-08
MSMEG_6239		1,3-propanediol dehydrogenase	-3.33269	3.56712e-08
MSMEG_5363		hypothetical protein	-3.34114	0.000246519
MSMEG_0020		Periplasmic binding protein	-3.37589	2.48638e-09
MSMEG_4515		putative non-ribosomal peptide synthetase	-3.38647	1.27976e-07
MSMEG_6615		hypothetical protein	-3.38905	3.07094e-08
MSMEG_4930	rrlB	NA	-3.39009	0.00118927
MSMEG_2271	hypB	hydrogenase accessory protein HypB	-3.39656	3.10531e-07
MSMEG_6272		NAD-glutamate dehydrogenase	-3.40421	1.14139e-08
MSMEG_4748		hypothetical protein	-3.42091	1.74792e-08
MSMEG_5907		acyl-CoA dehydrogenase	-3.43498	8.04015e-09
MSMEG_2131		acyl-CoA synthase	-3.4779	2.9571e-08
MSMEG_2148		HNH endonuclease domain protein	-3.51039	1.40852e-08
MSMEG_5655		hydrolase, carbon-nitrogen family protein	-3.54105	1.2893e-10
MSMEG_3400		glutamyl-tRNA(Gln) amidotransferase subunit A	-3.56916	2.45324e-07
MSMEG_2130		putative acyl-CoA dehydrogenase	-3.63419	2.6784e-08
MSMEG_4329		propionyl-CoA carboxylase beta chain	-3.66429	9.47376e-09
MSMEG_1155		carnitinyl-CoA dehydratase	-3.67275	1.63504e-05
MSMEG_6370	pcaC	4-carboxymuconolactone decarboxylase	-3.67522	8.91151e-08
MSMEG_4328		3-oxoacyl-[acyl-carrier-protein] synthase 2	-3.68031	1.40561e-08
MSMEG_1154		formyl-coenzyme A transferase	-3.72439	2.68741e-06
MSMEG_1552	eat	ethanolamine permease	-3.72967	1.09267e-10
MSMEG_2659	ald	alanine dehydrogenase	-3.7418	5.84585e-10
MSMEG_2389	hup	DNA-binding protein HU	-3.74692	1.46947e-09
MSMEG_2172		dicarboxylate-carrier protein	-3.74837	8.9584e-09
MSMEG_5231		hypothetical protein	-3.76842	1.605e-10
MSMEG_2344		dehydrogenase	-3.80456	1.68378e-07
MSMEG_3146		invasin 1	-3.80841	1.18243e-09
MSMEG_5913		dioxygenase	-3.83223	1.02313e-08
MSMEG_4327		3-oxoacyl-[acyl-carrier-protein] synthase 1	-3.83609	2.56142e-08
MSMEG_2599		GntR-family protein transcriptional regulator	-3.8433	5.25927e-12
MSMEG_2273	hypF	[NiFe] hydrogenase maturation protein HypF	-3.86629	2.26639e-07
MSMEG_2979		ABC transporter ATP-binding protein	-3.86995	5.50664e-09
MSMEG_5941		3-ketosteroid dehydrogenase	-3.91086	1.5391e-10
MSMEG_2595		gamma-glutamylisopropylamide synthetase	-3.93397	2.43193e-12
MSMEG_0651		putative conserved exported protein	-3.98276	3.91359e-09
MSMEG_5914		acyl-CoA synthase	-4.01259	3.52956e-08
MSMEG_6238		putative two-component system sensor kinase	-4.04512	4.07586e-09
MSMEG_2838		conserved hypothetical protein	-4.08424	2.87627e-07
MSMEG_2598		short chain dehydrogenase	-4.1333	3.32759e-12
MSMEG_1153		FAD dependent oxidoreductase	-4.14854	8.05182e-07
MSMEG_1551		hypothetical protein	-4.17998	1.93573e-08
MSMEG_3145		secreted cell wall-associated hydrolase	-4.22975	2.51371e-11
MSMEG_5418		iron permease FTR1	-4.23394	2.6941e-08
MSMEG_2596		peptidase C26	-4.2369	1.25714e-12
MSMEG_1970		sigma factor	-4.28267	7.25057e-07
MSMEG_2343		methylesterase	-4.29297	1.39081e-07
MSMEG_1152		citrate-proton symporter	-4.30213	7.93621e-07
MSMEG_2597		aldehyde dehydrogenase	-4.34399	1.08229e-12
MSMEG_1683		cytosine/purine/uracil/thiamine/allantoin permease family protein	-4.36193	2.58876e-08
MSMEG_2425	amt	ammonium transporter	-4.37469	2.84843e-10
MSMEG_6345		conserved hypothetical protein	-4.37722	2.44743e-10
MSMEG_5656	hisD	histidinol dehydrogenase	-4.58167	2.04965e-11
MSMEG_1681		endoribonuclease L-PSP superfamily protein	-4.65645	3.49575e-08
MSMEG_2168		hypothetical protein	-4.86057	1.3555e-06
MSMEG_2276	hypE	hydrogenase expression/formation protein HypE	-4.87889	1.20493e-08
MSMEG_2274	hypC	hydrogenase assembly chaperone HypC/HupF	-4.95642	1.89175e-07
MSMEG_1677	aspA	aspartate ammonia-lyase	-4.98034	1.09815e-07
MSMEG_1682		flavin-containing monooxygenase FMO	-4.99066	3.11994e-08
MSMEG_4290	glnA	glutamine synthetase, type I	-5.11364	8.96595e-09
MSMEG_1680		conserved hypothetical protein	-5.11626	4.48502e-08
MSMEG_1679		AmiB	-5.15758	8.62831e-08
MSMEG_3233		cytochrome D ubiquinol oxidase subunit 1	-5.19062	1.38949e-11
MSMEG_2275	hypD	hydrogenase expression/formation protein HypD	-5.2447	5.18001e-08
MSMEG_2980		putative membrane protein	-5.32997	2.99514e-09
MSMEG_2981		branched-chain amino acid ABC-type transport system, permease component	-5.41983	2.94301e-09
MSMEG_4643		resuscitation-promoting factor	-5.50102	1.56713e-09
MSMEG_5406		hypothetical protein	-5.60436	1.2458e-11
MSMEG_1743		Fatty acid desaturase	-5.65448	2.15438e-09
MSMEG_2982		putative periplasmic binding protein	-5.66689	1.61643e-09
MSMEG_3231	cydD	ABC transporter, CydDC cysteine exporter (CydDC-E) family protein, permease/ATP-binding protein CydD	-5.87874	4.10592e-11
MSMEG_3232	cydB	cytochrome D ubiquinol oxidase, subunit II	-6.04474	5.92457e-12
MSMEG_6227		transcriptional regulator, PadR family protein	-6.34299	1.66145e-11
MSMEG_6240		conserved hypothetical protein	-6.62184	6.79195e-12
MSMEG_6242		alcohol dehydrogenase, iron-containing	-7.08727	2.43193e-12
MSMEG_2171		L-carnitine dehydratase/bile acid-inducible protein F	-7.3874	6.651e-09
MSMEG_6241		ATPase associated with various cellular activities, AAA-5	-7.77135	3.31941e-12
MSMEG_2170		3-hydroxyisobutyrate dehydrogenase family protein	-8.73453	2.23712e-07
MSMEG_2169	accD	acetyl-CoA carboxylase, carboxyl transferase, beta subunit	-8.83999	4.8998e-08
