# Supplementary material for: Multi-Omics Profiling Specifies Involvement of Alternative Ribosomal Proteins in Response to Zinc Limitation in Mycobacterium smegmatis
Source: Front Microbiol. 2022 Feb 10;13:811774. doi: 10.3389/fmicb.2022.811774 (PMC8866557; doi:10.3389/fmicb.2022.811774)
Supplement: Supplementary file 3 [file Table_3.XLSX]

## Sheet: S3. Proteomes
S3 Table. Protein expression in Zn2+-limited strains (i.e., wild type, ΔaltRP and ΔaltRP/c in ZLM) compared to the Zn2+-replete wild type condition (wild type in ZRM). Differential expression (DE) was defined using an absolute fold-change cutoff of two (lfc=1) or greater and an adjusted P-value (adj.P.val) less than 0.05. A 'yes' in the "DE?" column indicates that the protein was significantly di…
			wild type			ΔaltRP			ΔaltRP/c
MSMEG Locus	Name	Description	lfc	adj.P.val	DE?	lfc	adj.P.val	DE?	lfc	adj.P.val	DE?
MSMEG_0002		6-phosphogluconate dehydrogenase, decarboxylating	2.84945	0.0256863	yes	3.64056	0.00213521	yes	2.25644	0.121227	no
MSMEG_0023		conserved hypothetical protein	-0.394131	0.999999	no	-1.52446	0.0305406	yes	-1.48882	0.0482881	yes
MSMEG_0024		peptidyl-prolyl cis-trans isomerase B	-0.674608	0.999999	no	-1.35532	0.0884511	no	-0.817449	0.999999	no
MSMEG_0028		serine-threonine protein kinase	0.817954	0.999999	no	1.15837	0.596981	no	0.920457	0.999999	no
MSMEG_0033		protein phosphatase 2C	2.24641	0.114427	no	2.65534	0.0249844	yes	1.96153	0.231509	no
MSMEG_0035		FHA domain protein	-1.74459	0.115562	no	-1.12024	0.70897	no	-1.0892	0.897396	no
MSMEG_0050		conserved hypothetical protein	-1.11743	0.876509	no	-1.63008	0.152188	no	-0.955404	0.999999	no
MSMEG_0052		conserved hypothetical protein	0.280712	0.999999	no	0.751248	0.999999	no	-0.222991	0.999999	no
MSMEG_0069		translation initiation factor IF-2 protein	-2.68762	0.0136023	yes	-1.27366	0.502797	no	-2.02594	0.0624113	no
MSMEG_0083	mycP1	membrane-anchored mycosin mycp1	0.666539	0.999999	no	1.21794	0.517079	no	0.3952	0.999999	no
MSMEG_0084		phosphocarrier protein hpr	-0.00832204	0.999999	no	-0.15579	0.999999	no	-0.173568	0.999999	no
MSMEG_0089		chromosome condensation protein	4.89449	5.58911e-05	yes	3.11616	0.0100144	yes	3.79651	0.00144564	yes
MSMEG_0098		methyltransferase	-2.93841	0.130491	no	-2.95902	0.0922511	no	0.24393	0.999999	no
MSMEG_0114		extracellular solute-binding protein, family protein 3	1.98516	0.000136543	yes	1.14534	0.413816	no	2.15706	3.76495e-05	yes
MSMEG_0116		taurine import ATP-binding protein TauB	2.17213	0.00426071	yes	0.0682423	0.999999	no	1.73185	0.0555035	no
MSMEG_0117		hydrolase	-0.156766	0.999999	no	4.4548	2.12586e-05	yes	2.93615	0.00637936	yes
MSMEG_0118		conserved hypothetical protein	2.00948	0.541353	no	4.8972	0.00182042	yes	1.86751	0.616827	no
MSMEG_0121		rhamnolipids biosynthesis 3-oxoacyl-[acyl-carrier-protein] reductase	1.53894	0.196396	no	1.87555	0.0262188	yes	0.749404	0.999999	no
MSMEG_0127		oxidoreductase, zinc-binding dehydrogenase family protein	-5.40152	1.32002e-06	yes	-5.3502	1.66634e-06	yes	-5.54541	1.32528e-06	yes
MSMEG_0187		acetyltransferase	-1.23357	0.419471	no	-1.13735	0.527352	no	-1.154	0.602995	no
MSMEG_0194		serine esterase, cutinase family protein	-1.19124	0.35535	no	-1.10872	0.507651	no	-0.796273	0.999999	no
MSMEG_0215		YhhW family protein	-0.400321	0.999999	no	-0.684448	0.999999	no	-0.299548	0.999999	no
MSMEG_0216		3-hydroxyacyl-CoA dehydrogenase	2.35581	0.0963693	no	2.38061	0.0640315	no	2.23802	0.126592	no
MSMEG_0220		monoglyceride lipase	0.149163	0.999999	no	0.0109676	0.999999	no	-0.355797	0.999999	no
MSMEG_0221		secreted protein	2.85913	0.010617	yes	2.96616	0.00508099	yes	2.99776	0.00637936	yes
MSMEG_0224		O-methyltransferase MdmC	2.7103	0.00113381	yes	2.68385	0.000932416	yes	2.21447	0.0112955	yes
MSMEG_0231		conserved hypothetical protein	-0.233322	0.999999	no	-1.11338	0.732936	no	-0.399339	0.999999	no
MSMEG_0233		lipoprotein Lpps	-0.420845	0.999999	no	0.638141	0.999999	no	-0.112784	0.999999	no
MSMEG_0243		conserved hypothetical protein	-0.941218	0.999999	no	-0.610357	0.999999	no	-0.863491	0.999999	no
MSMEG_0252	trmB	tRNA (guanine-N(7)-)-methyltransferase	0.0334421	0.999999	no	0.68818	0.999999	no	-0.0814236	0.999999	no
MSMEG_0268		transcriptional regulator, GntR family protein	-0.709725	0.999999	no	-0.511504	0.999999	no	-0.480027	0.999999	no
MSMEG_0282		conserved hypothetical protein	0.934741	0.999999	no	1.36552	0.282212	no	0.395478	0.999999	no
MSMEG_0312	eda	2-dehydro-3-deoxyphosphogluconate aldolase/4-hydroxy-2-oxoglutarate aldolase	-0.0967857	0.999999	no	0.223573	0.999999	no	-0.253524	0.999999	no
MSMEG_0356		acetyltransferase	-0.927999	0.999999	no	-1.92902	0.0631296	no	-0.402333	0.999999	no
MSMEG_0361		Glycosyl hydrolase family protein 3	-0.885314	0.999999	no	-1.52167	0.0334753	yes	-0.9486	0.999999	no
MSMEG_0371		MaoC like domain protein	-0.373771	0.999999	no	-1.59707	0.132372	no	-1.20218	0.668117	no
MSMEG_0372		oxidoreductase, short chain dehydrogenase/reductase family protein	1.55561	0.237053	no	0.581959	0.999999	no	1.56851	0.222964	no
MSMEG_0383		conserved hypothetical protein	-0.708279	0.999999	no	-0.947462	0.999999	no	-0.340672	0.999999	no
MSMEG_0394		hypothetical protein	-0.978571	0.999999	no	-0.964669	0.999999	no	-1.08784	0.795145	no
MSMEG_0415		NADH-fmn oxidoreductase	0.106589	0.999999	no	0.0328112	0.999999	no	0.394681	0.999999	no
MSMEG_0416		hypothetical protein	-0.847799	0.999999	no	-0.996292	0.955001	no	-0.892231	0.999999	no
MSMEG_0422		transferase	3.95118	0.00346551	yes	5.57654	6.95874e-05	yes	4.00658	0.00296471	yes
MSMEG_0424		Hsp20/alpha crystallin family protein	4.69583	0.000617407	yes	2.07304	0.258893	no	4.12229	0.00235532	yes
MSMEG_0435		allophanate hydrolase subunit 2	-0.712537	0.999999	no	-5.03941	1.9487e-05	yes	-0.50066	0.999999	no
MSMEG_0464		phosphomethylpyrimidine kinase	1.71494	0.275062	no	0.741231	0.999999	no	2.67281	0.00989567	yes
MSMEG_0469		transcriptional regulatory protein PadR	4.32004	3.78075e-05	yes	4.44197	2.20539e-05	yes	3.07988	0.00384804	yes
MSMEG_0480		transcriptional regulator, GntR family protein	1.10951	0.876509	no	-0.405983	0.999999	no	-0.565736	0.999999	no
MSMEG_0491		transcriptional regulator, LacI family protein	1.73298	0.170703	no	2.03971	0.0366905	yes	1.79131	0.133856	no
MSMEG_0505		probable sugar ABC transporter, substrate-binding protein, putative	-0.156766	0.999999	no	5.83623	3.98323e-07	yes	3.68483	0.000164126	yes
MSMEG_0520		porin	3.69127	0.435117	no	3.7065	0.323688	no	0.841499	0.999999	no
MSMEG_0535		GntR-family protein transcriptional regulator	2.75499	0.00633623	yes	3.71057	0.000119488	yes	3.07147	0.00166622	yes
MSMEG_0536		intracellular protease, PfpI family protein	1.04726	0.999999	no	0.166509	0.999999	no	1.4021	0.327433	no
MSMEG_0537		conserved hypothetical protein	-1.4864	0.137008	no	-6.24487	7.04134e-06	yes	-1.56496	0.0763425	no
MSMEG_0538		regulatory protein, MarR	2.7427	0.00701559	yes	-2.81268	0.0524674	no	2.9126	0.0038118	yes
MSMEG_0539		transcriptional regulator, Crp/Fnr family protein	-0.159475	0.999999	no	0.0125519	0.999999	no	-0.644613	0.999999	no
MSMEG_0550		sulfonate binding protein	1.58177	0.152286	no	1.80418	0.0346075	yes	1.9872	0.0161172	yes
MSMEG_0559		conserved domain protein	1.01057	0.999999	no	4.44694	1.68692e-06	yes	1.22392	0.690187	no
MSMEG_0593		conserved hypothetical protein	0.665167	0.999999	no	-3.88091	0.00186778	yes	1.40553	0.277296	no
MSMEG_0600		dehydrogenase	5.66896	3.30959e-07	yes	5.67431	3.98323e-07	yes	4.82072	2.81596e-06	yes
MSMEG_0629		trans-aconitate 2-methyltransferase	-0.0359092	0.999999	no	1.73012	0.42401	no	3.7352	0.00488069	yes
MSMEG_0632		conserved hypothetical protein	0.786976	0.999999	no	0.295459	0.999999	no	0.447459	0.999999	no
MSMEG_0639		oligopeptide transport ATP-binding protein AppF	0.566501	0.999999	no	-0.731489	0.999999	no	-0.243568	0.999999	no
MSMEG_0640		oligopeptide transport ATP-binding protein OppD	4.36254	0.00433669	yes	1.05064	0.969933	no	3.90427	0.0119443	yes
MSMEG_0643		extracellular solute-binding protein, family protein 5, putative	0.667966	0.999999	no	1.14858	0.448421	no	0.929499	0.999999	no
MSMEG_0645		putative beta-1,3-glucanase	-0.305016	0.999999	no	-0.622077	0.999999	no	0.25542	0.999999	no
MSMEG_0702		monooxygenase	0.93757	0.999999	no	0.817956	0.999999	no	0.572845	0.999999	no
MSMEG_0703		conserved hypothetical protein	-0.74243	0.999999	no	-0.92749	0.999999	no	-0.126315	0.999999	no
MSMEG_0709	dnaK	chaperone protein DnaK	0.516421	0.999999	no	0.88752	0.999999	no	0.52869	0.999999	no
MSMEG_0710	grpE	co-chaperone GrpE	-0.566817	0.999999	no	-0.728433	0.999999	no	-0.685086	0.999999	no
MSMEG_0711	dnaJ	chaperone protein DnaJ	-0.818911	0.999999	no	-0.885366	0.999999	no	-0.379712	0.999999	no
MSMEG_0732	clpB	chaperone ClpB	2.49618	0.203161	no	3.68953	0.0105052	yes	1.7801	0.579514	no
MSMEG_0741		conserved hypothetical protein	0.978313	0.999999	no	-0.128708	0.999999	no	0.87702	0.999999	no
MSMEG_0753		conserved hypothetical protein	0.410574	0.999999	no	1.42464	0.118045	no	0.961787	0.999999	no
MSMEG_0754		conserved hypothetical protein	-0.390045	0.999999	no	-0.404291	0.999999	no	0.153219	0.999999	no
MSMEG_0758		conserved hypothetical protein	-0.451437	0.999999	no	-0.269831	0.999999	no	-1.37142	0.160166	no
MSMEG_0759	purA	adenylosuccinate synthetase	2.91786	0.122124	no	3.11213	0.060541	no	0.981921	0.999999	no
MSMEG_0768		conserved hypothetical protein	0.134837	0.999999	no	0.0138759	0.999999	no	0.451147	0.999999	no
MSMEG_0773		acetyltransferase	5.32952	1.45936e-05	yes	-0.105443	0.999999	no	5.14174	3.07726e-05	yes
MSMEG_0777		F420-dependent glucose-6-phosphate dehydrogenase	0.0185374	0.999999	no	-0.134561	0.999999	no	0.210879	0.999999	no
MSMEG_0789	thiE	thiamine-phosphate pyrophosphorylase	0.910832	0.999999	no	-0.187818	0.999999	no	0.787263	0.999999	no
MSMEG_0790		hydrolase, NUDIX family protein	0.557397	0.999999	no	1.17599	0.718893	no	-1.87786	0.467926	no
MSMEG_0791	thiO	glycine oxidase ThiO	2.49388	0.0394042	yes	2.91275	0.00681441	yes	1.90736	0.232159	no
MSMEG_0793	thiG	thiazole biosynthesis protein ThiG	3.08152	0.00901554	yes	3.72491	0.00099008	yes	3.27985	0.00488069	yes
MSMEG_0794		conserved hypothetical protein	-0.26538	0.999999	no	-0.878467	0.999999	no	-0.382052	0.999999	no
MSMEG_0814		membrane protein	-1.4146	0.0948097	no	-2.13842	0.000254379	yes	-0.958801	0.999999	no
MSMEG_0824		conserved hypothetical protein	-0.901545	0.999999	no	-1.7397	0.179288	no	-0.204086	0.999999	no
MSMEG_0828		immunogenic protein MPT63	-0.427692	0.999999	no	-0.325822	0.999999	no	-0.472732	0.999999	no
MSMEG_0834		tuberculin related peptide	0.372106	0.999999	no	0.770321	0.999999	no	0.683073	0.999999	no
MSMEG_0835	sodC	copper/zinc superoxide dismutase	0.801479	0.999999	no	0.912678	0.999999	no	1.30086	0.427187	no
MSMEG_0859		transcriptional regulator, TetR family protein	-0.975517	0.999999	no	-1.80658	0.000493485	yes	-0.928494	0.999999	no
MSMEG_0863		short chain dehydrogenase	-0.516065	0.999999	no	-0.510528	0.999999	no	-0.461819	0.999999	no
MSMEG_0877		dihydrodipicolinate synthase	1.79205	0.0820022	no	2.12127	0.0108697	yes	2.10315	0.0157941	yes
MSMEG_0880	groL1	chaperonin GroL	0.764914	0.999999	no	1.47983	0.0888415	no	0.349409	0.999999	no
MSMEG_0882		conserved hypothetical protein	-0.427811	0.999999	no	-1.2894	0.385244	no	-0.413386	0.999999	no
MSMEG_0884		glyoxalase family protein	1.46712	0.342666	no	0.349423	0.999999	no	0.808121	0.999999	no
MSMEG_0903	lpdA	dihydrolipoamide dehydrogenase	0.508546	0.999999	no	0.596928	0.999999	no	0.481287	0.999999	no
MSMEG_0911	aceA	isocitrate lyase	1.70286	0.567202	no	5.65127	2.74856e-05	yes	0.227668	0.999999	no
MSMEG_0912		3-hydroxybutyryl-CoA dehydrogenase	1.76525	0.446099	no	2.76318	0.03087	yes	1.62519	0.541384	no
MSMEG_0918		transcriptional regulator, XRE family protein	-0.765811	0.999999	no	0.014559	0.999999	no	-0.705637	0.999999	no
MSMEG_0919		heparin-binding hemagglutinin	-0.339554	0.999999	no	-0.165886	0.999999	no	-0.367166	0.999999	no
MSMEG_0923		conserved hypothetical protein	2.26505	0.107754	no	2.94887	0.00993928	yes	2.57361	0.0395185	yes
MSMEG_0930		serine 3-dehydrogenase	1.10544	0.896606	no	0.809853	0.999999	no	1.21311	0.668117	no
MSMEG_0935		2,3-bisphosphoglycerate-dependent phosphoglycerate mutase	0.148243	0.999999	no	-0.156366	0.999999	no	-0.0672935	0.999999	no
MSMEG_0937	regX3	DNA-binding response regulator RegX3	1.88819	0.0810492	no	1.5849	0.189947	no	1.93478	0.0612257	no
MSMEG_0943	proC	pyrroline-5-carboxylate reductase	1.94282	0.29161	no	2.61751	0.0346075	yes	1.89837	0.304821	no
MSMEG_0970		phosphoglycerate mutase family protein	-0.282214	0.999999	no	-1.64467	0.142281	no	-0.43568	0.999999	no
MSMEG_0987		hypothetical protein	0.66443	0.999999	no	-0.0724635	0.999999	no	0.0195635	0.999999	no
MSMEG_1001		acetyltransferase, gnat family protein, putative	3.63707	0.00144866	yes	3.20087	0.00394392	yes	3.2226	0.00488069	yes
MSMEG_1016		secreted protein	4.66479	5.77639e-06	yes	5.01005	2.48869e-06	yes	4.20955	3.19552e-05	yes
MSMEG_1028		geranylgeranyl reductase	1.94359	0.0169684	yes	2.03773	0.00681441	yes	1.33832	0.410958	no
MSMEG_1038		GTP cyclohydrolase II	0.979716	0.999999	no	-2.11128	0.574082	no	-0.57339	0.999999	no
MSMEG_1039		Periplasmic binding protein	3.11302	0.00152322	yes	3.75623	0.000119488	yes	3.30397	0.000755051	yes
MSMEG_1048		probable enoyl-CoA hydratase	0.620762	0.999999	no	1.06321	0.813236	no	1.56668	0.112269	no
MSMEG_1051		immunogenic protein MPB64/MPT64	0.451774	0.999999	no	0.892781	0.999999	no	0.466766	0.999999	no
MSMEG_1053		conserved hypothetical protein	1.75444	0.0779357	no	1.93089	0.0224664	yes	1.78692	0.0592696	no
MSMEG_1060		putative Lsr2 protein	-2.06877	0.00149421	yes	-3.38921	6.81412e-05	yes	-3.12161	7.24949e-05	yes
MSMEG_1063		conserved hypothetical protein	-0.517501	0.999999	no	-0.27232	0.999999	no	-0.384045	0.999999	no
MSMEG_1075	menB	naphthoate synthase	1.5821	0.456991	no	-0.691939	0.999999	no	0.900821	0.999999	no
MSMEG_1076		conserved hypothetical protein	0.605958	0.999999	no	1.02102	0.910404	no	2.43528	0.00893597	yes
MSMEG_1077		conserved hypothetical protein	-0.886821	0.999999	no	-1.46944	0.0354376	yes	-1.34699	0.129762	no
MSMEG_1089		hypothetical protein	-0.533208	0.999999	no	-0.149593	0.999999	no	-0.545544	0.999999	no
MSMEG_1090		amidase	0.66747	0.999999	no	2.53551	0.00758393	yes	1.16701	0.868332	no
MSMEG_1108		hydrolase, alpha/beta fold family protein	-0.518478	0.999999	no	-1.34798	0.0500399	no	-0.474522	0.999999	no
MSMEG_1114		short chain dehydrogenase	4.48055	0.000137227	yes	5.15598	2.02807e-05	yes	2.98749	0.0161256	yes
MSMEG_1165		conserved hypothetical protein	1.26207	0.420082	no	1.39706	0.136394	no	0.723332	0.999999	no
MSMEG_1191		hypothetical protein	-2.13539	0.00824433	yes	-3.1503	0.00104983	yes	-1.50119	0.153072	no
MSMEG_1236		Mpr protein	4.18826	0.0131813	yes	5.29467	0.00127127	yes	2.28086	0.37138	no
MSMEG_1268		nudix hydrolase	-0.22052	0.999999	no	0.0842408	0.999999	no	-0.881342	0.999999	no
MSMEG_1305		TetR family protein regulatory protein	-0.400764	0.999999	no	-0.877066	0.999999	no	-0.885327	0.999999	no
MSMEG_1339	rpmG	ribosomal protein L33	-6.03527	1.75455e-05	yes	-1.56089	0.104533	no	-5.40518	7.24949e-05	yes
MSMEG_1341		MaoC family protein	-1.95608	0.0222831	yes	-2.16197	0.00964835	yes	-2.19806	0.00759961	yes
MSMEG_1344		translocase	1.67827	0.0880443	no	1.71685	0.0524674	no	1.29583	0.496085	no
MSMEG_1345		transcription antitermination protein NusG	1.67494	0.049412	yes	3.35099	3.93286e-06	yes	2.09607	0.0032652	yes
MSMEG_1346	rplK	ribosomal protein L11	-0.452811	0.999999	no	0.0917494	0.999999	no	-0.395328	0.999999	no
MSMEG_1347	rplA	ribosomal protein L1	0.00358367	0.999999	no	0.528426	0.999999	no	-0.500279	0.999999	no
MSMEG_1364		50S ribosomal protein L10	0.248802	0.999999	no	0.36915	0.999999	no	-0.271459	0.999999	no
MSMEG_1365	rplL	ribosomal protein L7/L12	0.0962743	0.999999	no	1.67924	0.0089452	yes	0.426379	0.999999	no
MSMEG_1368	rpoC	DNA-directed RNA polymerase, beta' subunit	0.0212848	0.999999	no	-0.138402	0.999999	no	-0.134968	0.999999	no
MSMEG_1392		alcohol dehydrogenase, class IV	1.07335	0.879195	no	-1.48151	0.113995	no	1.50478	0.0624113	no
MSMEG_1398	rpsL	ribosomal protein S12	-0.728468	0.999999	no	-0.621656	0.999999	no	-1.43127	0.252509	no
MSMEG_1399	rpsG	ribosomal protein S7	-0.661964	0.999999	no	-0.660961	0.999999	no	-1.33093	0.216037	no
MSMEG_1401	tuf	translation elongation factor Tu	0.882763	0.999999	no	1.75141	0.0192323	yes	0.600715	0.999999	no
MSMEG_1416		Pyridine nucleotide-disulphide oxidoreductase	1.23348	0.53446	no	0.597585	0.999999	no	0.694085	0.999999	no
MSMEG_1419		conserved hypothetical protein	1.3099	0.53446	no	2.29572	0.00399394	yes	1.49582	0.265092	no
MSMEG_1424		FMN-dependent dehydrogenase	-0.130705	0.999999	no	-1.04515	0.813236	no	-0.463142	0.999999	no
MSMEG_1430		transcriptional regulator, TetR family protein	-0.119511	0.999999	no	0.554319	0.999999	no	0.216124	0.999999	no
MSMEG_1435	rpsJ	ribosomal protein S10	-0.359149	0.999999	no	-0.270751	0.999999	no	-0.81691	0.999999	no
MSMEG_1436	rplC	ribosomal protein L3	-0.141583	0.999999	no	-0.0606845	0.999999	no	-0.528753	0.999999	no
MSMEG_1437	rplD	ribosomal protein L4/L1 family protein	-0.182657	0.999999	no	0.237052	0.999999	no	-0.611048	0.999999	no
MSMEG_1438	rplW	ribosomal protein L23	-0.565762	0.999999	no	-0.449632	0.999999	no	-0.997748	0.999999	no
MSMEG_1439	rplB	ribosomal protein L2	-0.50102	0.999999	no	0.0380835	0.999999	no	-1.0144	0.999999	no
MSMEG_1440	rpsS	ribosomal protein S19	-1.37499	0.152286	no	-0.822862	0.999999	no	-1.39897	0.123305	no
MSMEG_1441		50S ribosomal protein L22	-0.674711	0.999999	no	-1.49254	0.119727	no	-3.04096	0.000171956	yes
MSMEG_1442	rpsC	ribosomal protein S3	0.120288	0.999999	no	0.178759	0.999999	no	-0.576236	0.999999	no
MSMEG_1443	rplP	ribosomal protein L16	-3.20391	0.0235895	yes	-2.22147	0.0640315	no	-2.07821	0.0783202	no
MSMEG_1444	rpmC	ribosomal protein L29	-0.577791	0.999999	no	-0.519675	0.999999	no	-0.997894	0.999999	no
MSMEG_1445		30S ribosomal protein S17	-0.905775	0.999999	no	-0.22283	0.999999	no	-1.20305	0.427187	no
MSMEG_1465	rplN	ribosomal protein L14	-0.71969	0.999999	no	-1.42413	0.123969	no	-1.40856	0.1827	no
MSMEG_1466	rplX	ribosomal protein L24	-1.11652	0.721637	no	-0.815268	0.999999	no	-1.08613	0.798206	no
MSMEG_1467		50S ribosomal protein L5	-0.655926	0.999999	no	-0.53127	0.999999	no	-1.04417	0.858743	no
MSMEG_1468	rpsZ	ribosomal protein S14p/S29e	-3.92459	0.00143005	yes	-1.10202	0.725131	no	-3.45376	0.00235532	yes
MSMEG_1469	rpsH	ribosomal protein S8	-0.704234	0.999999	no	-0.509432	0.999999	no	-0.911921	0.999999	no
MSMEG_1470		50S ribosomal protein L6	-0.713855	0.999999	no	-0.598896	0.999999	no	-0.914824	0.999999	no
MSMEG_1471	rplR	ribosomal protein L18	-0.0527058	0.999999	no	-0.08464	0.999999	no	-0.907253	0.999999	no
MSMEG_1472	rpsE	ribosomal protein S5	-0.218324	0.999999	no	-0.395634	0.999999	no	-0.608492	0.999999	no
MSMEG_1473	rpmD	ribosomal protein L30	-0.987211	0.999999	no	-1.24676	0.506391	no	-1.02041	0.999999	no
MSMEG_1474	rplO	ribosomal protein L15	-1.11541	0.816249	no	-1.26804	0.341274	no	-1.95946	0.00759731	yes
MSMEG_1475		conserved hypothetical protein	2.47191	0.0632278	no	2.42235	0.0525457	no	1.60131	0.496085	no
MSMEG_1476	sppA	signal peptide peptidase SppA, 67K type	2.88268	0.0294067	yes	3.33892	0.00613454	yes	2.80266	0.0338563	yes
MSMEG_1484		adenylate kinase	-0.628206	0.999999	no	-0.326465	0.999999	no	-0.637839	0.999999	no
MSMEG_1513		conserved hypothetical protein	0.561619	0.999999	no	0.0545146	0.999999	no	0.282973	0.999999	no
MSMEG_1514		conserved hypothetical protein	4.67443	2.64814e-07	yes	3.54461	6.84565e-06	yes	4.40014	6.08775e-07	yes
MSMEG_1517		spfh domain/band 7 family protein, putative	2.67422	0.0288321	yes	4.35925	7.14526e-05	yes	1.86938	0.278501	no
MSMEG_1519	infA	translation initiation factor IF-1	-0.262309	0.999999	no	0.175955	0.999999	no	-0.532933	0.999999	no
MSMEG_1520	rpmJ	ribosomal protein L36	-0.182897	0.999999	no	-0.27717	0.999999	no	-0.550115	0.999999	no
MSMEG_1521	rpsM	ribosomal protein S13p/S18e	-0.518084	0.999999	no	-0.740726	0.999999	no	-1.37862	0.137517	no
MSMEG_1522	rpsK	ribosomal protein S11	-0.446408	0.999999	no	-0.274399	0.999999	no	-0.628913	0.999999	no
MSMEG_1523	rpsD	ribosomal protein S4	-0.528769	0.999999	no	-0.122181	0.999999	no	-0.942463	0.999999	no
MSMEG_1524	rpoA	DNA-directed RNA polymerase, alpha subunit	1.64116	0.22486	no	2.40677	0.00655281	yes	1.64051	0.222964	no
MSMEG_1525		50S ribosomal protein L17	-1.85846	0.0186433	yes	-1.25793	0.375558	no	-1.3838	0.259368	no
MSMEG_1526		probable cutinase	-2.67108	0.093355	no	-2.04364	0.179267	no	-1.06828	0.997062	no
MSMEG_1528		cutinase	-0.923833	0.999999	no	-0.886122	0.999999	no	-0.8407	0.999999	no
MSMEG_1529		serine esterase, cutinase family protein	-0.711619	0.999999	no	-0.781902	0.999999	no	-0.615819	0.999999	no
MSMEG_1546		coenzyme B12-dependent glycerol dehydrogenase small subunit	-1.23304	0.294518	no	-3.58143	1.55852e-05	yes	-0.685152	0.999999	no
MSMEG_1548		propanediol utilization: dehydratase, medium subunit	-0.520066	0.999999	no	-2.47065	0.000280347	yes	-1.02403	0.997062	no
MSMEG_1554	eutC	ethanolamine ammonia-lyase, light chain	-4.19391	0.0034363	yes	-4.91656	0.00051745	yes	-2.79996	0.0295029	yes
MSMEG_1556	rplM	ribosomal protein L13	-0.45226	0.999999	no	-0.558199	0.999999	no	-1.34359	0.0939393	no
MSMEG_1557	rpsI	ribosomal protein S9	-0.901001	0.999999	no	-0.643543	0.999999	no	-1.20637	0.496085	no
MSMEG_1567		conserved hypothetical protein	-0.700922	0.999999	no	-0.885361	0.999999	no	-0.842193	0.999999	no
MSMEG_1582	groS	chaperonin GroS	-0.0273137	0.999999	no	-0.104984	0.999999	no	0.22816	0.999999	no
MSMEG_1583	groL2	chaperonin GroL	0.20235	0.999999	no	0.372363	0.999999	no	0.0523697	0.999999	no
MSMEG_1602	guaB	inosine-5'-monophosphate dehydrogenase	0.645041	0.999999	no	1.4698	0.114602	no	1.23542	0.519644	no
MSMEG_1603		IMP dehydrogenase family protein	1.13534	0.816249	no	1.47545	0.152188	no	1.45939	0.223656	no
MSMEG_1634		probable forkhead-associated protein	-0.109613	0.999999	no	-0.522601	0.999999	no	-0.00294518	0.999999	no
MSMEG_1635		nitroreductase family protein	0.169661	0.999999	no	-0.0783965	0.999999	no	0.417439	0.999999	no
MSMEG_1647		tetrahydrofolate dehydrogenase/cyclohydrolase FolD	0.447355	0.999999	no	-0.553878	0.999999	no	0.863207	0.999999	no
MSMEG_1652		O-acetylhomoserine sulfhydrylase	0.946404	0.999999	no	1.84473	0.00384124	yes	1.09711	0.798206	no
MSMEG_1654		isocitrate dehydrogenase, NADP-dependent	-0.339391	0.999999	no	0.475051	0.999999	no	-0.781175	0.999999	no
MSMEG_1657	trpS	tryptophanyl-tRNA synthetase	1.54968	0.110756	no	1.38599	0.20253	no	1.1882	0.65278	no
MSMEG_1661		D-alanyl-D-alanine carboxypeptidase	-0.450864	0.999999	no	-1.03208	0.859647	no	-0.223529	0.999999	no
MSMEG_1669	sdhB	succinate dehydrogenase, iron-sulfur protein	-0.327154	0.999999	no	-1.49942	0.152188	no	0.348074	0.999999	no
MSMEG_1694	upp	uracil phosphoribosyltransferase	-0.498252	0.999999	no	-0.568168	0.999999	no	-0.475514	0.999999	no
MSMEG_1735		dihydrolipoamide dehydrogenase	2.88606	0.0244482	yes	2.58778	0.0402474	yes	2.67681	0.0398198	yes
MSMEG_1751		norsolorinic acid reductase	4.40458	4.24262e-06	yes	3.33827	0.000231719	yes	3.52328	0.000132359	yes
MSMEG_1755		anti-sigm factor, ChrR	5.27727	2.25058e-06	yes	3.91383	0.000115322	yes	5.58279	1.51232e-06	yes
MSMEG_1770		conserved hypothetical protein	-0.678777	0.999999	no	-0.354036	0.999999	no	0.340861	0.999999	no
MSMEG_1807		acetyl-/propionyl-coenzyme A carboxylase alpha chain	0.590028	0.999999	no	1.38715	0.513284	no	0.871528	0.999999	no
MSMEG_1809		putative thiosulfate sulfurtransferase	-0.698125	0.999999	no	-0.878017	0.999999	no	-0.632872	0.999999	no
MSMEG_1812		conserved hypothetical protein	-2.21517	0.0730756	no	-4.11029	0.00115071	yes	-4.30549	0.00102846	yes
MSMEG_1819	purK	phosphoribosylaminoimidazole carboxylase, ATPase subunit	3.13914	0.0034923	yes	4.10519	0.000119488	yes	2.76202	0.0119312	yes
MSMEG_1820	purE	phosphoribosylaminoimidazole carboxylase, catalytic subunit	0.182788	0.999999	no	0.0293023	0.999999	no	-0.0918853	0.999999	no
MSMEG_1822		biotin-[acetyl-CoA-carboxylase] ligase	0.636559	0.999999	no	0.336867	0.999999	no	1.1405	0.740806	no
MSMEG_1825	rfbD	dTDP-4-dehydrorhamnose reductase	0.842142	0.999999	no	0.746696	0.999999	no	1.06136	0.988352	no
MSMEG_1836	manA	mannose-6-phosphate isomerase, class I	1.14191	0.761146	no	1.03572	0.856088	no	1.25294	0.476392	no
MSMEG_1874	mtrA	DNA-binding response regulator MtrA	0.148558	0.999999	no	-0.255304	0.999999	no	0.0632266	0.999999	no
MSMEG_1878		S30AE family protein	-1.09611	0.671946	no	-0.796994	0.999999	no	-1.08756	0.683634	no
MSMEG_1890	aroA	3-phosphoshikimate 1-carboxyvinyltransferase	2.04837	0.0898186	no	2.32744	0.0237324	yes	2.62541	0.0101734	yes
MSMEG_1913	ybaK	YbaK/ebsC protein	0.17874	0.999999	no	-0.0400325	0.999999	no	0.080891	0.999999	no
MSMEG_1914		RNA polymerase sigma-70 factor, family protein	-1.24066	0.174933	no	-1.25118	0.114385	no	-1.41256	0.0222486	yes
MSMEG_1927		cobyrinic Acid a,c-diamide synthase	0.559713	0.999999	no	-0.0998072	0.999999	no	0.739886	0.999999	no
MSMEG_1934		ATP-binding protein	-0.0413385	0.999999	no	1.02468	0.903771	no	0.500556	0.999999	no
MSMEG_1945		ion channel membrane protein	0.527446	0.999999	no	0.104523	0.999999	no	0.194588	0.999999	no
MSMEG_1947		conserved hypothetical protein	0.344806	0.999999	no	0.33478	0.999999	no	0.00389995	0.999999	no
MSMEG_1950		conserved hypothetical protein	-1.36396	0.478279	no	-1.53062	0.199133	no	-1.28224	0.590787	no
MSMEG_1951		conserved domain protein	-1.82548	0.000287634	yes	-2.51928	7.04134e-06	yes	-0.917073	0.999999	no
MSMEG_1954		ABC1 family protein	1.22037	0.626377	no	1.73749	0.0348602	yes	1.66348	0.0685442	no
MSMEG_1958		PDZ domain family protein	0.791743	0.999999	no	0.821738	0.999999	no	0.778709	0.999999	no
MSMEG_1981		conserved hypothetical protein	-0.972075	0.999999	no	-1.52064	0.053409	no	-1.99214	0.00384587	yes
MSMEG_1996		N5,N10- methylenetetrahydromethanopterin reductase-related protein	3.27762	0.00376452	yes	3.44055	0.00166165	yes	2.45028	0.0439954	yes
MSMEG_1999		hypothetical protein	5.3706	6.36094e-07	yes	5.15391	1.2603e-06	yes	4.44769	8.47084e-06	yes
MSMEG_2007		putative HpcE protein	0.502319	0.999999	no	1.92578	0.015114	yes	0.382264	0.999999	no
MSMEG_2010		stress responsive A/B Barrel Domain superfamily protein	-0.956692	0.999999	no	-0.607615	0.999999	no	-0.468723	0.999999	no
MSMEG_2026		short chain dehydrogenase	0.205648	0.999999	no	-0.447095	0.999999	no	-0.0243871	0.999999	no
MSMEG_2027		conserved hypothetical protein TIGR00026	2.59532	2.50737e-05	yes	1.85237	0.00339171	yes	2.29359	0.000171956	yes
MSMEG_2033		oxidoreductase, zinc-binding dehydrogenase family protein	-0.0256985	0.999999	no	-0.830666	0.999999	no	-0.137389	0.999999	no
MSMEG_2064		two-component system response regulator	-1.488	0.189279	no	-0.93518	0.999999	no	-0.6036	0.999999	no
MSMEG_2078		antigen 85-C	-0.17777	0.999999	no	0.159362	0.999999	no	0.0195964	0.999999	no
MSMEG_2079		alcohol dehydrogenase	0.655998	0.999999	no	-0.0536304	0.999999	no	0.701733	0.999999	no
MSMEG_2081		putative acyl-CoA dehydrogenase	2.65337	0.0400813	yes	0.953619	0.992749	no	2.01373	0.215038	no
MSMEG_2089	ftsE	cell division ATP-binding protein FtsE	0.869305	0.999999	no	0.814277	0.999999	no	-1.47115	0.434301	no
MSMEG_2092		D-aminopeptidase	1.52465	0.0336166	yes	0.605505	0.999999	no	1.03965	0.951231	no
MSMEG_2111		chorismate mutase	0.303635	0.999999	no	-0.453891	0.999999	no	0.204511	0.999999	no
MSMEG_2117		beta-glucoside-specific EII permease	0.495839	0.999999	no	0.853172	0.999999	no	0.0527049	0.999999	no
MSMEG_2122		dihydroxyacetone kinase, L subunit	-0.92443	0.999999	no	-1.93549	0.0274767	yes	-0.802168	0.999999	no
MSMEG_2136	pgm	phosphoglucomutase, alpha-D-glucose phosphate-specific	1.7646	0.0612924	no	0.82363	0.999999	no	1.76126	0.0576514	no
MSMEG_2171		L-carnitine dehydratase/bile acid-inducible protein F	-6.41044	2.00124e-07	yes	-6.35912	3.22147e-07	yes	-6.55433	2.50187e-07	yes
MSMEG_2176		conserved hypothetical protein	-0.68288	0.999999	no	-1.04766	0.840171	no	-0.674761	0.999999	no
MSMEG_2177		fmnh2-utilizing oxygenase	5.68477	2.57506e-06	yes	4.63431	2.67597e-05	yes	4.23951	0.000113808	yes
MSMEG_2201		ZbpA protein	-0.144078	0.999999	no	-4.41676	0.00214351	yes	-3.55533	0.0165689	yes
MSMEG_2261		hypothetical protein	-1.77681	0.107754	no	-5.42177	0.000173273	yes	-1.19074	0.756056	no
MSMEG_2351	etfB	electron transfer flavoprotein, beta subunit	0.432898	0.999999	no	0.370727	0.999999	no	0.215721	0.999999	no
MSMEG_2352	etfA	electron transfer flavoprotein, alpha subunit	1.57833	0.173485	no	1.40111	0.276339	no	1.19656	0.706666	no
MSMEG_2363		amino acid-binding ACT	-0.0908426	0.999999	no	-0.411631	0.999999	no	-0.219019	0.999999	no
MSMEG_2364	gatC	glutamyl-tRNA(Gln) amidotransferase, C subunit	-0.0553903	0.999999	no	-0.439464	0.999999	no	0.630823	0.999999	no
MSMEG_2369		LppZ protein	0.899755	0.999999	no	0.456175	0.999999	no	1.08769	0.798206	no
MSMEG_2372	ilvB	acetolactate synthase, large subunit, biosynthetic type	0.546372	0.999999	no	1.12029	0.598945	no	-0.0169547	0.999999	no
MSMEG_2374	ilvC	ketol-acid reductoisomerase	-0.272389	0.999999	no	-0.0643866	0.999999	no	-0.783068	0.999999	no
MSMEG_2378	serA	D-3-phosphoglycerate dehydrogenase	1.17027	0.802957	no	0.891954	0.999999	no	1.12517	0.856809	no
MSMEG_2379	leuB	3-isopropylmalate dehydrogenase	1.03604	0.999999	no	1.27827	0.510666	no	1.28178	0.633958	no
MSMEG_2381		conserved hypothetical protein	-0.680512	0.999999	no	-0.28726	0.999999	no	-0.401665	0.999999	no
MSMEG_2382		5-carboxymethyl-2-hydroxymuconate delta-isomerase	0.187333	0.999999	no	0.119354	0.999999	no	0.067583	0.999999	no
MSMEG_2388	leuD	3-isopropylmalate dehydratase, small subunit	-0.686931	0.999999	no	0.416853	0.999999	no	-0.875033	0.999999	no
MSMEG_2389	hup	DNA-binding protein HU	-1.25184	0.449216	no	-1.57295	0.0456534	yes	-1.85849	0.00844922	yes
MSMEG_2392		conserved hypothetical protein	0.654337	0.999999	no	0.0246303	0.999999	no	0.6629	0.999999	no
MSMEG_2399	ung	uracil-DNA glycosylase	-1.84253	0.267742	no	-3.65755	0.00403361	yes	-0.112702	0.999999	no
MSMEG_2400	rpmB	ribosomal protein L28	-3.95268	0.00132017	yes	-1.19667	0.562559	no	-4.32342	0.000732958	yes
MSMEG_2407		morphine 6-dehydrogenase	0.500415	0.999999	no	1.87253	0.115973	no	1.21019	0.81749	no
MSMEG_2408		2,5-diketo-D-gluconic acid reductase A	-0.408676	0.999999	no	-0.720602	0.999999	no	-0.27586	0.999999	no
MSMEG_2410		putative serine-threonine protein kinase	0.698343	0.999999	no	0.696212	0.999999	no	1.06869	0.897396	no
MSMEG_2418	rnc	ribonuclease III	0.678999	0.999999	no	1.09109	0.700429	no	1.12841	0.737223	no
MSMEG_2421		conserved hypothetical protein	2.56354	0.0301161	yes	2.69065	0.0144569	yes	2.75814	0.0145144	yes
MSMEG_2426		nitrogen regulatory protein P-II	-0.505408	0.999999	no	-0.437784	0.999999	no	-0.779055	0.999999	no
MSMEG_2430	ffh	signal recognition particle protein	1.79233	0.261169	no	2.35463	0.0355207	yes	1.51791	0.495801	no
MSMEG_2435		30S ribosomal protein S16	-0.549888	0.999999	no	-0.321357	0.999999	no	-0.792409	0.999999	no
MSMEG_2436		conserved hypothetical protein	-0.695205	0.999999	no	-0.666559	0.999999	no	-0.760985	0.999999	no
MSMEG_2440	rplS	ribosomal protein L19	-1.18887	0.83406	no	-1.24864	0.584114	no	-2.23447	0.0382956	yes
MSMEG_2449	mmsA	methylmalonate-semialdehyde dehydrogenase	0.510125	0.999999	no	0.212053	0.999999	no	0.800651	0.999999	no
MSMEG_2450		adenosylmethionine--8-amino-7-oxononanoate transaminase	-1.74033	0.0138434	yes	-2.48701	0.00036915	yes	-1.56744	0.0268869	yes
MSMEG_2476		MarR family protein transcriptional regulatory protein	0.515698	0.999999	no	0.564076	0.999999	no	0.37002	0.999999	no
MSMEG_2511		siderophore utilization protein	-0.501136	0.999999	no	-0.387045	0.999999	no	-0.433801	0.999999	no
MSMEG_2519	rpsB	ribosomal protein S2	1.30768	0.708848	no	1.33633	0.519767	no	0.384119	0.999999	no
MSMEG_2520	tsf	translation elongation factor Ts	0.856408	0.999999	no	1.22382	0.210009	no	0.503947	0.999999	no
MSMEG_2528		glycerate kinase	1.61229	0.476221	no	2.03221	0.119621	no	2.97795	0.00756762	yes
MSMEG_2529		glyoxylate reductase	1.29419	0.528799	no	1.20632	0.546349	no	1.04058	0.999999	no
MSMEG_2540	pyrH	uridylate kinase	1.42375	0.370584	no	1.50267	0.198171	no	1.28921	0.563235	no
MSMEG_2541	frr	ribosome recycling factor	-0.411325	0.999999	no	-0.684223	0.999999	no	-0.423619	0.999999	no
MSMEG_2571		cupin 2, conserved barrel	-1.14188	0.761614	no	-1.85908	0.0372793	yes	-1.37501	0.288779	no
MSMEG_2580	ispG	4-hydroxy-3-methylbut-2-en-1-yl diphosphate synthase	0.846515	0.999999	no	-0.105217	0.999999	no	1.82108	0.0141166	yes
MSMEG_2599		GntR-family protein transcriptional regulator	-3.8747	0.000194648	yes	-3.56718	0.000253905	yes	-4.00692	0.000137096	yes
MSMEG_2616	cobO	cob(I)alamin adenosyltransferase	-0.720277	0.999999	no	-3.16827	0.000943659	yes	-2.21471	0.00590051	yes
MSMEG_2624		conserved hypothetical protein	-0.684517	0.999999	no	-0.230868	0.999999	no	-0.872121	0.999999	no
MSMEG_2625	nusA	transcription termination factor NusA	1.59832	0.141347	no	2.31514	0.00213521	yes	1.30793	0.494135	no
MSMEG_2628	infB	translation initiation factor IF-2	0.321582	0.999999	no	1.36884	0.485982	no	-0.400476	0.999999	no
MSMEG_2629	rbfA	ribosome-binding factor A	-0.526258	0.999999	no	0.225105	0.999999	no	-0.693563	0.999999	no
MSMEG_2641		enoyl-CoA hydratase	0.908225	0.999999	no	0.807613	0.999999	no	0.955307	0.999999	no
MSMEG_2648		Sfp-type phosphopantetheinyl transferase	0.0863218	0.999999	no	0.0635832	0.999999	no	0.460352	0.999999	no
MSMEG_2654	rpsO	ribosomal protein S15	-1.13145	0.624717	no	-1.83075	0.00140218	yes	-2.56188	2.91604e-05	yes
MSMEG_2656	gpsI	guanosine pentaphosphate synthetase I/polyribonucleotide nucleotidyltransferase	0.830773	0.999999	no	1.08422	0.851023	no	0.882646	0.999999	no
MSMEG_2658		beta-lactamase	0.476258	0.999999	no	0.1607	0.999999	no	0.561815	0.999999	no
MSMEG_2659	ald	alanine dehydrogenase	-2.66687	0.0771342	no	-2.51136	0.069863	no	-0.889592	0.999999	no
MSMEG_2661		domain of unknown function (306) family protein	-0.596382	0.999999	no	-0.794896	0.999999	no	-0.483063	0.999999	no
MSMEG_2667		HpcH/HpaI aldolase/citrate lyase family protein, putative	0.427681	0.999999	no	1.01319	0.91742	no	0.816251	0.999999	no
MSMEG_2669		hydrolase	0.114273	0.999999	no	-1.16967	0.702235	no	0.433247	0.999999	no
MSMEG_2684	dapA	dihydrodipicolinate synthase	0.112626	0.999999	no	-0.309975	0.999999	no	0.457941	0.999999	no
MSMEG_2688		antibiotic biosynthesis monooxygenase domain protein	-0.44334	0.999999	no	-0.549229	0.999999	no	-0.0772745	0.999999	no
MSMEG_2695	35kd_ag	35 kDa protein	0.499604	0.999999	no	0.442591	0.999999	no	-0.0477029	0.999999	no
MSMEG_2708		hypothetical protein	-1.64638	0.143768	no	-4.81701	1.55852e-05	yes	-1.13324	0.795145	no
MSMEG_2723	recA	protein RecA	3.99904	0.000693736	yes	4.89021	5.32193e-05	yes	2.95273	0.012941	yes
MSMEG_2727		glutamate binding protein	1.63331	0.0279167	yes	2.25408	0.000177098	yes	1.87151	0.00423145	yes
MSMEG_2731		ATPase involved in DNA repair	0.772771	0.999999	no	1.64503	0.061837	no	1.25138	0.547838	no
MSMEG_2744		thymidylate synthase	0.696485	0.999999	no	0.760307	0.999999	no	0.935686	0.999999	no
MSMEG_2746		conserved hypothetical alanine and leucine rich protein	3.15444	0.00824433	yes	3.03035	0.00847526	yes	3.18141	0.00705167	yes
MSMEG_2750		iron-dependent repressor IdeR	0.737006	0.999999	no	0.813651	0.999999	no	0.480265	0.999999	no
MSMEG_2760		polyphosphate glucokinase	2.89367	0.0272585	yes	3.40421	0.00419266	yes	2.97185	0.0184034	yes
MSMEG_2763		conserved hypothetical protein	-0.449422	0.999999	no	-1.1291	0.704369	no	-0.63512	0.999999	no
MSMEG_2765		deoxyuridine 5'-triphosphate nucleotidohydrolase	-1.80613	0.00120651	yes	-1.53696	0.00991414	yes	-1.38446	0.0568508	no
MSMEG_2766		conserved hypothetical protein	-0.367383	0.999999	no	-0.224154	0.999999	no	-0.194888	0.999999	no
MSMEG_2782		conserved hypothetical protein	0.760801	0.999999	no	-0.0450888	0.999999	no	0.058221	0.999999	no
MSMEG_2784	msrB	methionine-R-sulfoxide reductase	-6.62424	2.00124e-07	yes	-6.57292	3.22147e-07	yes	-2.63013	3.76495e-05	yes
MSMEG_2786		hydrolase, alpha/beta fold family protein	2.95909	0.00577105	yes	2.9049	0.00499422	yes	3.28414	0.00173301	yes
MSMEG_2790		conserved hypothetical protein	-1.23175	0.520837	no	-0.878444	0.999999	no	-1.02001	0.999999	no
MSMEG_2791		pyridoxamine 5'-phosphate oxidase family protein	4.44297	0.000366703	yes	2.88592	0.0186006	yes	3.7559	0.00214411	yes
MSMEG_2800		NADPH-dependent fmn reductase	-0.0941839	0.999999	no	0.0490113	0.999999	no	-0.352297	0.999999	no
MSMEG_2839		transcriptional accessory protein	2.3406	0.167412	no	3.09079	0.0201889	yes	1.18089	0.958606	no
MSMEG_2850		mycobacterial family protein 11 protein	2.2798	8.66946e-05	yes	1.77362	0.00347797	yes	2.02777	0.000568821	yes
MSMEG_2919		2-dehydropantoate 2-reductase	-0.195191	0.999999	no	-0.186866	0.999999	no	-0.154701	0.999999	no
MSMEG_2920		aldo/keto reductase	4.61497	0.00202643	yes	2.17549	0.289872	no	3.67905	0.0173731	yes
MSMEG_2932		HIT family protein hydrolase	-0.0155695	0.999999	no	0.119627	0.999999	no	0.111543	0.999999	no
MSMEG_2937		pyridoxine biosynthesis protein	0.6767	0.999999	no	0.277708	0.999999	no	0.580858	0.999999	no
MSMEG_2939		glutamine amidotransferase subunit PdxT	-0.935681	0.999999	no	-0.416611	0.999999	no	-0.636309	0.999999	no
MSMEG_2940		conserved hypothetical protein	0.889211	0.999999	no	1.65674	0.0699849	no	1.1724	0.737223	no
MSMEG_2941		NAD dependent epimerase/dehydratase family protein	0.858364	0.999999	no	0.539855	0.999999	no	0.52302	0.999999	no
MSMEG_2942		glyoxalase/bleomycin resistance protein/dioxygenase superfamily protein	-1.64897	0.0880443	no	-1.30902	0.302989	no	-1.47603	0.160927	no
MSMEG_2961	secD	protein-export membrane protein SecD	0.277735	0.999999	no	0.253481	0.999999	no	0.284407	0.999999	no
MSMEG_2963		bacterial extracellular solute-binding protein, family protein 5	3.0528	0.00346551	yes	3.77817	0.000173273	yes	3.45107	0.000732958	yes
MSMEG_2964		adenine phosphoribosyltransferase	0.398267	0.999999	no	0.222423	0.999999	no	0.458758	0.999999	no
MSMEG_2974		peptidyl-prolyl cis-trans isomerase, cyclophilin-type	-0.653075	0.999999	no	-0.798781	0.999999	no	-0.850827	0.999999	no
MSMEG_2976	hisS	histidyl-tRNA synthetase	1.06118	0.999999	no	2.22299	0.0150066	yes	1.5778	0.275546	no
MSMEG_2989		LacI family protein transcriptional regulator	1.28676	0.67622	no	1.59447	0.193614	no	1.6913	0.175484	no
MSMEG_3004		conserved hypothetical protein TIGR00026	-0.0840407	0.999999	no	-0.780006	0.999999	no	0.0318784	0.999999	no
MSMEG_3012		acetyl-CoA acetyltransferases	6.2694	1.8295e-07	yes	5.96686	3.32036e-07	yes	6.21728	2.50187e-07	yes
MSMEG_3021		AAA ATPase, central region	4.93868	0.000188523	yes	4.86438	0.000162055	yes	0.955578	0.999999	no
MSMEG_3026		conserved hypothetical protein	-0.0660879	0.999999	no	-0.484411	0.999999	no	-0.349727	0.999999	no
MSMEG_3030	aroC	chorismate synthase	1.42041	0.721637	no	1.37361	0.607999	no	1.21477	0.89252	no
MSMEG_3033	aroB	3-dehydroquinate synthase	3.41073	0.0126816	yes	2.94944	0.0318064	yes	3.255	0.0168642	yes
MSMEG_3042		PyrR bifunctional protein	-0.173783	0.999999	no	1.4752	0.0570001	no	-0.138644	0.999999	no
MSMEG_3044		dihydroorotase	1.92764	0.188355	no	3.75291	0.000219277	yes	2.36243	0.0390605	yes
MSMEG_3046	carA	carbamoyl-phosphate synthase, small subunit	-0.677853	0.999999	no	-0.29173	0.999999	no	-0.428062	0.999999	no
MSMEG_3050		integration host factor	-0.688535	0.999999	no	-0.750622	0.999999	no	-1.02768	0.999999	no
MSMEG_3053	rpoZ	DNA-directed RNA polymerase, omega subunit	-0.415812	0.999999	no	-0.469006	0.999999	no	-0.164647	0.999999	no
MSMEG_3055	metK	S-adenosylmethionine synthetase	0.646027	0.999999	no	0.592736	0.999999	no	0.675808	0.999999	no
MSMEG_3058		lipoprotein, nlpa family protein	1.30014	0.53446	no	1.26653	0.467236	no	1.42329	0.334035	no
MSMEG_3059		esterase	-0.276172	0.999999	no	-0.609213	0.999999	no	-0.0160006	0.999999	no
MSMEG_3064	fmt	methionyl-tRNA formyltransferase	-0.662391	0.999999	no	-0.866035	0.999999	no	-0.331575	0.999999	no
MSMEG_3065	sun	ribosomal RNA small subunit methyltransferase B	2.42379	0.0498571	yes	1.68973	0.311795	no	2.89478	0.0103504	yes
MSMEG_3070		LprG protein	0.943185	0.999999	no	0.957229	0.999999	no	1.29922	0.205923	no
MSMEG_3072		riboflavin biosynthesis protein ribAB	1.42	0.856891	no	3.20162	0.0306265	yes	-0.33304	0.999999	no
MSMEG_3073	ribE	6,7-dimethyl-8-ribityllumazine synthase	-0.0494906	0.999999	no	0.0706778	0.999999	no	0.562957	0.999999	no
MSMEG_3076	ggt	gamma-glutamyltransferase	2.89499	0.00898278	yes	2.62998	0.0153567	yes	3.12181	0.00423145	yes
MSMEG_3080		conserved hypothetical protein	-0.283469	0.999999	no	-0.615701	0.999999	no	-0.197426	0.999999	no
MSMEG_3084	gap	glyceraldehyde-3-phosphate dehydrogenase, type I	0.285804	0.999999	no	0.204476	0.999999	no	0.531575	0.999999	no
MSMEG_3085	pgk	phosphoglycerate kinase	1.05326	0.902693	no	0.786658	0.999999	no	1.08254	0.79349	no
MSMEG_3086	tpiA	triosephosphate isomerase	1.15178	0.816249	no	0.484528	0.999999	no	0.501639	0.999999	no
MSMEG_3095		D-ribose-binding periplasmic protein	2.91637	0.00705466	yes	3.47699	0.000801093	yes	3.34907	0.00166622	yes
MSMEG_3099	pgl	6-phosphogluconolactonase	1.18179	0.813518	no	0.534287	0.999999	no	0.876878	0.999999	no
MSMEG_3100	opcA	OpcA protein	1.19077	0.588753	no	-0.423761	0.999999	no	1.08334	0.858795	no
MSMEG_3102	tal	transaldolase	-0.459543	0.999999	no	-0.765595	0.999999	no	-0.318655	0.999999	no
MSMEG_3103	tkt	transketolase	-1.16203	0.900488	no	-1.4177	0.503131	no	-1.3541	0.66567	no
MSMEG_3106		quinone oxidoreductase	0.673007	0.999999	no	0.840316	0.999999	no	0.888618	0.999999	no
MSMEG_3123	sufD	FeS assembly protein SufD	2.31759	0.420082	no	4.77331	0.00397757	yes	3.43869	0.0616664	no
MSMEG_3124	sufC	FeS assembly ATPase SufC	1.37292	0.499208	no	2.30293	0.00733987	yes	1.26815	0.65278	no
MSMEG_3127		conserved protein, DUF59	1.60346	0.446099	no	3.12959	0.00194073	yes	2.94447	0.00488069	yes
MSMEG_3137		oxidoreductase	5.60393	1.18212e-06	yes	5.63992	1.2603e-06	yes	5.56224	1.51777e-06	yes
MSMEG_3138	trx	thioredoxin	-0.259041	0.999999	no	0.0935875	0.999999	no	0.900575	0.999999	no
MSMEG_3143	acnA	aconitate hydratase 1	0.376547	0.999999	no	-3.08381	0.127027	no	0.312027	0.999999	no
MSMEG_3144		putative membrane protein	-0.0045463	0.999999	no	0.843629	0.999999	no	0.381894	0.999999	no
MSMEG_3147	moxR	ATPase, MoxR family protein	0.688552	0.999999	no	0.751787	0.999999	no	0.124036	0.999999	no
MSMEG_3148		conserved hypothetical protein	0.632334	0.999999	no	-1.29009	0.574082	no	-0.321155	0.999999	no
MSMEG_3150	fabG	3-oxoacyl-(acyl-carrier-protein) reductase	3.27339	0.0169684	yes	3.62445	0.00469332	yes	2.15267	0.253037	no
MSMEG_3151		[NADH] enoyl-[acyl-carrier-protein] reductase	0.00873148	0.999999	no	-0.652181	0.999999	no	-0.035008	0.999999	no
MSMEG_3170		conserved domain protein	-0.747265	0.999999	no	-1.36413	0.368141	no	-0.668857	0.999999	no
MSMEG_3173		L-asparaginase	-0.0124472	0.999999	no	1.4244	0.322191	no	1.10841	0.897396	no
MSMEG_3204		conserved hypothetical protein	-0.380069	0.999999	no	-0.705599	0.999999	no	-1.84433	0.0112955	yes
MSMEG_3206	hisC	histidinol-phosphate aminotransferase	2.80444	0.0323672	yes	4.54578	0.000128427	yes	2.68826	0.040145	yes
MSMEG_3209		bifunctional HisA/TrpF protein	1.5513	0.36532	no	1.71629	0.155471	no	1.78405	0.16736	no
MSMEG_3214		hypothetical protein	1.71585	0.391174	no	2.29796	0.0611545	no	1.42002	0.655567	no
MSMEG_3219	trpC	indole-3-glycerol phosphate synthase	1.15195	0.588658	no	0.773682	0.999999	no	1.27884	0.250234	no
MSMEG_3220	trpB	tryptophan synthase, beta subunit	1.97454	0.0568021	no	1.83592	0.0733158	no	1.87001	0.0824306	no
MSMEG_3221	trpA	tryptophan synthase, alpha subunit	2.72748	0.0169684	yes	3.05172	0.00405925	yes	2.7927	0.0126255	yes
MSMEG_3227	pyk	pyruvate kinase	0.65029	0.999999	no	0.897518	0.999999	no	1.16511	0.782393	no
MSMEG_3235		ABC-type amino acid transport system, secreted component	0.776408	0.999999	no	1.61827	0.00971966	yes	1.12853	0.655138	no
MSMEG_3240		DNA-binding response regulator, LuxR family protein	0.02005	0.999999	no	-1.6416	0.302989	no	-1.0108	0.999999	no
MSMEG_3242		starvation-inducible DNA-binding protein or fine tangled pili major subunit	6.04444	2.64814e-07	yes	5.63742	6.66427e-07	yes	5.88563	5.44095e-07	yes
MSMEG_3244		hypothetical protein	-2.21141	0.0258493	yes	-1.82354	0.0640315	no	-2.17279	0.0226349	yes
MSMEG_3247		branched-chain amino acid ABC transporter substrate-binding protein	2.64178	0.000237136	yes	3.04004	2.62527e-05	yes	2.99655	4.9163e-05	yes
MSMEG_3253		conserved hypothetical protein	1.18191	0.816249	no	0.650644	0.999999	no	1.19403	0.770996	no
MSMEG_3255		DoxX subfamily protein, putative	-0.0350044	0.999999	no	-0.765191	0.999999	no	0.0251367	0.999999	no
MSMEG_3278		conserved hypothetical protein	-0.28732	0.999999	no	-0.375939	0.999999	no	-0.648895	0.999999	no
MSMEG_3302		short-chain dehydrogenase/reductase SDR	4.42998	0.000137227	yes	2.00848	0.174326	no	4.49587	0.000119763	yes
MSMEG_3308		universal stress protein family protein, putative	-0.057528	0.999999	no	-0.251966	0.999999	no	-0.304598	0.999999	no
MSMEG_3380		pyridoxamine 5'-phosphate oxidase-related, FMN-binding	-0.865687	0.999999	no	-0.923416	0.999999	no	-1.19482	0.401009	no
MSMEG_3419		hypothetical protein	-5.87164	2.64814e-07	yes	-5.82032	3.79765e-07	yes	-5.48721	6.90251e-07	yes
MSMEG_3422		D-isomer specific 2-hydroxyacid dehydrogenase, NAD-binding	0.432835	0.999999	no	1.13918	0.547006	no	0.170761	0.999999	no
MSMEG_3430		SAM-dependent methyltransferase	-0.359287	0.999999	no	-2.13715	0.024447	yes	0.0666528	0.999999	no
MSMEG_3434		peptidyl-prolyl cis-trans isomerase, fkbp-type domain protein	-0.888385	0.999999	no	-1.65265	0.0959044	no	-0.414975	0.999999	no
MSMEG_3443		hypothetical protein	-1.10192	0.87422	no	-1.85724	0.0389197	yes	-0.797381	0.999999	no
MSMEG_3450	dehII	haloacid dehalogenase, type II	-0.44754	0.999999	no	-1.49442	0.286078	no	-0.566182	0.999999	no
MSMEG_3461	katG	catalase/peroxidase HPI	0.165464	0.999999	no	-0.0657174	0.999999	no	-0.057831	0.999999	no
MSMEG_3477		possible inv protein	0.252853	0.999999	no	2.46907	0.00241482	yes	0.368319	0.999999	no
MSMEG_3479		thiol peroxidase	-0.932678	0.999999	no	-0.983994	0.969933	no	0.317523	0.999999	no
MSMEG_3489		conserved hypothetical protein, putative	0.456314	0.999999	no	0.460531	0.999999	no	0.127492	0.999999	no
MSMEG_3491		conserved hypothetical protein	-2.40907	0.0498571	yes	-2.60292	0.0249844	yes	-2.47108	0.0368619	yes
MSMEG_3493		putative secreted protein	-0.503356	0.999999	no	-0.49833	0.999999	no	-0.422662	0.999999	no
MSMEG_3494		putative secreted protein	-0.595671	0.999999	no	-0.26675	0.999999	no	-0.288263	0.999999	no
MSMEG_3500		conserved hypothetical protein	0.423395	0.999999	no	-0.249547	0.999999	no	0.325255	0.999999	no
MSMEG_3507		fructose-bisphosphate aldolase class-I	0.245664	0.999999	no	0.524767	0.999999	no	0.204604	0.999999	no
MSMEG_3513		enhanced intracellular survival protein	4.23112	5.20675e-06	yes	5.2022	3.98323e-07	yes	3.83734	3.13216e-05	yes
MSMEG_3544		conserved hypothetical protein	5.10703	3.48545e-06	yes	4.32642	2.67597e-05	yes	4.24372	5.06161e-05	yes
MSMEG_3545		hypothetical protein	-1.25125	0.533859	no	-0.6566	0.999999	no	-0.369603	0.999999	no
MSMEG_3580		antigen 85-C	0.164603	0.999999	no	0.388782	0.999999	no	0.74807	0.999999	no
MSMEG_3581		FabG protein	6.17335	4.64532e-06	yes	5.23778	2.67597e-05	yes	4.64858	0.000140389	yes
MSMEG_3583		monooxygenase	4.01077	0.000508761	yes	4.72615	3.87467e-05	yes	4.22135	0.000197411	yes
MSMEG_3594		anthranilate dioxygenase reductase	2.1502	0.196396	no	2.83528	0.0226511	yes	2.73243	0.0371637	yes
MSMEG_3595		conserved hypothetical protein	-0.300837	0.999999	no	-0.252303	0.999999	no	0.145895	0.999999	no
MSMEG_3598		periplasmic sugar-binding proteins	0.742679	0.999999	no	1.02342	0.900828	no	1.8742	0.0295029	yes
MSMEG_3599		sugar-binding transcriptional regulator, LacI family protein	1.28884	0.466826	no	1.68703	0.0401333	yes	2.11065	0.00384804	yes
MSMEG_3618		alanine and proline-rich secreted protein apa	-0.803394	0.999999	no	-0.976818	0.999999	no	-0.907598	0.999999	no
MSMEG_3619		short chain dehydrogenase	0.326368	0.999999	no	0.527535	0.999999	no	0.597906	0.999999	no
MSMEG_3620		conserved hypothetical protein	1.13205	0.789164	no	1.33047	0.249682	no	1.31294	0.356399	no
MSMEG_3621	ndh	NADH dehydrogenase	1.0687	0.919218	no	0.397571	0.999999	no	0.590714	0.999999	no
MSMEG_3626	ureB	urease, beta subunit	-0.852112	0.999999	no	-0.978066	0.999999	no	-0.690317	0.999999	no
MSMEG_3627	ureA	urease, gamma subunit	-0.643423	0.999999	no	-1.37233	0.366423	no	-0.480196	0.999999	no
MSMEG_3630		transcriptional repressor, CopY family protein	1.06428	0.999999	no	2.14296	0.0318064	yes	0.179795	0.999999	no
MSMEG_3632	gnd	6-phosphogluconate dehydrogenase, decarboxylating	0.27136	0.999999	no	-0.620442	0.999999	no	-0.717441	0.999999	no
MSMEG_3634		IMP dehydrogenase family protein	0.983207	0.999999	no	0.248974	0.999999	no	1.55703	0.138696	no
MSMEG_3636		ferric iron-binding periplasmic protein of ABC transporter	3.45951	0.000114285	yes	4.53719	1.78435e-06	yes	3.88786	2.16095e-05	yes
MSMEG_3640	glcB	malate synthase G	0.202026	0.999999	no	1.02732	0.907329	no	0.873703	0.999999	no
MSMEG_3645		conserved hypothetical protein	0.21711	0.999999	no	1.05909	0.774472	no	0.863432	0.999999	no
MSMEG_3646		transcriptional regulator, MerR family protein	1.27963	0.651832	no	0.294205	0.999999	no	0.807542	0.999999	no
MSMEG_3647		forkhead-associated protein	0.472075	0.999999	no	0.710039	0.999999	no	0.959293	0.999999	no
MSMEG_3662		mannose-binding lectin	-0.634083	0.999999	no	-0.336354	0.999999	no	-0.318606	0.999999	no
MSMEG_3674		hypothetical protein	-1.83092	0.014328	yes	-2.05357	0.00508099	yes	-1.61458	0.0336866	yes
MSMEG_3680		hypothetical protein	4.54135	5.84183e-05	yes	4.82672	2.20539e-05	yes	4.46616	7.68465e-05	yes
MSMEG_3682		conserved hypothetical protein	0.0893502	0.999999	no	-0.403228	0.999999	no	-0.406319	0.999999	no
MSMEG_3685		conserved hypothetical protein	-0.208725	0.999999	no	-0.196715	0.999999	no	0.238285	0.999999	no
MSMEG_3733		conserved hypothetical protein	-1.5308	0.261169	no	-1.17064	0.622195	no	-0.941619	0.999999	no
MSMEG_3739	cmk	cytidylate kinase	-0.326741	0.999999	no	-0.314416	0.999999	no	-0.51549	0.999999	no
MSMEG_3740	rluB	ribosomal large subunit pseudouridine synthase B	0.853593	0.999999	no	0.459482	0.999999	no	0.807525	0.999999	no
MSMEG_3743	soj	SpoOJ regulator protein	0.459116	0.999999	no	2.12316	0.335362	no	1.74672	0.655138	no
MSMEG_3746	pyrG	CTP synthase	1.72783	0.208449	no	1.92189	0.0733158	no	0.897433	0.999999	no
MSMEG_3766		hypothetical protein	-1.43429	0.134958	no	-1.19146	0.431143	no	-1.18969	0.541384	no
MSMEG_3771	argR	arginine repressor	-1.66146	0.198845	no	-4.65666	5.01723e-05	yes	-3.55148	0.00119782	yes
MSMEG_3778	pheS	phenylalanyl-tRNA synthetase, alpha subunit	0.978042	0.999999	no	1.65451	0.0200292	yes	1.29441	0.328075	no
MSMEG_3791	rplT	ribosomal protein L20	-0.550769	0.999999	no	-0.729514	0.999999	no	-1.37647	0.162662	no
MSMEG_3792	rpmI	ribosomal protein L35	-1.16321	0.816249	no	-0.0834579	0.999999	no	-1.47326	0.334837	no
MSMEG_3793	infC	translation initiation factor IF-3	-0.434171	0.999999	no	-0.0799499	0.999999	no	-0.611528	0.999999	no
MSMEG_3795		conserved hypothetical protein	-0.148596	0.999999	no	-0.867406	0.999999	no	-0.287496	0.999999	no
MSMEG_3804		conserved hypothetical protein	-0.605591	0.999999	no	-0.70049	0.999999	no	-0.489032	0.999999	no
MSMEG_3811		universal stress protein family protein, putative	-0.464409	0.999999	no	-0.624782	0.999999	no	-0.404711	0.999999	no
MSMEG_3819		conserved hypothetical protein	-0.774825	0.999999	no	-0.84378	0.999999	no	-0.889475	0.999999	no
MSMEG_3833		30S ribosomal protein S1	-0.343623	0.999999	no	1.18732	0.692118	no	-0.486065	0.999999	no
MSMEG_3858		conserved hypothetical protein	-0.195962	0.999999	no	-0.192608	0.999999	no	-0.365315	0.999999	no
MSMEG_3863		pyridoxamine 5'-phosphate oxidase family protein	-0.302502	0.999999	no	-1.26689	0.247335	no	-0.657065	0.999999	no
MSMEG_3872		precorrin-8X methylmutase	1.36099	0.567202	no	1.10548	0.796479	no	1.83542	0.109269	no
MSMEG_3880		nitrilase/cyanide hydratase and apolipoprotein N-acyltransferase	0.0456864	0.999999	no	-0.687292	0.999999	no	-1.03898	0.958606	no
MSMEG_3881		proline dipeptidase	0.676591	0.999999	no	1.40602	0.347749	no	1.28598	0.628164	no
MSMEG_3883		5'-3' exonuclease	1.16295	0.873568	no	0.796943	0.999999	no	0.997479	0.999999	no
MSMEG_3884		conserved hypothetical protein	0.0978901	0.999999	no	0.126049	0.999999	no	0.362789	0.999999	no
MSMEG_3887	tatA	twin arginine-targeting protein translocase, TatA/E family protein	0.219336	0.999999	no	0.38047	0.999999	no	-0.00581006	0.999999	no
MSMEG_3894		proteasome alpha subunit	0.93565	0.999999	no	0.896996	0.999999	no	1.11174	0.837885	no
MSMEG_3895		proteasome beta subunit	1.1219	0.949717	no	1.69028	0.204903	no	0.964913	0.999999	no
MSMEG_3898	thpD	ectoine hydroxylase	-4.81524	3.2028e-05	yes	-4.2356	0.000108503	yes	-3.24663	0.000732958	yes
MSMEG_3903		Low molecular weight antigen MTB12	0.0796209	0.999999	no	0.370459	0.999999	no	-0.205579	0.999999	no
MSMEG_3932		14 kDa antigen	-2.45869	0.00151493	yes	-7.95399	2.34937e-05	yes	-1.79464	0.0433833	yes
MSMEG_3944	devR	two component transcriptional regulatory protein devr	-0.836418	0.999999	no	-5.21886	1.9487e-05	yes	-0.373575	0.999999	no
MSMEG_3945		universal stress protein family protein	0.298925	0.999999	no	-4.71134	0.00303779	yes	-0.0960273	0.999999	no
MSMEG_3950		universal stress protein family protein	1.00986	0.999999	no	-0.398109	0.999999	no	0.653577	0.999999	no
MSMEG_3952		conserved hypothetical protein	-0.576036	0.999999	no	-2.80825	0.0245275	yes	0.00418722	0.999999	no
MSMEG_4064		zinc-binding alcohol dehydrogenase	8.01749	1.98819e-08	yes	7.11952	9.5809e-08	yes	7.6727	3.72865e-08	yes
MSMEG_4121		GntR-family protein transcriptional regulator	0.547102	0.999999	no	0.583193	0.999999	no	-0.0830333	0.999999	no
MSMEG_4141		conserved hypothetical protein	6.26162	2.00124e-07	yes	5.81705	3.98323e-07	yes	6.14018	3.5555e-07	yes
MSMEG_4176		conserved hypothetical protein	-3.38987	0.00427219	yes	-2.69197	0.0125914	yes	-1.84048	0.142586	no
MSMEG_4181		phosphoribosyl-ATP pyrophosphohydrolase	-0.549178	0.999999	no	-0.122462	0.999999	no	-0.106743	0.999999	no
MSMEG_4188		short chain dehydrogenase	1.22029	0.706143	no	0.884588	0.999999	no	0.58042	0.999999	no
MSMEG_4190		inositol monophosphatase family protein	1.59472	0.218278	no	1.87559	0.0468142	yes	1.35597	0.496085	no
MSMEG_4193		phosphoglycerate mutase family protein	-0.299958	0.999999	no	-0.178061	0.999999	no	0.594867	0.999999	no
MSMEG_4196		LppL protein	0.371555	0.999999	no	4.04203	0.000123304	yes	1.41631	0.655138	no
MSMEG_4199		conserved hypothetical protein	-1.18644	0.409188	no	-1.45741	0.0256723	yes	-1.05345	0.868332	no
MSMEG_4217		DivIVA protein	-0.803589	0.999999	no	-0.882989	0.999999	no	-0.624944	0.999999	no
MSMEG_4220		conserved hypothetical protein	4.26504	1.14828e-05	yes	4.08306	2.08162e-05	yes	3.88482	5.47257e-05	yes
MSMEG_4222	ftsZ	cell division protein FtsZ	1.47565	0.295123	no	2.3015	0.00394392	yes	1.57223	0.19349	no
MSMEG_4227	murG	undecaprenyldiphospho-muramoylpentapeptide beta-N-acetylglucosaminyltransferase	1.12821	0.899285	no	1.3988	0.383636	no	1.10712	0.909893	no
MSMEG_4232		UDP-N-acetylmuramoylalanyl-D-glutamate-2, 6-diaminopimelate ligase	1.42806	0.695511	no	1.81769	0.24938	no	1.66509	0.438345	no
MSMEG_4242		transcriptional regulatory protein	-0.559474	0.999999	no	-0.81555	0.999999	no	-0.338726	0.999999	no
MSMEG_4244		3-deoxy-7-phosphoheptulonate synthase	0.886447	0.999999	no	0.718778	0.999999	no	0.841416	0.999999	no
MSMEG_4251		cyclase/dehydrase	0.751949	0.999999	no	0.479015	0.999999	no	0.369208	0.999999	no
MSMEG_4261		ubiquinol-cytochrome c reductase cytochrome c subunit	-0.971536	0.999999	no	-5.16716	3.79765e-07	yes	-1.39371	0.11127	no
MSMEG_4262		ubiquinol-cytochrome c reductase iron-sulfur subunit	0.682062	0.999999	no	-0.474144	0.999999	no	0.24828	0.999999	no
MSMEG_4272		HesB/YadR/YfhF family protein	0.280058	0.999999	no	0.67352	0.999999	no	1.27695	0.339379	no
MSMEG_4273		integral membrane protein	0.470046	0.999999	no	-0.0699173	0.999999	no	-0.494541	0.999999	no
MSMEG_4276	ilvE	branched-chain amino acid aminotransferase	1.25715	0.708848	no	1.70493	0.120127	no	1.43887	0.418928	no
MSMEG_4278	gcvT	glycine cleavage system T protein	2.03809	0.0370542	yes	1.63558	0.147057	no	2.29513	0.0112955	yes
MSMEG_4281		cytosol aminopeptidase	0.49189	0.999999	no	-0.171973	0.999999	no	0.457919	0.999999	no
MSMEG_4282		conserved hypothetical protein	-1.81797	0.0400813	yes	-1.21117	0.481486	no	-2.53185	0.00181165	yes
MSMEG_4283	sucB	2-oxoglutarate dehydrogenase, E2 component, dihydrolipoamide succinyltransferase	1.06792	0.879195	no	2.07459	0.000310774	yes	1.3373	0.186575	no
MSMEG_4287		integral membrane protein	0.0462547	0.999999	no	0.221556	0.999999	no	0.276097	0.999999	no
MSMEG_4295		hydrolase, alpha/beta fold family protein	-0.562146	0.999999	no	-0.142881	0.999999	no	-0.395681	0.999999	no
MSMEG_4296		protease	1.98218	0.0124846	yes	2.49412	0.000459629	yes	2.33284	0.00160771	yes
MSMEG_4303		methyltransferase	6.57967	1.8295e-07	yes	7.06328	9.5809e-08	yes	6.62327	2.50187e-07	yes
MSMEG_4306		conserved hypothetical protein	-0.773063	0.999999	no	-0.744987	0.999999	no	-0.647102	0.999999	no
MSMEG_4307		conserved hypothetical protein	3.01633	0.00275069	yes	2.90223	0.00334046	yes	2.97654	0.00296471	yes
MSMEG_4313		glyoxalase/bleomycin resistance protein/dioxygenase	-3.22547	1.19699e-05	yes	-4.03567	1.46006e-05	yes	-2.03438	0.00216369	yes
MSMEG_4320		alkyl hydroperoxide reductase/ Thiol specific antioxidant/ Mal allergen	-1.29743	0.342666	no	-2.15066	0.00396577	yes	-0.661024	0.999999	no
MSMEG_4325		malonyl CoA-acyl carrier protein transacylase	0.317777	0.999999	no	-0.148837	0.999999	no	0.523453	0.999999	no
MSMEG_4326	acpP	acyl carrier protein	-0.518599	0.999999	no	0.306692	0.999999	no	-0.215285	0.999999	no
MSMEG_4327		3-oxoacyl-[acyl-carrier-protein] synthase 1	-1.09782	0.876509	no	-1.53253	0.112899	no	-0.392379	0.999999	no
MSMEG_4340		NAD/mycothiol-dependent formaldehyde dehydrogenase	-2.01703	0.0815402	no	-1.04193	0.865928	no	-0.892097	0.999999	no
MSMEG_4351		putative oxidoreductase YjgI	6.01828	6.36094e-07	yes	5.1088	4.14124e-06	yes	5.52496	1.98598e-06	yes
MSMEG_4353		conserved hypothetical protein	-2.1572	0.25997	no	-5.13218	0.00402094	yes	-0.863233	0.999999	no
MSMEG_4362		universal stress protein family protein	-0.310267	0.999999	no	-0.173331	0.999999	no	-0.187089	0.999999	no
MSMEG_4385		ABC transporter oligopeptide binding protein	4.21254	0.000131865	yes	2.94218	0.00847526	yes	4.07802	0.000171956	yes
MSMEG_4396		isochorismatase hydrolase	0.0628034	0.999999	no	-0.121575	0.999999	no	0.313499	0.999999	no
MSMEG_4399		conserved hypothetical protein	2.78625	0.0145854	yes	-0.628433	0.999999	no	0.884331	0.999999	no
MSMEG_4401		phosphonoacetaldehyde hydrolase	0.301589	0.999999	no	0.300961	0.999999	no	0.554894	0.999999	no
MSMEG_4465		cutinase	4.60394	0.000414256	yes	5.08129	9.43454e-05	yes	4.25566	0.000989356	yes
MSMEG_4471		MarR-family protein transcriptional regulator	1.02395	0.999999	no	0.742904	0.999999	no	0.692886	0.999999	no
MSMEG_4476		hypothetical protein	-0.607322	0.999999	no	-1.05378	0.772377	no	-0.736659	0.999999	no
MSMEG_4485	glyS	glycyl-tRNA synthetase	1.32994	0.636828	no	1.81544	0.10344	no	0.994352	0.999999	no
MSMEG_4488		hydrolase, nudix family protein	-1.37087	0.570307	no	-1.68637	0.20819	no	-0.526289	0.999999	no
MSMEG_4497		PhoH family protein	1.91043	0.370584	no	2.50316	0.0810321	no	1.71869	0.495801	no
MSMEG_4504	dnaJ	chaperone protein DnaJ	-2.05359	0.0225371	yes	-0.70254	0.999999	no	-0.807664	0.999999	no
MSMEG_4527		ferredoxin sulfite reductase	3.00375	0.00688284	yes	2.46716	0.0300271	yes	2.30516	0.0620251	no
MSMEG_4528		phosphoadenosine phosphosulfate reductase	2.84655	0.0526367	no	-0.879419	0.999999	no	3.9961	0.00214411	yes
MSMEG_4533		sulfate-binding protein	1.41933	0.0279167	yes	1.47505	0.010225	yes	1.78849	0.000459479	yes
MSMEG_4553		GAF domain, putative	-0.0151893	0.999999	no	0.213522	0.999999	no	0.811734	0.999999	no
MSMEG_4558		conserved hypothetical protein	-0.41465	0.999999	no	-0.272089	0.999999	no	-0.857935	0.999999	no
MSMEG_4563		puromycin N-acetyltransferase	-1.13155	0.712785	no	-1.35726	0.159522	no	-0.862286	0.999999	no
MSMEG_4571	rpsT	ribosomal protein S20	-0.64396	0.999999	no	-0.534376	0.999999	no	-1.35998	0.241749	no
MSMEG_4579		phosphoglycerate mutase family protein	1.19703	0.719285	no	0.799767	0.999999	no	0.903091	0.999999	no
MSMEG_4584	proA	gamma-glutamyl phosphate reductase	2.4006	0.000718237	yes	2.07027	0.00384409	yes	2.38329	0.000778083	yes
MSMEG_4621	proB	glutamate 5-kinase	2.62859	0.049412	yes	5.15092	2.78511e-05	yes	-1.23644	0.897396	no
MSMEG_4623		GTP-binding protein Obg/CgtA	1.4282	0.53446	no	3.28066	0.000427283	yes	1.25475	0.748135	no
MSMEG_4624	rpmA	ribosomal protein L27	-0.909864	0.999999	no	-0.955793	0.999999	no	-1.02254	0.999999	no
MSMEG_4625	rplU	ribosomal protein L21	-0.907492	0.999999	no	-0.77322	0.999999	no	-1.16649	0.496085	no
MSMEG_4627		nucleoside diphosphate kinase	-0.611618	0.999999	no	-0.919286	0.999999	no	-0.77989	0.999999	no
MSMEG_4631		conserved hypothetical protein	-1.78532	0.0880531	no	-2.47792	0.00426372	yes	-1.73727	0.10119	no
MSMEG_4645	orB	alpha oxoglutarate ferredoxin oxidoreductase, beta subunit	0.361666	0.999999	no	-1.42713	0.12811	no	0.267769	0.999999	no
MSMEG_4658		sugar ABC transporter substrate-binding protein	2.2339	0.0235895	yes	2.77094	0.00168859	yes	2.27531	0.0173731	yes
MSMEG_4672	clpP	Clp protease	1.12006	0.857358	no	1.53798	0.113161	no	0.885152	0.999999	no
MSMEG_4673	clpP1	Clp protease	0.954041	0.999999	no	2.18904	0.0386443	yes	1.04552	0.999999	no
MSMEG_4674	tig	trigger factor	-0.362891	0.999999	no	2.30841	0.00275602	yes	0.643586	0.999999	no
MSMEG_4684		ribose 5-phosphate isomerase	-0.270491	0.999999	no	-0.71238	0.999999	no	-0.255821	0.999999	no
MSMEG_4692		conserved hypothetical protein	-1.99706	0.00217875	yes	-2.98145	1.00652e-05	yes	-1.72987	0.0141166	yes
MSMEG_4693		conserved hypothetical protein	-0.955617	0.999999	no	-1.82054	0.0264518	yes	-1.44541	0.162662	no
MSMEG_4700		ABC-transporter protein, ATP binding component	0.384573	0.999999	no	2.36868	0.03087	yes	-0.290655	0.999999	no
MSMEG_4709		enoyl-CoA hydratase	1.80006	0.163016	no	2.01495	0.0552627	no	2.36881	0.0173731	yes
MSMEG_4722		short-chain dehydrogenase	0.755241	0.999999	no	0.875742	0.999999	no	0.694006	0.999999	no
MSMEG_4742		clavaldehyde dehydrogenase	0.320648	0.999999	no	0.141328	0.999999	no	-0.0550503	0.999999	no
MSMEG_4745		ErfK/YbiS/YcfS/YnhG family protein	3.53703	0.000774643	yes	4.76301	1.00652e-05	yes	2.55825	0.0257128	yes
MSMEG_4752		conserved hypothetical protein	-0.256534	0.999999	no	-0.7947	0.999999	no	-0.477783	0.999999	no
MSMEG_4753		antioxidant, AhpC/TSA family protein	-0.736527	0.999999	no	-0.831652	0.999999	no	-0.656343	0.999999	no
MSMEG_4755		peptidase M20	0.801245	0.999999	no	0.405012	0.999999	no	1.19702	0.519644	no
MSMEG_4890	ahpD	alkylhydroperoxidase, AhpD family protein	2.15428	0.141347	no	2.35546	0.0596299	no	1.68675	0.418928	no
MSMEG_4891	ahpC	alkylhydroperoxide reductase	1.79399	0.00384102	yes	2.20979	0.000102229	yes	2.16682	0.000173576	yes
MSMEG_4899	rdgB	non-canonical purine NTP pyrophosphatase, RdgB/HAM1 family protein	1.52405	0.342666	no	2.28932	0.00810007	yes	2.04403	0.0331477	yes
MSMEG_4906		ThiS family protein	0.0253259	0.999999	no	-0.215283	0.999999	no	-0.0797627	0.999999	no
MSMEG_4907		Mov34/MPN/PAD-1 family protein	-0.522671	0.999999	no	-0.640982	0.999999	no	-0.398526	0.999999	no
MSMEG_4908		endo-type 6-aminohexanoate oligomer hydrolase	-0.196323	0.999999	no	-0.639364	0.999999	no	0.436574	0.999999	no
MSMEG_4917		tetratricopeptide repeat domain protein	0.0496275	0.999999	no	0.304612	0.999999	no	0.4219	0.999999	no
MSMEG_4920		acetyl-CoA acetyltransferase	0.6317	0.999999	no	0.954562	0.999999	no	1.12287	0.655138	no
MSMEG_4921	mce	methylmalonyl-CoA epimerase	-1.39856	0.239588	no	-1.57213	0.0662172	no	-1.38898	0.245194	no
MSMEG_4936	atpD	ATP synthase F1, beta subunit	0.167175	0.999999	no	-0.166017	0.999999	no	-0.198999	0.999999	no
MSMEG_4938	atpA	ATP synthase F1, alpha subunit	0.570023	0.999999	no	0.513839	0.999999	no	0.513392	0.999999	no
MSMEG_4939	atpFH	ATP synthase delta chain	0.789393	0.999999	no	-2.74273	0.113303	no	-0.0195872	0.999999	no
MSMEG_4940		bacteriophage lysis protein	0.303967	0.999999	no	-0.027353	0.999999	no	-0.061461	0.999999	no
MSMEG_4948		Sua5/YciO/YrdC/YwlC family protein	2.22899	0.141527	no	2.46042	0.0556117	no	2.77742	0.0269535	yes
MSMEG_4954	rho	transcription termination factor Rho	1.603	0.333403	no	1.58769	0.256981	no	1.29337	0.683634	no
MSMEG_4967		conserved hypothetical protein	1.15197	0.873582	no	0.884546	0.999999	no	1.04615	0.999999	no
MSMEG_4971		oxidoreductase	0.666258	0.999999	no	1.26476	0.256702	no	0.435304	0.999999	no
MSMEG_4976		isochorismatase hydrolase	-0.286372	0.999999	no	-0.67685	0.999999	no	0.154676	0.999999	no
MSMEG_4977		3'(2'),5'-bisphosphate nucleotidase, putative	1.50207	0.359441	no	-0.0677311	0.999999	no	1.11011	0.904042	no
MSMEG_4979	cysD	sulfate adenylyltransferase, small subunit	2.95566	0.00462916	yes	4.55404	1.00652e-05	yes	-0.300653	0.999999	no
MSMEG_4999		bacterial extracellular solute-binding protein, family protein 5	2.81592	0.0216626	yes	3.20884	0.00470235	yes	3.21644	0.00637936	yes
MSMEG_5006		phosphohistidine phosphatase	-0.387112	0.999999	no	-0.593895	0.999999	no	-0.598266	0.999999	no
MSMEG_5028		HIT family protein	-1.60992	0.241943	no	-4.41456	0.00036915	yes	-2.98247	0.00630142	yes
MSMEG_5029		alkanal monooxygenase alpha chain	4.58031	0.000147781	yes	3.86068	0.000729649	yes	4.12519	0.000485384	yes
MSMEG_5030		conserved hypothetical protein TIGR00026	-1.06869	0.879195	no	-1.87728	0.00323959	yes	-0.875124	0.999999	no
MSMEG_5042		ATP-dependent rna helicase, dead/deah box family protein	0.730082	0.999999	no	2.36643	0.0570001	no	-0.0463525	0.999999	no
MSMEG_5048		conserved hypothetical protein	1.20936	0.64034	no	0.791548	0.999999	no	0.142533	0.999999	no
MSMEG_5049	sucA	2-oxoglutarate dehydrogenase, E1 component	1.24071	0.810406	no	0.78622	0.999999	no	0.524118	0.999999	no
MSMEG_5058		ABC transporter, ATP-binding protein SugC	0.624917	0.999999	no	0.837724	0.999999	no	0.138226	0.999999	no
MSMEG_5068		Mrp protein	0.486113	0.999999	no	0.0431065	0.999999	no	0.601878	0.999999	no
MSMEG_5070		Trypsin	1.08539	0.76316	no	1.19647	0.261371	no	1.13658	0.537569	no
MSMEG_5073		O-methyltransferase, family protein 3	3.09761	0.00606754	yes	3.47833	0.00113557	yes	2.35909	0.0652305	no
MSMEG_5081		conserved hypothetical protein	-1.81302	0.128752	no	-1.65834	0.155996	no	-1.5046	0.341258	no
MSMEG_5089		conserved hypothetical protein	1.95639	0.214603	no	2.61978	0.0237324	yes	1.84112	0.277451	no
MSMEG_5102		ABC transporter ATP-binding protein	-0.156766	0.999999	no	5.22043	0.00102128	yes	1.14041	0.999999	no
MSMEG_5104		tetrahydropicolinate succinylase	1.58191	0.0809941	no	1.07108	0.773163	no	1.43185	0.192287	no
MSMEG_5114		acyl-CoA synthase	1.04705	0.999999	no	1.33536	0.405809	no	0.819355	0.999999	no
MSMEG_5116		conserved hypothetical protein	-1.25538	0.520837	no	-1.56786	0.114602	no	-1.20122	0.589148	no
MSMEG_5119	pruA	1-pyrroline-5-carboxylate dehydrogenase	-0.156766	0.999999	no	4.62579	4.86474e-06	yes	-0.300653	0.999999	no
MSMEG_5122		ferredoxin	-0.78856	0.999999	no	-1.05684	0.700429	no	-0.463631	0.999999	no
MSMEG_5130		bacterial extracellular solute-binding protein, family protein 5	1.89638	0.0394042	yes	2.52398	0.00116019	yes	2.11949	0.0119443	yes
MSMEG_5136		helix-turn-helix motif	-0.947647	0.999999	no	-2.02466	0.000263559	yes	-0.627461	0.999999	no
MSMEG_5154		conserved hypothetical protein	-6.42809	2.22917e-06	yes	-5.44098	1.29366e-05	yes	-4.98766	2.91604e-05	yes
MSMEG_5156		base excision DNA repair protein, HhH-GPD family protein	-1.09554	0.810406	no	-1.64154	0.0149754	yes	-1.23103	0.391246	no
MSMEG_5170		pyridoxamine 5'-phosphate oxidase family protein	-2.37546	0.000510232	yes	-3.36984	2.74856e-05	yes	-1.74264	0.00533026	yes
MSMEG_5183		3-Hydroxyacyl-CoA dehydrogenase	0.993282	0.999999	no	1.14931	0.481335	no	1.10446	0.740806	no
MSMEG_5191		siderophore binding protein	-0.254567	0.999999	no	-0.705046	0.999999	no	-0.170283	0.999999	no
MSMEG_5196		fasciclin domain protein	-0.713676	0.999999	no	-0.612807	0.999999	no	-0.73912	0.999999	no
MSMEG_5198		carnitinyl-CoA dehydratase	2.03204	0.216819	no	2.34668	0.0684297	no	2.98305	0.0119812	yes
MSMEG_5209		hydrolase, alpha/beta fold family protein	-0.345821	0.999999	no	-0.953426	0.999999	no	0.0121074	0.999999	no
MSMEG_5215		conserved hypothetical protein	-0.280505	0.999999	no	-1.37635	0.424896	no	-0.191389	0.999999	no
MSMEG_5222	ychF	GTP-binding protein YchF	1.92688	0.155408	no	3.25388	0.00116777	yes	2.39811	0.0292314	yes
MSMEG_5225		conserved hypothetical protein	-0.105879	0.999999	no	-1.51165	0.0822268	no	-0.0144391	0.999999	no
MSMEG_5236		dienelactone hydrolase family protein	0.451784	0.999999	no	0.503909	0.999999	no	1.07492	0.895499	no
MSMEG_5239	glpX	fructose-1,6-bisphosphatase, class II	1.10207	0.879195	no	0.643169	0.999999	no	1.35685	0.37639	no
MSMEG_5240		fumarate hydratase class II	1.09091	0.857358	no	0.894121	0.999999	no	0.808004	0.999999	no
MSMEG_5244		two component transcriptional regulatory protein devr	-0.55243	0.999999	no	-1.66197	0.00647269	yes	-0.759402	0.999999	no
MSMEG_5245		universal stress protein family protein	-1.09374	0.856891	no	-1.58434	0.0708238	no	0.111834	0.999999	no
MSMEG_5246		conserved hypothetical protein	0.317241	0.999999	no	-1.27713	0.333236	no	0.381059	0.999999	no
MSMEG_5249	glyA	serine hydroxymethyltransferase	0.999103	0.999999	no	0.332242	0.999999	no	1.08558	0.809244	no
MSMEG_5258		steroid delta-isomerase	0.308249	0.999999	no	0.181299	0.999999	no	0.715199	0.999999	no
MSMEG_5261		mycothiol conjugate amidase Mca	4.01155	0.000510232	yes	3.15073	0.00578406	yes	2.94035	0.0146471	yes
MSMEG_5263		transcription elongation factor GreA	-0.0897465	0.999999	no	0.495557	0.999999	no	-0.178159	0.999999	no
MSMEG_5273		beta-ketoadipyl CoA thiolase	0.931863	0.999999	no	0.690032	0.999999	no	0.679339	0.999999	no
MSMEG_5328		conserved hypothetical protein	0.983628	0.999999	no	1.09331	0.671081	no	0.780358	0.999999	no
MSMEG_5342		conserved hypothetical protein	-0.799912	0.999999	no	-1.35785	0.158453	no	-0.597991	0.999999	no
MSMEG_5355		hypothetical protein	-4.02616	0.000911352	yes	-2.09629	0.0335316	yes	-2.38734	0.0161172	yes
MSMEG_5368	ehuB	ectoine/hydroxyectoine ABC transporter solute-binding protein	3.37801	0.0034923	yes	4.69069	5.91891e-05	yes	4.50534	0.000130793	yes
MSMEG_5412		immunogenic protein MPT63	-1.12277	0.509721	no	-1.2179	0.141748	no	-0.848025	0.999999	no
MSMEG_5414		septum formation initiator subfamily protein, putative	-0.451789	0.999999	no	-0.850139	0.999999	no	-0.164339	0.999999	no
MSMEG_5415	eno	enolase	0.249569	0.999999	no	1.38714	0.113303	no	0.34021	0.999999	no
MSMEG_5427		ribose-phosphate pyrophosphokinase	1.568	0.0386551	yes	1.77061	0.0051098	yes	1.62367	0.0225091	yes
MSMEG_5428	arsC	arsenate reductase	-0.768378	0.999999	no	-0.603367	0.999999	no	-0.749779	0.999999	no
MSMEG_5431		ribosomal protein L25, Ctc-form	0.201359	0.999999	no	1.22502	0.516617	no	0.602064	0.999999	no
MSMEG_5438	ksgA	dimethyladenosine transferase	-0.758358	0.999999	no	-0.15749	0.999999	no	-1.07248	0.890587	no
MSMEG_5452		conserved hypothetical protein	1.02537	0.999999	no	1.19966	0.519767	no	1.36186	0.341258	no
MSMEG_5471	galU	UTP-glucose-1-phosphate uridylyltransferase	1.86567	0.0730756	no	1.67078	0.121467	no	1.66748	0.162662	no
MSMEG_5484		conserved hypothetical protein	-0.528104	0.999999	no	-0.661474	0.999999	no	-0.703127	0.999999	no
MSMEG_5485		molybdopterin biosynthesis protein	2.86299	0.017843	yes	4.64642	4.16222e-05	yes	4.30513	0.000137096	yes
MSMEG_5486		peptidase S1 and S6, chymotrypsin/Hap	-1.06945	0.857358	no	-0.351001	0.999999	no	-1.11211	0.675213	no
MSMEG_5489	rpmF	ribosomal protein L32	-0.845703	0.999999	no	-0.705932	0.999999	no	-1.66073	0.0390605	yes
MSMEG_5504		conserved secreted protein	-0.195327	0.999999	no	-1.38166	0.155471	no	-0.265337	0.999999	no
MSMEG_5505		conserved hypothetical protein	-0.939454	0.999999	no	-1.89725	0.0640315	no	-1.38224	0.418928	no
MSMEG_5512		magnesium chelatase	0.917867	0.999999	no	0.876968	0.999999	no	0.687139	0.999999	no
MSMEG_5520		conserved hypothetical protein	-1.19946	0.569221	no	-2.31919	0.00480585	yes	-0.448959	0.999999	no
MSMEG_5524	sucD	succinyl-CoA synthetase, alpha subunit	0.0826711	0.999999	no	-0.0532927	0.999999	no	0.22867	0.999999	no
MSMEG_5525	sucC	succinyl-CoA synthetase, beta subunit	-0.608115	0.999999	no	-0.601528	0.999999	no	-0.614051	0.999999	no
MSMEG_5536		chorismate mutase	-0.236838	0.999999	no	-0.236171	0.999999	no	-0.970737	0.999999	no
MSMEG_5545		formamidopyrimidine-DNA glycosylase	-0.568355	0.999999	no	0.117986	0.999999	no	-0.787385	0.999999	no
MSMEG_5558		hypothetical protein	4.03851	0.000727463	yes	4.00073	0.000614754	yes	4.75785	9.18588e-05	yes
MSMEG_5568		clavaldehyde dehydrogenase	2.90511	0.0104661	yes	4.18779	0.000152983	yes	2.1222	0.118946	no
MSMEG_5592		conserved hypothetical protein	-0.552448	0.999999	no	-1.03932	0.860418	no	0.0155916	0.999999	no
MSMEG_5639		enoyl-CoA hydratase	0.365743	0.999999	no	-1.12981	0.481335	no	0.682515	0.999999	no
MSMEG_5664		binding protein	-0.456947	0.999999	no	0.90552	0.999999	no	1.55959	0.729602	no
MSMEG_5666		conserved hypothetical protein	-0.806558	0.999999	no	-0.753815	0.999999	no	-0.541448	0.999999	no
MSMEG_5672	gltA	citrate synthase I	-0.289724	0.999999	no	-0.581895	0.999999	no	-0.21796	0.999999	no
MSMEG_5680		glyoxalase family protein	0.807797	0.999999	no	1.134	0.503131	no	0.056397	0.999999	no
MSMEG_5685		DNA-binding protein	0.68011	0.999999	no	0.662397	0.999999	no	0.611615	0.999999	no
MSMEG_5691		conserved hypothetical protein	-1.67927	0.212352	no	-0.700286	0.999999	no	0.00476345	0.999999	no
MSMEG_5696		'Cold-shock' DNA-binding domain protein	-0.233538	0.999999	no	0.376772	0.999999	no	-0.330571	0.999999	no
MSMEG_5701	moaE	molybdopterin converting factor, subunit 2	0.132365	0.999999	no	-0.019696	0.999999	no	0.484809	0.999999	no
MSMEG_5702		molybdenum cofactor synthesis domain protein	0.61182	0.999999	no	-0.0575162	0.999999	no	0.0396956	0.999999	no
MSMEG_5707		cupin domain protein	-0.141036	0.999999	no	-0.995462	0.955001	no	-0.537077	0.999999	no
MSMEG_5717		pyridoxamine 5'-phosphate oxidase family protein	-0.149803	0.999999	no	-0.728648	0.999999	no	-0.44511	0.999999	no
MSMEG_5727	alc	allantoicase	0.706424	0.999999	no	0.124041	0.999999	no	0.66952	0.999999	no
MSMEG_5732		monooxygenase	4.31091	1.8295e-07	yes	3.10315	6.84565e-06	yes	4.07863	3.5555e-07	yes
MSMEG_5733		universal stress protein family protein	0.26539	0.999999	no	-1.67304	0.0953985	no	0.703111	0.999999	no
MSMEG_5770		hypothetical protein	-1.52183	0.0809941	no	-1.83597	0.00693362	yes	-1.10801	0.776405	no
MSMEG_5771		hypothetical protein	-1.03424	0.999999	no	-1.58812	0.069863	no	-1.03622	0.997062	no
MSMEG_5782	pstS	phosphate ABC transporter, phosphate-binding protein PstS	1.23618	0.524518	no	2.06112	0.00206579	yes	1.52948	0.0998144	no
MSMEG_5789		putative thiosulfate sulfurtransferase	0.593391	0.999999	no	1.21862	0.311795	no	0.351145	0.999999	no
MSMEG_5790		SseC protein	-0.0192937	0.999999	no	0.979254	0.999999	no	0.817697	0.999999	no
MSMEG_5792		conserved hypothetical protein	1.1892	0.952895	no	1.44498	0.574082	no	1.80597	0.42092	no
MSMEG_5796		Glycine cleavage T-protein (aminomethyl transferase)	0.573192	0.999999	no	0.307084	0.999999	no	0.599017	0.999999	no
MSMEG_5817		conserved hypothetical protein	-0.393884	0.999999	no	-0.194324	0.999999	no	0.246529	0.999999	no
MSMEG_5827		glyoxalase family protein	-0.723359	0.999999	no	-0.954962	0.999999	no	-0.685035	0.999999	no
MSMEG_5832	purS	phosphoribosylformylglycinamidine synthase, PurS protein	-0.114064	0.999999	no	-0.0151847	0.999999	no	-0.0928218	0.999999	no
MSMEG_5837		glutathione peroxidase family protein	-1.40666	0.0880443	no	-1.09433	0.610054	no	-0.520619	0.999999	no
MSMEG_5852	purD	phosphoribosylamine--glycine ligase	1.74424	0.420082	no	2.35216	0.0640315	no	2.57567	0.0426114	yes
MSMEG_5871		HIT family protein	-0.521312	0.999999	no	-1.22471	0.418167	no	-0.084186	0.999999	no
MSMEG_5873		conserved hypothetical protein	-1.19548	0.420082	no	-1.49521	0.0340774	yes	-0.617911	0.999999	no
MSMEG_5878		serine esterase, cutinase family protein	-1.14399	0.551832	no	-1.82028	0.00187607	yes	-1.09124	0.735601	no
MSMEG_5884		3-hydroxyisobutyrate dehydrogenase family protein	1.45779	0.14114	no	0.508496	0.999999	no	1.28711	0.37674	no
MSMEG_5890		conserved hypothetical protein	-1.39701	0.23902	no	-1.58335	0.069863	no	-0.7217	0.999999	no
MSMEG_5898		virulence factor Mce family protein	1.66909	0.119123	no	1.60308	0.117922	no	0.9756	0.999999	no
MSMEG_5904		conserved domain protein	-4.65724	1.37922e-06	yes	-4.60592	1.70197e-06	yes	-3.21681	9.18588e-05	yes
MSMEG_5939		acetaldehyde dehydrogenase	-0.512055	0.999999	no	-0.770156	0.999999	no	0.371171	0.999999	no
MSMEG_5943		putative peroxisomal multifunctional enzyme type 2	0.627453	0.999999	no	0.462583	0.999999	no	0.462962	0.999999	no
MSMEG_6042		transcriptional regulator, TetR family protein	4.59932	0.000548885	yes	3.69176	0.00394392	yes	1.68501	0.559933	no
MSMEG_6043	otsB	trehalose-phosphatase	0.973796	0.999999	no	1.36525	0.398303	no	1.02226	0.999999	no
MSMEG_6046		cation ABC transporter, ATP-binding protein, putative	4.59223	1.40921e-05	yes	2.91186	0.00503055	yes	3.32066	0.00139933	yes
MSMEG_6047		cation ABC transporter, periplasmic cation-binding protein, putative	3.42175	0.000540944	yes	5.19836	1.65592e-06	yes	4.93097	3.12172e-06	yes
MSMEG_6049		secreted protein	9.56252	7.58182e-09	yes	9.36202	1.01915e-08	yes	10.4245	2.29585e-09	yes
MSMEG_6050		solute-binding lipoprotein	5.33067	6.36094e-07	yes	5.75851	3.79765e-07	yes	5.56022	5.44095e-07	yes
MSMEG_6059		conserved hypothetical protein	6.49295	2.64814e-07	yes	5.03923	3.93286e-06	yes	6.09799	6.08775e-07	yes
MSMEG_6065	rpsR	ribosomal protein S18	6.23302	1.72321e-05	yes	-0.633764	0.999999	no	5.07268	0.000173576	yes
MSMEG_6066	rpsN	30S ribosomal protein S14	4.93608	2.25058e-06	yes	-0.105443	0.999999	no	3.97713	5.47257e-05	yes
MSMEG_6067	rpmG	ribosomal protein L33	4.71344	3.16065e-06	yes	-0.105443	0.999999	no	4.55611	6.32774e-06	yes
MSMEG_6068	rpmB	ribosomal protein L28	6.47138	2.64814e-07	yes	-0.105443	0.999999	no	5.87805	1.09069e-06	yes
MSMEG_6070	rpmE	ribosomal protein L31	4.59223	1.63223e-05	yes	4.90441	6.84565e-06	yes	4.98088	7.23638e-06	yes
MSMEG_6073		RNA methyltransferase, TrmH family protein, group 3	1.68864	0.444588	no	2.17044	0.106791	no	1.44398	0.655138	no
MSMEG_6076	ispD	2-C-methyl-D-erythritol 4-phosphate cytidylyltransferase	-0.184091	0.999999	no	-0.77296	0.999999	no	-0.527786	0.999999	no
MSMEG_6077		transcriptional regulator, CarD family protein	-1.17484	0.671946	no	-1.04668	0.825135	no	-0.80669	0.999999	no
MSMEG_6078		LpqE protein	0.439714	0.999999	no	0.915233	0.999999	no	0.74189	0.999999	no
MSMEG_6082		carbonic anhydrase	-2.10736	0.0142608	yes	-3.89522	6.95874e-05	yes	-1.99661	0.0173731	yes
MSMEG_6086		antibiotic biosynthesis monooxygenase domain protein	-0.0775394	0.999999	no	-0.126378	0.999999	no	-0.212711	0.999999	no
MSMEG_6091		negative regulator of genetic competence ClpC/mecB	1.62228	0.706143	no	0.924026	0.999999	no	0.968105	0.999999	no
MSMEG_6092		Lsr2 protein	-0.461841	0.999999	no	-0.430263	0.999999	no	-0.600655	0.999999	no
MSMEG_6096		Bvg accessory factor family protein	3.17069	0.0306724	yes	1.89865	0.347749	no	2.23388	0.241749	no
MSMEG_6097	panC	pantoate--beta-alanine ligase	0.650032	0.999999	no	0.473173	0.999999	no	0.0898848	0.999999	no
MSMEG_6101	folK	2-amino-4-hydroxy-6- hydroxymethyldihydropteridine pyrophosphokinase	2.50146	0.0430111	yes	2.3208	0.0588206	no	3.07499	0.00637936	yes
MSMEG_6104	folE	GTP cyclohydrolase I	-1.22864	0.499208	no	-0.95392	0.999999	no	-1.27495	0.367414	no
MSMEG_6114	ppa	inorganic pyrophosphatase	-0.0602481	0.999999	no	-0.141089	0.999999	no	0.256326	0.999999	no
MSMEG_6127		anti-anti-sigma factor	0.599221	0.999999	no	1.15805	0.522427	no	0.965341	0.999999	no
MSMEG_6129		conserved hypothetical protein	0.505562	0.999999	no	0.378223	0.999999	no	0.604492	0.999999	no
MSMEG_6142		nucleoside-diphosphate-sugar epimerase	0.732574	0.999999	no	0.788182	0.999999	no	1.00777	0.999999	no
MSMEG_6159		conserved domain protein	-0.879644	0.999999	no	0.210413	0.999999	no	-0.377097	0.999999	no
MSMEG_6180		secreted protein	-1.13642	0.874395	no	-0.786975	0.999999	no	-1.01055	0.999999	no
MSMEG_6185		NTP pyrophosphohydrolase	0.443697	0.999999	no	0.809539	0.999999	no	0.0444468	0.999999	no
MSMEG_6189		transcriptional regulator, Crp/Fnr family protein	-0.0463628	0.999999	no	-0.13713	0.999999	no	-0.286422	0.999999	no
MSMEG_6191		translation initiation inhibitor	0.523253	0.999999	no	-0.597584	0.999999	no	0.408145	0.999999	no
MSMEG_6202		secreted protein	-0.792504	0.999999	no	-0.209275	0.999999	no	-0.32705	0.999999	no
MSMEG_6209		conserved hypothetical protein	-2.06138	0.0165001	yes	-1.22205	0.451133	no	-1.35921	0.300528	no
MSMEG_6214		GatB/Yqey domain protein	-0.215961	0.999999	no	-0.677005	0.999999	no	-0.572882	0.999999	no
MSMEG_6215		conserved hypothetical protein	2.43708	0.0042237	yes	2.40587	0.00365828	yes	1.19651	0.775223	no
MSMEG_6235		thiopurine S-methyltransferase (tpmt) superfamily protein	-0.42664	0.999999	no	-2.08213	0.326244	no	0.834957	0.999999	no
MSMEG_6249		conserved hypothetical protein	5.51831	6.97742e-07	yes	5.0435	2.2001e-06	yes	5.31259	1.51232e-06	yes
MSMEG_6256	asd	aspartate-semialdehyde dehydrogenase	1.08395	0.873582	no	1.50685	0.0562826	no	1.64661	0.0238071	yes
MSMEG_6277		cobyric acid synthase	0.292781	0.999999	no	0.301044	0.999999	no	0.19986	0.999999	no
MSMEG_6280		conserved hypothetical protein	-0.221275	0.999999	no	0.281604	0.999999	no	0.0665829	0.999999	no
MSMEG_6282		KanY protein	-0.361013	0.999999	no	-0.899578	0.999999	no	-0.905586	0.999999	no
MSMEG_6286		aspartate transaminase	3.13366	0.00151245	yes	3.74509	0.000128427	yes	3.55422	0.00032809	yes
MSMEG_6289		Trypsin	0.0990044	0.999999	no	0.149894	0.999999	no	-0.023234	0.999999	no
MSMEG_6291		D-amino-acid dehydrogenase	1.01091	0.999999	no	1.10683	0.619468	no	0.908747	0.999999	no
MSMEG_6292		transcription elongation factor GreA	-0.0553947	0.999999	no	0.212109	0.999999	no	0.559543	0.999999	no
MSMEG_6305		conserved hypothetical protein	-2.20395	0.0239165	yes	-4.60564	0.000150742	yes	-1.09524	0.858743	no
MSMEG_6309		ABC transporter, ATP-binding protein	3.36784	0.0112602	yes	-0.688059	0.999999	no	1.86336	0.407196	no
MSMEG_6343		conserved hypothetical protein	-0.267183	0.999999	no	-4.69562	2.2001e-06	yes	-0.611989	0.999999	no
MSMEG_6352		conserved hypothetical protein	0.408403	0.999999	no	0.412896	0.999999	no	0.471915	0.999999	no
MSMEG_6353		delta3,5-delta2,4-dienoyl-CoA isomerase	1.79756	0.342666	no	1.94519	0.17533	no	1.6345	0.463045	no
MSMEG_6354		serine esterase, cutinase family protein	-0.254785	0.999999	no	-0.187758	0.999999	no	-0.0946235	0.999999	no
MSMEG_6365		conserved hypothetical protein	-0.503966	0.999999	no	-0.671154	0.999999	no	-0.571458	0.999999	no
MSMEG_6384	katG	catalase/peroxidase HPI	2.97814	0.101357	no	4.28141	0.00426372	yes	3.05082	0.0769571	no
MSMEG_6393		acyl-CoA synthase	1.73555	0.294518	no	2.35673	0.0330428	yes	1.06297	0.999999	no
MSMEG_6398		antigen 85-A	-0.589573	0.999999	no	-0.674625	0.999999	no	-0.596398	0.999999	no
MSMEG_6399		antigen 85-C	-0.627374	0.999999	no	0.199817	0.999999	no	1.12689	0.890587	no
MSMEG_6402		PAP2 superfamily protein	-0.819055	0.999999	no	-1.57707	0.0640315	no	-1.20266	0.534637	no
MSMEG_6407		Cof-like hydrolase	0.0854192	0.999999	no	-0.321548	0.999999	no	0.167697	0.999999	no
MSMEG_6409		acyltransferase family protein	0.453954	0.999999	no	-3.43551	0.0209939	yes	-1.64599	0.436093	no
MSMEG_6411		conserved hypothetical protein	-1.30424	0.441602	no	-1.92409	0.0324081	yes	-1.4289	0.241749	no
MSMEG_6414		conserved hypothetical protein	-0.0108187	0.999999	no	0.53923	0.999999	no	0.383838	0.999999	no
MSMEG_6422		ferritin family protein	2.42057	0.0399598	yes	1.35113	0.574082	no	2.352	0.0455881	yes
MSMEG_6425		rhodanese-like domain protein	-0.839	0.999999	no	-1.29402	0.458988	no	-0.720801	0.999999	no
MSMEG_6427		[Mn] superoxide dismutase	0.275346	0.999999	no	-0.101493	0.999999	no	-0.462319	0.999999	no
MSMEG_6431		conserved hypothetical protein	-1.08556	0.876509	no	-1.05464	0.803858	no	-0.918341	0.999999	no
MSMEG_6434		conserved hypothetical protein	-0.943014	0.999999	no	-1.49103	0.0640315	no	-1.76818	0.0119312	yes
MSMEG_6438		hypothetical protein	-0.999742	0.999999	no	-2.10108	0.0191924	yes	-0.687414	0.999999	no
MSMEG_6439		regulator of ribonuclease activity A	-0.125359	0.999999	no	-0.413761	0.999999	no	0.209577	0.999999	no
MSMEG_6452		[NADP+] succinate-semialdehyde dehydrogenase	2.20255	0.212726	no	3.61434	0.00398103	yes	2.96702	0.0274681	yes
MSMEG_6467		starvation-induced DNA protecting protein	1.03268	0.998297	no	1.23104	0.254091	no	0.944866	0.999999	no
MSMEG_6477	msrA	methionine-S-sulfoxide reductase	-0.487889	0.999999	no	-1.21773	0.405809	no	-0.265939	0.999999	no
MSMEG_6485		ATP binding protein	-0.524075	0.999999	no	-1.11018	0.596981	no	-0.579502	0.999999	no
MSMEG_6498		hypothetical protein	5.32742	4.7825e-06	yes	4.67941	2.20695e-05	yes	5.54186	3.89472e-06	yes
MSMEG_6502		conserved hypothetical protein	0.293877	0.999999	no	0.235328	0.999999	no	1.08446	0.858743	no
MSMEG_6508		MarR-family protein transcriptional regulator	-5.10426	8.48542e-05	yes	-3.59268	0.000633865	yes	-5.24814	7.04869e-05	yes
MSMEG_6518		conserved hypothetical protein	-0.276733	0.999999	no	0.161216	0.999999	no	0.0963693	0.999999	no
MSMEG_6520		orotate phosphoribosyltransferase	1.35791	0.12347	no	0.95901	0.999999	no	0.486523	0.999999	no
MSMEG_6524		ABC Polyamine/Opine/Phosphonate transporter, periplasmic ligand binding protein	3.14288	0.0104661	yes	3.81516	0.000857021	yes	4.24651	0.000327188	yes
MSMEG_6565		conserved hypothetical protein	0.0920596	0.999999	no	0.0861261	0.999999	no	0.114301	0.999999	no
MSMEG_6569		conserved hypothetical protein	0.653726	0.999999	no	-0.392773	0.999999	no	0.998339	0.999999	no
MSMEG_6579		conserved hypothetical protein	1.34621	0.478279	no	1.6614	0.0953985	no	1.02749	0.999999	no
MSMEG_6581		oxidoreductase, short chain dehydrogenase/reductase family protein	5.61374	3.48545e-06	yes	2.21587	0.0905204	no	4.48225	7.04869e-05	yes
MSMEG_6583		antigen 85-C	1.03371	0.999999	no	2.70359	0.00383682	yes	1.78693	0.183293	no
MSMEG_6595		secreted protein	3.09337	0.00879932	yes	4.6442	3.30283e-05	yes	4.27258	0.000130793	yes
MSMEG_6601		hypothetical protein	-0.260351	0.999999	no	-0.115556	0.999999	no	-0.101259	0.999999	no
MSMEG_6630		glyoxalase family protein	-0.323793	0.999999	no	-0.926555	0.999999	no	-0.744396	0.999999	no
MSMEG_6725		ABC transporter, ATP-binding protein	3.17535	0.00475375	yes	4.55661	2.74856e-05	yes	2.76748	0.017216	yes
MSMEG_6746		oxidoreductase, aldo/keto reductase family protein	0.399668	0.999999	no	0.1341	0.999999	no	0.458955	0.999999	no
MSMEG_6747		oxidoreductase	6.32643	6.89668e-07	yes	6.32322	8.28217e-07	yes	5.95845	1.63332e-06	yes
MSMEG_6752		endoglucanase A	-1.05999	0.998297	no	-1.01118	0.91742	no	-0.746686	0.999999	no
MSMEG_6753		oxidoreductase, short chain dehydrogenase/reductase family protein	6.48231	1.55424e-06	yes	6.19391	2.57632e-06	yes	5.38824	1.90797e-05	yes
MSMEG_6757		glycerol operon regulatory protein	1.81535	0.381567	no	0.960437	0.989922	no	0.930152	0.999999	no
MSMEG_6759	glpK	glycerol kinase	-1.02327	0.999999	no	-1.10273	0.823636	no	-0.833329	0.999999	no
MSMEG_6783		integral membrane protein	5.59737	2.06866e-05	yes	6.91095	1.99043e-06	yes	4.92208	0.000106973	yes
MSMEG_6787		ribose 5-phosphate isomerase	0.408663	0.999999	no	1.81196	0.390705	no	2.41178	0.160927	no
MSMEG_6804		sugar ABC transporter substrate-binding protein	4.23041	0.000172921	yes	4.55977	5.42202e-05	yes	4.45576	0.000103713	yes
MSMEG_6822		beta-lactamase	-0.509766	0.999999	no	-0.0886959	0.999999	no	-0.48964	0.999999	no
MSMEG_6859		oxidoreductase	7.19342	1.74143e-07	yes	7.39032	9.5809e-08	yes	6.25179	5.14668e-07	yes
MSMEG_6886		transcriptional regulator	0.507592	0.999999	no	0.210127	0.999999	no	-0.406621	0.999999	no
MSMEG_6894	rplI	ribosomal protein L9	-0.292319	0.999999	no	-0.131579	0.999999	no	-0.691537	0.999999	no
MSMEG_6895	rpsR	ribosomal protein S18	-2.94257	0.000146875	yes	-0.867889	0.999999	no	-3.24916	6.63229e-05	yes
MSMEG_6896		single-stranded DNA-binding protein	-0.42326	0.999999	no	0.198884	0.999999	no	-1.06423	0.951231	no
MSMEG_6897	rpsF	ribosomal protein S6	-0.803558	0.999999	no	-0.385526	0.999999	no	-0.893322	0.999999	no
MSMEG_6900		penicillin-binding protein 1	1.7859	0.133475	no	3.16928	0.000150742	yes	1.12103	0.897396	no
MSMEG_6904		myo-inositol-1-phosphate synthase	0.838557	0.999999	no	-0.177089	0.999999	no	1.45922	0.418928	no
MSMEG_6906		putative hydrolase	-1.13595	0.721637	no	-1.368	0.176069	no	-0.951806	0.999999	no
MSMEG_6913		putative transcriptional regulatory protein	-0.135762	0.999999	no	-0.28019	0.999999	no	-0.446469	0.999999	no
MSMEG_6929		integral membrane protein MviN, putative	2.72101	0.0180862	yes	5.09015	7.26876e-06	yes	3.06226	0.00488069	yes
MSMEG_6933	trxB	thioredoxin-disulfide reductase	2.8547	0.000982929	yes	2.91235	0.0005506	yes	2.19885	0.0173731	yes
MSMEG_6934	trx	thioredoxin	0.2931	0.999999	no	0.266292	0.999999	no	0.220357	0.999999	no
MSMEG_6938		ParB-like partition proteins	0.945982	0.999999	no	0.917435	0.999999	no	0.585248	0.999999	no
MSMEG_6941		R3H domain-containing protein	0.602745	0.999999	no	1.80324	0.0100939	yes	1.10793	0.807391	no
