# Supplementary material for: Multi-Omics Profiling Specifies Involvement of Alternative Ribosomal Proteins in Response to Zinc Limitation in Mycobacterium smegmatis
Source: Front Microbiol. 2022 Feb 10;13:811774. doi: 10.3389/fmicb.2022.811774 (PMC8866557; doi:10.3389/fmicb.2022.811774)
Supplement: Supplementary file 4 [file Table_4.XLSX]

## Sheet: S4. Overlap of RNA and proteins
S4 Table. Differentially expressed (DE) genes that follow the same level of regulation (up or down) in Zn2+ limiting conditions (i.e., wild type grown in ZLM vs. wild type grown in ZRM) at the level of the transcriptome and the proteome. DE transcripts and proteins were defined as having an absolute fold-change cutoff of two (lfc=1) or greater and an adjusted P-value (adj.P.val) less than 0.05.
			Transcriptome		Proteome
MSMEG locus	Name	Description	lfc	adj.P.val	lfc	adj.P.val
MSMEG_2171		L-carnitine dehydratase/bile acid-inducible protein F	-7.3874	6.651e-09	-6.41044	2.00124e-07
MSMEG_2599		GntR-family protein transcriptional regulator	-3.8433	5.25927e-12	-3.8747	0.000194648
MSMEG_5355		hypothetical protein	-3.0406	1.04563e-08	-4.02616	0.000911352
MSMEG_2450		adenosylmethionine--8-amino-7-oxononanoate transaminase	-2.97164	7.33353e-08	-1.74033	0.0138434
MSMEG_3932		14 kDa antigen	-2.92233	1.12326e-05	-2.45869	0.00151493
MSMEG_3898	thpD	ectoine hydroxylase	-2.88186	1.66486e-09	-4.81524	3.2028e-05
MSMEG_1554	eutC	ethanolamine ammonia-lyase, light chain	-2.82284	1.14399e-08	-4.19391	0.0034363
MSMEG_3419		hypothetical protein	-2.13543	0.00104125	-5.87164	2.64814e-07
MSMEG_5154		conserved hypothetical protein	-2.11067	7.85055e-06	-6.42809	2.22917e-06
MSMEG_1951		conserved domain protein	-1.99095	0.000589787	-1.82548	0.000287634
MSMEG_6508		MarR-family protein transcriptional regulator	-1.90971	1.05835e-05	-5.10426	8.48542e-05
MSMEG_5904		conserved domain protein	-1.55121	0.000616755	-4.65724	1.37922e-06
MSMEG_2092		D-aminopeptidase	1.32744	0.00445244	1.52465	0.0336166
MSMEG_4533		sulfate-binding protein	1.52352	5.64273e-05	1.41933	0.0279167
MSMEG_1996		N5,N10-methylenetetrahydromethanopterin reductase-related protein	1.64736	0.00137317	3.27762	0.00376452
MSMEG_0538		regulatory protein, MarR	1.70603	2.94118e-06	2.7427	0.00701559
MSMEG_4399		conserved hypothetical protein	1.81146	0.00332761	2.78625	0.0145854
MSMEG_2746		conserved hypothetical alanine and leucine rich protein	1.81741	1.3119e-05	3.15444	0.00824433
MSMEG_5261		mycothiol conjugate amidase Mca	1.84126	2.52863e-05	4.01155	0.000510232
MSMEG_4527		ferredoxin sulfite reductase	2.05251	4.26416e-07	3.00375	0.00688284
MSMEG_0116		taurine import ATP-binding protein TauB	2.13026	4.1012e-06	2.17213	0.00426071
MSMEG_4891	ahpC	alkylhydroperoxide reductase	2.13656	7.04661e-07	1.79399	0.00384102
MSMEG_5732		monooxygenase	2.17194	1.34963e-07	4.31091	1.8295e-07
MSMEG_2920		aldo/keto reductase	2.39829	3.30663e-06	4.61497	0.00202643
MSMEG_3513		enhanced intracellular survival protein	2.69249	2.78439e-07	4.23112	5.20675e-06
MSMEG_0600		dehydrogenase	2.73245	1.97433e-07	5.66896	3.30959e-07
MSMEG_2723	recA	protein RecA	2.84839	7.04563e-08	3.99904	0.000693736
MSMEG_6059		conserved hypothetical protein	2.883	1.20493e-08	6.49295	2.64814e-07
MSMEG_6595		secreted protein	2.89051	3.41678e-08	3.09337	0.00879932
MSMEG_6042		transcriptional regulator, TetR family protein	3.11439	2.50976e-08	4.59932	0.000548885
MSMEG_1514		conserved hypothetical protein	3.23263	5.41753e-11	4.67443	2.64814e-07
MSMEG_0224		O-methyltransferase MdmC	3.30023	3.20227e-08	2.7103	0.00113381
MSMEG_6046		cation ABC transporter, ATP-binding protein, putative	3.86313	2.34698e-11	4.59223	1.40921e-05
MSMEG_0535		GntR-family protein transcriptional regulator	3.9542	1.97937e-11	2.75499	0.00633623
MSMEG_6581		oxidoreductase, short chain dehydrogenase/reductase family protein	4.12312	1.54315e-09	5.61374	3.48545e-06
MSMEG_5029		alkanal monooxygenase alpha chain	4.14755	4.79464e-09	4.58031	0.000147781
MSMEG_6249		conserved hypothetical protein	4.25228	1.53516e-10	5.51831	6.97742e-07
MSMEG_6047		cation ABC transporter, periplasmic cation-binding protein, putative	4.25961	6.95029e-12	3.42175	0.000540944
MSMEG_2421		conserved hypothetical protein	4.26584	2.9371e-09	2.56354	0.0301161
MSMEG_1114		short chain dehydrogenase	4.28816	1.56438e-10	4.48055	0.000137227
MSMEG_4351		putative oxidoreductase YjgI	4.30912	2.68824e-10	6.01828	6.36094e-07
MSMEG_6933	trxB	thioredoxin-disulfide reductase	4.33988	4.80079e-12	2.8547	0.000982929
MSMEG_2850		mycobacterial family protein 11 protein	4.39813	2.52511e-10	2.2798	8.66946e-05
MSMEG_0089		chromosome condensation protein	4.66868	2.11184e-10	4.89449	5.58911e-05
MSMEG_2791		pyridoxamine 5'-phosphate oxidase family protein	4.77235	1.90725e-11	4.44297	0.000366703
MSMEG_2027		conserved hypothetical protein TIGR00026	4.98026	1.73882e-10	2.59532	2.50737e-05
MSMEG_3680		hypothetical protein	5.11035	1.32143e-12	4.54135	5.84183e-05
MSMEG_6859		oxidoreductase	5.14325	9.54605e-11	7.19342	1.74143e-07
MSMEG_4465		cutinase	5.18447	3.8787e-09	4.60394	0.000414256
MSMEG_6783		integral membrane protein	5.18909	3.98579e-10	5.59737	2.06866e-05
MSMEG_3137		oxidoreductase	5.20779	3.16588e-11	5.60393	1.18212e-06
MSMEG_3581		FabG protein	5.24107	9.01891e-10	6.17335	4.64532e-06
MSMEG_1016		secreted protein	5.3322	6.4304e-07	4.66479	5.77639e-06
MSMEG_4141		conserved hypothetical protein	5.38765	1.00756e-12	6.26162	2.00124e-07
MSMEG_3583		monooxygenase	5.4715	8.76989e-12	4.01077	0.000508761
MSMEG_0773		acetyltransferase	5.49551	7.98382e-12	5.32952	1.45936e-05
MSMEG_1999		hypothetical protein	5.53438	3.31941e-12	5.3706	6.36094e-07
MSMEG_4303		methyltransferase	5.55443	5.92457e-12	6.57967	1.8295e-07
MSMEG_1236		Mpr protein	5.55907	1.30997e-08	4.18826	0.0131813
MSMEG_6753		oxidoreductase, short chain dehydrogenase/reductase family protein	5.58454	3.36589e-11	6.48231	1.55424e-06
MSMEG_0424		Hsp20/alpha crystallin family protein	5.60054	1.605e-10	4.69583	0.000617407
MSMEG_1751		norsolorinic acid reductase	5.77485	1.16614e-11	4.40458	4.24262e-06
MSMEG_2177		fmnh2-utilizing oxygenase	5.7761	1.66145e-11	5.68477	2.57506e-06
MSMEG_1755		anti-sigm factor, ChrR	5.79245	4.08435e-12	5.27727	2.25058e-06
MSMEG_6747		oxidoreductase	5.8877	6.44144e-12	6.32643	6.89668e-07
MSMEG_4064		zinc-binding alcohol dehydrogenase	6.36122	7.54015e-13	8.01749	1.98819e-08
MSMEG_5558		hypothetical protein	6.3887	7.49417e-11	4.03851	0.000727463
MSMEG_6498		hypothetical protein	6.67468	3.28497e-11	5.32742	4.7825e-06
MSMEG_6050		solute-binding lipoprotein	7.32457	5.25927e-12	5.33067	6.36094e-07
MSMEG_6049		secreted protein	7.6233	2.17293e-13	9.56252	7.58182e-09
MSMEG_3242		starvation-inducible DNA-binding protein or fine tangled pili major subunit	8.15477	2.24767e-12	6.04444	2.64814e-07
MSMEG_3012		acetyl-CoA acetyltransferases	8.51711	7.54015e-13	6.2694	1.8295e-07
MSMEG_6065	rpsR	ribosomal protein S18	9.05186	8.1352e-12	6.23302	1.72321e-05
MSMEG_6066		30S ribosomal protein S14	9.05414	5.92457e-12	4.93608	2.25058e-06
MSMEG_6070	rpmE	ribosomal protein L31	9.10265	2.17293e-13	4.59223	1.63223e-05
MSMEG_6068	rpmB	ribosomal protein L28	9.86348	6.75237e-13	6.47138	2.64814e-07
MSMEG_6067	rpmG	ribosomal protein L33	10.2722	3.73849e-10	4.71344	3.16065e-06
