# Supplementary material for: Multi-Omics Profiling Specifies Involvement of Alternative Ribosomal Proteins in Response to Zinc Limitation in Mycobacterium smegmatis
Source: Front Microbiol. 2022 Feb 10;13:811774. doi: 10.3389/fmicb.2022.811774 (PMC8866557; doi:10.3389/fmicb.2022.811774)
Supplement: Supplementary file 5 [file Table_5.XLSX]

## Sheet: S5. DE orthos same reg
S5 Table. Orthologous genes between Msm and Mtb that are differentially expressed (DE) with the same regulation levels (i.e., up- or down- regulated) during Zn2+ limitation (i.e., wild type ZLM vs. ZRM). The DE analysis from Mtb was reproduced from main text reference Dow et al., 2021. Gene name and descriptions for orthologues are associated with the Msm genome annotation ASM1500v1.39. DE genes …
Rv Locus (Mtb)	MSMEG Locus (Msm)	Name	Description	lfc Msm	lfc Mtb
Rv2057c	MSMEG_6067	rpmG	ribosomal protein L33	10.2722	6.43393
Rv2058c	MSMEG_6068	rpmB	ribosomal protein L28	9.86348	7.23633
Rv0106	MSMEG_6069		CobW/P47K C-domain protein	9.1379	6.31709
Rv2056c	MSMEG_6066		30S ribosomal protein S14	9.05414	6.54835
Rv2055c	MSMEG_6065	rpsR	ribosomal protein S18	9.05186	3.21321
Rv0336	MSMEG_5026		conserved hypothetical protein	6.45084	2.49148
Rv3517	MSMEG_5917		conserved hypothetical protein	6.13744	3.15509
Rv1378c	MSMEG_6025		conserved hypothetical protein	6.0629	2.61566
Rv3074	MSMEG_6025		conserved hypothetical protein	6.0629	2.73817
Rv1765c	MSMEG_3404		HNH endonuclease domain protein	5.53568	2.41843
Rv3395c	MSMEG_1620		conserved hypothetical protein	5.15377	4.31383
Rv3094c	MSMEG_0198		acyl-CoA dehydrogenase, C-domain protein	5.00389	2.9534
Rv3202c	MSMEG_1941		helicase, UvrD/Rep family protein	4.96551	4.1231
Rv0185	MSMEG_0223		conserved hypothetical protein	4.95629	1.88062
Rv2719c	MSMEG_2742		DNA-damage-inducible protein	4.89449	4.04415
Rv3242c	MSMEG_1877		conserved hypothetical protein	4.84453	2.67716
Rv3370c	MSMEG_1633		DNA polymerase III, alpha subunit, putative	4.79804	3.29684
Rv1908c	MSMEG_6384	katG	catalase/peroxidase HPI	4.65396	2.8098
Rv1277	MSMEG_5004		DNA repair exonuclease	4.54695	3.50737
Rv3714c	MSMEG_0256		conserved hypothetical protein	4.47924	2.4961
Rv1702c	MSMEG_6573		conserved hypothetical protein	4.37714	2.18738
Rv3913	MSMEG_6933	trxB	thioredoxin-disulfide reductase	4.33988	1.37786
Rv3263	MSMEG_3213		conserved hypothetical protein	4.28444	2.54828
Rv3585	MSMEG_6079	radA	DNA repair protein RadA	4.24796	3.38736
Rv3394c	MSMEG_1622		putative DNA repair polymerase	4.16043	4.30923
Rv1278	MSMEG_5002		conserved hypothetical protein	4.05123	2.62815
Rv0184	MSMEG_0222		conserved hypothetical protein	4.00618	2.72963
Rv1148c	MSMEG_2663		conserved hypothetical protein	3.75565	2.05192
Rv1945	MSMEG_2663		conserved hypothetical protein	3.75565	2.68007
Rv1128c	MSMEG_2663		conserved hypothetical protein	3.75565	4.45749
Rv1000c	MSMEG_5451		alkylated DNA repair protein	3.7225	2.69112
Rv2191	MSMEG_4259		DNA polymerase III, epsilon subunit	3.61739	3.51955
Rv3201c	MSMEG_1943		ATP-dependent DNA helicase	3.53093	3.6518
Rv0182c	MSMEG_0219	sigG	RNA polymerase sigma-70 factor, family protein	3.5182	2.22133
Rv2119	MSMEG_3907		RecB family protein exonuclease	3.4499	1.78358
Rv3296	MSMEG_1757		DEAD/DEAH box helicase	3.39389	2.46397
Rv3463	MSMEG_1514		conserved hypothetical protein	3.23263	2.30837
Rv3226c	MSMEG_1891		conserved hypothetical protein	3.19587	1.30331
Rv0058	MSMEG_6892		replicative DNA helicase	3.10002	2.26457
Rv0968	MSMEG_6059		conserved hypothetical protein	2.883	3.31139
Rv2466c	MSMEG_4688		conserved hypothetical protein, putative	2.75043	3.2202
Rv2736c	MSMEG_2724		regulatory protein RecX	2.7451	3.03833
Rv3447c	MSMEG_1536		ftsk/spoiiie family protein	2.70237	2.28291
Rv3776	MSMEG_3957		conserved 13e12 repeat family protein	2.63484	2.36052
Rv2594c	MSMEG_2943	ruvC	crossover junction endodeoxyribonuclease RuvC	2.63304	2.9745
Rv2974c	MSMEG_2402		dihydroxyacetone kinase	2.57406	2.02653
Rv0091	MSMEG_1753	mtnN	MTA/SAH nucleosidase	2.53771	1.5678
Rv2413c	MSMEG_4572		DNA polymerase III, delta subunit	2.51477	1.6574
Rv3393	MSMEG_1621		pyrimidine-specific ribonucleoside hydrolase RihA	2.34278	2.79879
Rv3674c	MSMEG_6187	nth	endonuclease III	2.33009	1.28287
Rv3449	MSMEG_1533		subtilase family protein	2.20553	2.89409
Rv3446c	MSMEG_1537		conserved hypothetical protein	2.17689	2.16546
Rv3093c	MSMEG_5732		monooxygenase	2.17194	2.43567
Rv2593c	MSMEG_2944	ruvA	holliday junction DNA helicase RuvA	2.16771	2.57267
Rv3721c	MSMEG_6285		DNA polymerase III gamma/tau subunit	2.15628	1.84805
Rv2428	MSMEG_4891	ahpC	alkylhydroperoxide reductase	2.13656	2.00448
Rv2973c	MSMEG_2403	recG	ATP-dependent DNA helicase RecG	2.10499	1.40589
Rv0121c	MSMEG_6526		pyridoxamine 5'-phosphate oxidase family protein	2.01493	1.9252
Rv3707c	MSMEG_6255		conserved hypothetical protein	1.99165	1.321
Rv0969	MSMEG_5014		copper-translocating P-type ATPase	1.91854	4.29515
Rv0971c	MSMEG_5495		enoyl-CoA hydratase	1.87597	2.47135
Rv3555c	MSMEG_5314		conserved hypothetical protein	1.85442	2.62062
Rv2718c	MSMEG_2743	nrdR	transcriptional regulator, NrdR family protein	1.79079	1.63619
Rv0281	MSMEG_0614		methyltransferase	1.71933	2.08688
Rv0622	MSMEG_6737		putative membrane protein	1.66219	1.40917
Rv3340	MSMEG_1652		O-acetylhomoserine sulfhydrylase	1.65589	1.43901
Rv3470c	MSMEG_1488		acetolactate synthase	1.65303	1.69582
Rv3586	MSMEG_6080		conserved hypothetical protein	1.65067	2.34025
Rv3448	MSMEG_1535		conserved hypothetical protein	1.63074	2.09212
Rv0282	MSMEG_0615		ATPase, AAA family protein	1.58071	2.01828
Rv0196	MSMEG_3520		TetR-family protein transcriptional regulator	1.56763	1.89359
Rv3644c	MSMEG_6153		DNA polymerase III subunit delta	1.48929	2.40873
Rv0322	MSMEG_0680		UDP-glucose 6-dehydrogenase	1.44478	1.53928
Rv2683	MSMEG_0852		CBS domain protein	1.41858	1.42228
Rv2607	MSMEG_5675	pdxH	pyridoxamine 5'-phosphate oxidase	1.40608	2.25861
Rv3095	MSMEG_6580		transcriptional regulator family protein	1.38741	2.41435
Rv0885	MSMEG_5682		conserved hypothetical protein	-1.28375	-2.12972
Rv2200c	MSMEG_4268		cytochrome c oxidase subunit 2	-1.29237	-1.5817
Rv3414c	MSMEG_1599		RNA polymerase sigma-70 factor	-1.31469	-2.97402
Rv2302	MSMEG_4361		conserved hypothetical protein	-1.34536	-1.32296
Rv3132c	MSMEG_5241		GAF family protein	-1.35502	-3.19978
Rv2260	MSMEG_4342		metallo-beta-lactamase family protein	-1.3637	-1.32586
Rv2846c	MSMEG_2619		efflux protein	-1.40177	-2.09739
Rv1322A	MSMEG_4921	mce	methylmalonyl-CoA epimerase	-1.4072	-1.66641
Rv2033c	MSMEG_3020		conserved hypothetical protein	-1.54204	-2.19725
Rv2256c	MSMEG_4336		conserved hypothetical protein	-1.57629	-1.35875
Rv0129c	MSMEG_3580		antigen 85-C	-1.69977	-3.76429
Rv0982	MSMEG_5487		sensor histidine kinase	-1.77372	-1.58669
Rv3005c	MSMEG_2370		DoxX subfamily protein, putative	-1.82797	-1.31311
Rv2927c	MSMEG_2416		conserved hypothetical protein	-1.90218	-3.17131
Rv2193	MSMEG_4260		cytochrome c oxidase subunit 3	-2.03219	-2.04459
Rv1846c	MSMEG_3630		transcriptional repressor, CopY family protein	-2.04942	-3.07029
Rv0996	MSMEG_5468		conserved hypothetical protein	-2.06161	-1.62536
Rv3288c	MSMEG_1769		UsfY protein	-2.10301	-1.65652
Rv2194	MSMEG_4261		ubiquinol-cytochrome c reductase cytochrome c subunit	-2.18891	-2.80212
Rv1596	MSMEG_3201	nadC	nicotinate-nucleotide pyrophosphorylase	-2.21463	-1.57401
Rv3810	MSMEG_6405		Erp protein	-2.23176	-2.92462
Rv2147c	MSMEG_4219		conserved hypothetical protein	-2.24218	-1.62589
Rv3140	MSMEG_2080		putative acyl-CoA dehydrogenase	-2.24843	-1.72552
Rv2524c	MSMEG_4757		fatty acid synthase	-2.27115	-1.69186
Rv0693	MSMEG_1423		radical SAM domain protein	-2.3259	-2.39816
Rv2624c	MSMEG_3939		universal stress protein family protein	-2.50859	-5.2423
Rv2154c	MSMEG_4228	ftsW	cell division protein FtsW	-2.53561	-3.03486
Rv0694	MSMEG_1424		FMN-dependent dehydrogenase	-2.58778	-1.8169
Rv2196	MSMEG_4263		ubiquinol-cytochrome c reductase cytochrome b subunit	-2.68326	-2.79702
Rv2195	MSMEG_4262		ubiquinol-cytochrome c reductase iron-sulfur subunit	-2.70207	-3.09487
Rv1636	MSMEG_3811		universal stress protein family protein, putative	-2.73692	-1.62127
Rv2031c	MSMEG_3932		14 kDa antigen	-2.92233	-4.09991
Rv1157c	MSMEG_5153		conserved hypothetical protein	-2.92601	-1.66723
Rv1697	MSMEG_3748		thiamin pyrophosphokinase, catalytic domain protein	-2.94725	-3.05799
Rv2244	MSMEG_4326	acpP	acyl carrier protein	-2.97329	-1.91696
Rv1986	MSMEG_0467		membrane transport protein	-3.09529	-4.47308
Rv1997	MSMEG_3926		cation-transporting ATPase Pma1	-3.20186	-4.30333
Rv0692	MSMEG_1422		conserved hypothetical protein	-3.24625	-3.65962
Rv2247	MSMEG_4329		propionyl-CoA carboxylase beta chain	-3.66429	-1.66479
Rv2246	MSMEG_4328		3-oxoacyl-[acyl-carrier-protein] synthase 2	-3.68031	-1.70747
Rv2780	MSMEG_2659	ald	alanine dehydrogenase	-3.7418	-5.18682
Rv1478	MSMEG_3146		invasin 1	-3.80841	-3.11467
Rv2245	MSMEG_4327		3-oxoacyl-[acyl-carrier-protein] synthase 1	-3.83609	-1.84816
Rv1477	MSMEG_3145		secreted cell wall-associated hydrolase	-4.22975	-2.42286
Rv1621c	MSMEG_3231	cydD	ABC transporter, CydDC cysteine exporter (CydDC-E) family protein, permease/ATP-binding protein CydD	-5.87874	-1.43403
Rv1622c	MSMEG_3232	cydB	cytochrome D ubiquinol oxidase, subunit II	-6.04474	-2.40682
