# Supplementary material for: Multi-Omics Profiling Specifies Involvement of Alternative Ribosomal Proteins in Response to Zinc Limitation in Mycobacterium smegmatis
Source: Front Microbiol. 2022 Feb 10;13:811774. doi: 10.3389/fmicb.2022.811774 (PMC8866557; doi:10.3389/fmicb.2022.811774)
Supplement: Supplementary file 6 [file Table_6.XLSX]

## Sheet: S6. Orthos only DE in Msm
S6 Table. Orthologous genes between Msm and Mtb that are only differentially expressed (DE) during Zn2+ limitation (i.e., wild type ZLM vs. ZRM) in Msm. The DE analysis from Mtb was reproduced from main text reference Dow et al., 2021. Gene name and descriptions for orthologues are associated with the Msm genome annotation ASM1500v1.39. DE genes were defined as having an absolute fold-change cuto…
Rv Locus (Mtb)	MSMEG Locus (Msm)	Name	Description	lfc Msm
Rv1623c	MSMEG_3233		cytochrome D ubiquinol oxidase subunit 1	-5.19062
Rv2220	MSMEG_4290	glnA	glutamine synthetase, type I	-5.11364
Rv2920c	MSMEG_2425	amt	ammonium transporter	-4.37469
Rv2858c	MSMEG_2597		aldehyde dehydrogenase	-4.34399
Rv2859c	MSMEG_2596		peptidase C26	-4.2369
Rv2857c	MSMEG_2598		short chain dehydrogenase	-4.1333
Rv3515c	MSMEG_5914		acyl-CoA synthase	-4.01259
Rv0320	MSMEG_0651		putative conserved exported protein	-3.98276
Rv2860c	MSMEG_2595		gamma-glutamylisopropylamide synthetase	-3.93397
Rv3537	MSMEG_5941		3-ketosteroid dehydrogenase	-3.91086
Rv2986c	MSMEG_2389	hup	DNA-binding protein HU	-3.74692
Rv1346	MSMEG_2130		putative acyl-CoA dehydrogenase	-3.63419
Rv1345	MSMEG_2131		acyl-CoA synthase	-3.4779
Rv3505	MSMEG_5907		acyl-CoA dehydrogenase	-3.43498
Rv2383c	MSMEG_4515		putative non-ribosomal peptide synthetase	-3.38647
Rv3506	MSMEG_5908		acyl-CoA synthase	-3.30685
Rv3416	MSMEG_1597		Transcription factor WhiB	-3.18993
Rv1456c	MSMEG_3117		cytochrome aa3 controlling protein	-3.18009
Rv1344	MSMEG_2132		acyl carrier protein Acp	-3.1551
Rv3229c	MSMEG_1886		Fatty acid desaturase	-3.14169
Rv3825c	MSMEG_4727		mycocerosic acid synthase	-3.07671
Rv1527c	MSMEG_4727		mycocerosic acid synthase	-3.07671
Rv3504	MSMEG_5906		putative acyl-CoA dehydrogenase	-2.96338
Rv2386c	MSMEG_4524		anthranilate synthase component I	-2.92027
Rv1385	MSMEG_3048	pyrF	orotidine 5'-phosphate decarboxylase	-2.8357
Rv0539	MSMEG_0995		glycosyl transferase, family protein 2	-2.78109
Rv3804c	MSMEG_2078		antigen 85-C	-2.75771
Rv1886c	MSMEG_2078		antigen 85-C	-2.75771
Rv0260c	MSMEG_0432		uroporphyrinogen-III synthetase	-2.73628
Rv3516	MSMEG_5915		enoyl-CoA hydratase	-2.70788
Rv2243	MSMEG_4325		malonyl CoA-acyl carrier protein transacylase	-2.70505
Rv3874	MSMEG_0065		conserved hypothetical protein	-2.70008
Rv3538	MSMEG_5943		putative peroxisomal multifunctional enzyme type 2	-2.6985
Rv0540	MSMEG_0996		conserved hypothetical protein	-2.68031
Rv3811	MSMEG_6406		N-acetylmuramoyl-L-alanine amidase	-2.67471
Rv3523	MSMEG_5923		acetyl-CoA acetyltransferase	-2.64984
Rv2589	MSMEG_2959	gabT	4-aminobutyrate transaminase	-2.58713
Rv2919c	MSMEG_2426		nitrogen regulatory protein P-II	-2.57874
Rv1013	MSMEG_5435		acyl-CoA synthase	-2.56901
Rv2026c	MSMEG_3940		universal stress protein family protein	-2.55024
Rv1348	MSMEG_6554		hypothetical ABC transporter ATP-binding protein	-2.54686
Rv1656	MSMEG_3772	argF	ornithine carbamoyltransferase	-2.52325
Rv3573c	MSMEG_6041		putative acyl-CoA dehydrogenase	-2.51441
Rv1517	MSMEG_4733		putative membrane protein	-2.50848
Rv3522	MSMEG_5922		lipid-transfer protein	-2.48354
Rv1349	MSMEG_6553		ABC transporter ATP-binding protein	-2.46865
Rv1659	MSMEG_3769	argH	argininosuccinate lyase	-2.45976
Rv0860	MSMEG_5720		putative 3-hydroxyacyl-CoA dehydrogenase	-2.41819
Rv2382c	MSMEG_4513		polyketide synthase	-2.35092
Rv1657	MSMEG_3771	argR	arginine repressor	-2.3494
Rv1654	MSMEG_3774	argB	acetylglutamate kinase	-2.3346
Rv3859c	MSMEG_6459		ferredoxin-dependent glutamate synthase 1	-2.3037
Rv0687	MSMEG_1410		carveol dehydrogenase	-2.29842
Rv2163c	MSMEG_4233		Penicillin binding protein transpeptidase domain protein	-2.28127
Rv3262	MSMEG_1829		F420-0:gamma-glutamyl ligase	-2.24445
Rv1595	MSMEG_3200	nadB	L-aspartate oxidase	-2.2433
Rv3630	MSMEG_6140		membrane protein	-2.24167
Rv1510	MSMEG_6140		membrane protein	-2.24167
Rv0985c	MSMEG_5482	mscL	large conductance mechanosensitive channel protein	-2.23649
Rv1627c	MSMEG_3844		lipid-transfer protein	-2.23493
Rv2782c	MSMEG_2657		peptidase, M16 family protein	-2.15283
Rv1133c	MSMEG_6638	metE	5-methyltetrahydropteroyltriglutamate--homocysteine S-methyltransferase	-2.15239
Rv3289c	MSMEG_1767		conserved hypothetical protein	-2.13907
Rv1861	MSMEG_3616		integral membrane protein	-2.13325
Rv1165	MSMEG_5132	typA	GTP-binding protein TypA/BipA	-2.12565
Rv3003c	MSMEG_2372	ilvB	acetolactate synthase, large subunit, biosynthetic type	-2.11474
Rv1731	MSMEG_5912		succinic semialdehyde dehydrogenase	-2.11248
Rv1438	MSMEG_3086	tpiA	triosephosphate isomerase	-2.09925
Rv0648	MSMEG_1361		alpha-mannosidase	-2.08557
Rv3521	MSMEG_5921		conserved hypothetical protein	-2.08001
Rv0357c	MSMEG_0759	purA	adenylosuccinate synthetase	-2.07343
Rv3570c	MSMEG_6038		pigment production hydroxylase	-2.07051
Rv1493	MSMEG_3159		methylmalonyl-CoA mutase large subunit	-2.05872
Rv3002c	MSMEG_2373	ilvN	acetolactate synthase, small subunit	-2.05687
Rv1437	MSMEG_3085	pgk	phosphoglycerate kinase	-2.03217
Rv3162c	MSMEG_3866		conserved hypothetical protein	-2.02815
Rv1428c	MSMEG_0305		acyltransferase domain protein	-2.01095
Rv0423c	MSMEG_0826	thiC	thiamine biosynthesis protein ThiC	-2.00577
Rv3307	MSMEG_1701		purine nucleotide phosphorylase	-1.99047
Rv1658	MSMEG_3770	argG	argininosuccinate synthase	-1.98844
Rv0953c	MSMEG_5520		conserved hypothetical protein	-1.97969
Rv0001	MSMEG_6947	dnaA	chromosomal replication initiator protein DnaA	-1.96857
Rv3569c	MSMEG_6037		2-hydroxy-6-ketonona-2,4-dienedioic acid hydrolase	-1.96266
Rv1191	MSMEG_3508		hydrolase, alpha/beta hydrolase fold family protein	-1.94546
Rv3230c	MSMEG_1885		2Fe-2S iron-sulfur cluster binding domain protein	-1.94514
Rv1009	MSMEG_5439		resuscitation-promoting factor RpfB	-1.9436
Rv3545c	MSMEG_5995		P450 heme-thiolate protein	-1.92633
Rv3501c	MSMEG_5902		conserved hypothetical protein	-1.92076
Rv2560	MSMEG_5268		conserved hypothetical protein	-1.918
Rv3839	MSMEG_6419		conserved hypothetical protein	-1.91305
Rv1237	MSMEG_5059		ABC transporter, permease protein SugB	-1.91136
Rv3544c	MSMEG_5994		putative acyl-CoA dehydrogenase	-1.90786
Rv3584	MSMEG_6078		LpqE protein	-1.89446
Rv3316	MSMEG_1672	sdhC	succinate dehydrogenase, cytochrome b556 subunit	-1.88929
Rv0859	MSMEG_5721		acetyl-CoA acetyltransferase	-1.88557
Rv3543c	MSMEG_5993		putative acyl-CoA dehydrogenase	-1.88293
Rv0517	MSMEG_3490		putative membrane acyltransferase	-1.88242
Rv0646c	MSMEG_1352		hydrolase, alpha/beta fold family protein	-1.88039
Rv1384	MSMEG_3047	carB	carbamoyl-phosphate synthase, large subunit	-1.88038
Rv2062c	MSMEG_3864	cobN	cobaltochelatase, CobN subunit	-1.86959
Rv1847	MSMEG_3628		ComA operon protein 2	-1.86019
Rv2395	MSMEG_1311		oligopeptide transporter, OPT family protein	-1.84646
Rv0551c	MSMEG_1098		acyl-CoA synthase	-1.83952
Rv0120c	MSMEG_6535		translation elongation factor EF-G	-1.8393
Rv1342c	MSMEG_4900		Pks14 protein	-1.83484
Rv1823	MSMEG_3651		membrane associated protein	-1.83036
Rv3648c	MSMEG_6159		conserved domain protein	-1.81271
Rv3317	MSMEG_1671		succinate dehydrogenase hydrophobic membrane anchor protein SdhD	-1.80994
Rv0218	MSMEG_0998		oxidoreductase, molybdopterin binding	-1.80892
Rv0421c	MSMEG_0824		conserved hypothetical protein	-1.79474
Rv0647c	MSMEG_1353		ABC1 family protein	-1.79085
Rv3441c	MSMEG_1559	glmM	phosphoglucosamine mutase	-1.77679
Rv2153c	MSMEG_4227	murG	undecaprenyldiphospho-muramoylpentapeptide beta-N-acetylglucosaminyltransferase	-1.76981
Rv3820c	MSMEG_4728		condensation domain protein	-1.76564
Rv3824c	MSMEG_4728		condensation domain protein	-1.76564
Rv3542c	MSMEG_5992		conserved hypothetical protein	-1.75732
Rv0422c	MSMEG_0825	thiD	phosphomethylpyrimidine kinase	-1.75289
Rv2446c	MSMEG_4628		conserved hypothetical protein	-1.74334
Rv3330	MSMEG_1661		D-alanyl-D-alanine carboxypeptidase	-1.7395
Rv0410c	MSMEG_0786		serine/threonine protein kinase	-1.73786
Rv3231c	MSMEG_1884		conserved hypothetical protein	-1.71656
Rv1236	MSMEG_5060		ABC transporter, permease protein SugA	-1.71313
Rv3261	MSMEG_1830	cofD	lppg:fo 2-phospho-l-lactate transferase	-1.70143
Rv0223c	MSMEG_0309		aldehyde dehydrogenase family protein	-1.695
Rv3647c	MSMEG_6158		conserved hypothetical protein	-1.69342
Rv2967c	MSMEG_2412	pyc	pyruvate carboxylase	-1.68504
Rv0714	MSMEG_1465	rplN	ribosomal protein L14	-1.67142
Rv3529c	MSMEG_5930		conserved hypothetical protein	-1.67105
Rv3043c	MSMEG_4437	ctaD	cytochrome c oxidase, subunit I	-1.65616
Rv1496	MSMEG_3160		LAO/AO transport system ATPase	-1.65322
Rv2171	MSMEG_4239		LppM protein	-1.65259
Rv0490	MSMEG_0936	senX3	sensor histidine kinase SenX3	-1.65236
Rv2164c	MSMEG_4234		conserved hypothetical protein	-1.65131
Rv1754c	MSMEG_2107		conserved hypothetical protein	-1.64969
Rv3319	MSMEG_1669	sdhB	succinate dehydrogenase, iron-sulfur protein	-1.64736
Rv2848c	MSMEG_2617	cobB	cobyrinic Acid a,c-diamide synthase	-1.64574
Rv3756c	MSMEG_6331		ABC transporter, permease protein ProZ	-1.6414
Rv2538c	MSMEG_3033	aroB	3-dehydroquinate synthase	-1.63767
Rv2873	MSMEG_5196		fasciclin domain protein	-1.62982
Rv3536c	MSMEG_5940		2-keto-4-pentenoate hydratase	-1.62925
Rv2849c	MSMEG_2616	cobO	cob(I)alamin adenosyltransferase	-1.62909
Rv1307	MSMEG_4939		ATP synthase delta chain	-1.62152
Rv3247c	MSMEG_1873		thymidylate kinase	-1.62121
Rv1845c	MSMEG_3631		integral membrane protein	-1.61778
Rv2918c	MSMEG_2427	glnD	protein-P-II uridylyltransferase	-1.61465
Rv2783c	MSMEG_2656	gpsI	guanosine pentaphosphate synthetase I/polyribonucleotide nucleotidyltransferase	-1.60136
Rv0315	MSMEG_0645		putative beta-1,3-glucanase	-1.58476
Rv2380c	MSMEG_4511		linear gramicidin synthetase subunit B	-1.57846
Rv1216c	MSMEG_5077		probable conserved integral membrane protein	-1.57336
Rv2206	MSMEG_4273		integral membrane protein	-1.57296
Rv3530c	MSMEG_5931		short chain dehydrogenase	-1.56569
Rv2788	MSMEG_2652		iron repressor protein	-1.56349
Rv1492	MSMEG_3158	mutA	methylmalonyl-CoA mutase, small subunit	-1.55592
Rv3503c	MSMEG_5904		conserved domain protein	-1.55121
Rv3218	MSMEG_1920		diacylglycerol kinase, catalytic region	-1.54037
Rv3001c	MSMEG_2374	ilvC	ketol-acid reductoisomerase	-1.53933
Rv0205	MSMEG_0249		integral membrane protein	-1.53792
Rv3318	MSMEG_1670	sdhA	succinate dehydrogenase, flavoprotein subunit	-1.53021
Rv0711	MSMEG_1451		arylsulfatase	-1.52692
Rv2776c	MSMEG_3676		phenoxybenzoate dioxygenase beta subunit	-1.52599
Rv2523c	MSMEG_4756	acpS	holo-(acyl-carrier-protein) synthase	-1.52221
Rv1238	MSMEG_5058		ABC transporter, ATP-binding protein SugC	-1.52193
Rv2155c	MSMEG_4229	murD	UDP-N-acetylmuramoylalanine--D-glutamate ligase	-1.51949
Rv2850c	MSMEG_2615		chelatase	-1.51899
Rv3875	MSMEG_0066		early secretory antigenic target, 6 kDa	-1.50783
Rv0474	MSMEG_0918		transcriptional regulator, XRE family protein	-1.50528
Rv1252c	MSMEG_5043		LprE protein	-1.50211
Rv0715	MSMEG_1466	rplX	ribosomal protein L24	-1.49887
Rv0512	MSMEG_0956	hemB	delta-aminolevulinic acid dehydratase	-1.48962
Rv1323	MSMEG_4920		acetyl-CoA acetyltransferase	-1.48903
Rv2357c	MSMEG_4485	glyS	glycyl-tRNA synthetase	-1.47985
Rv0514	MSMEG_0960		putative transmembrane protein	-1.47448
Rv1628c	MSMEG_3843		conserved hypothetical protein	-1.47432
Rv0494	MSMEG_2173		GntR-family protein transcriptional regulator	-1.45693
Rv1562c	MSMEG_3184	treZ	malto-oligosyltrehalose trehalohydrolase	-1.4518
Rv1085c	MSMEG_5257		channel protein, hemolysin III family protein	-1.45153
Rv3315c	MSMEG_1673	cdd	cytidine deaminase	-1.45101
Rv1747	MSMEG_1642		ABC transporter, ATP-binding protein	-1.45052
Rv0757	MSMEG_5872	phoP	DNA-binding response regulator PhoP	-1.43858
Rv0066c	MSMEG_1654		isocitrate dehydrogenase, NADP-dependent	-1.43598
Rv3285	MSMEG_1807		acetyl-/propionyl-coenzyme A carboxylase alpha chain	-1.41903
Rv0954	MSMEG_5518		antigen 34 kDa	-1.41592
Rv2966c	MSMEG_2413		putative methyltransferase	-1.41331
Rv1618	MSMEG_3228		acyl-CoA thioesterase II	-1.41316
Rv1123c	MSMEG_5209		hydrolase, alpha/beta fold family protein	-1.40337
Rv0955	MSMEG_5517		conserved hypothetical protein	-1.40214
Rv1565c	MSMEG_3187		putative acyltransferase domain protein	-1.39989
Rv0204c	MSMEG_0248		conserved hypothetical protein	-1.39932
Rv3328c	MSMEG_1666		RNA polymerase sigma-70 factor	-1.39458
Rv2721c	MSMEG_2739		conserved hypothetical protein	-1.39256
Rv1479	MSMEG_3147	moxR	ATPase, MoxR family protein	-1.38887
Rv2773c	MSMEG_2664	dapB	dihydrodipicolinate reductase	-1.38212
Rv0513	MSMEG_0959		putative conserved transmembrane protein	-1.38197
Rv0482	MSMEG_0928	murB	UDP-N-acetylenolpyruvoylglucosamine reductase	-1.38174
Rv2222c	MSMEG_4294	glnA	glutamine synthetase, type I	-1.38079
Rv1860	MSMEG_3618		alanine and proline-rich secreted protein apa	-1.37458
Rv1427c	MSMEG_0304		acyl-CoA synthase	-1.37023
Rv3858c	MSMEG_6458		glutamate synthase, small subunit	-1.36023
Rv2027c	MSMEG_5241		GAF family protein	-1.35502
Rv2727c	MSMEG_2734	miaA	tRNA delta(2)-isopentenylpyrophosphate transferase	-1.34258
Rv1436	MSMEG_3084	gap	glyceraldehyde-3-phosphate dehydrogenase, type I	-1.34133
Rv2121c	MSMEG_4180	hisG	ATP phosphoribosyltransferase	-1.33963
Rv2182c	MSMEG_4248		1-acylglycerol-3-phosphate O-acyltransferase	-1.33954
Rv2535c	MSMEG_3034		metallopeptidase, M24 family protein	-1.33947
Rv1841c	MSMEG_3638		CBS domain protein	-1.32974
Rv1021	MSMEG_5422		transcriptional regulator, MazG family protein	-1.31512
Rv2443	MSMEG_5302		aerobic C4-dicarboxylate transport protein	-1.29489
Rv2455c	MSMEG_4646		pyruvate synthase	-1.2866
Rv3063	MSMEG_2259		carbon starvation protein A	-1.28583
Rv0777	MSMEG_5847	purB	adenylosuccinate lyase	-1.27877
Rv0338c	MSMEG_0690		iron-sulfur cluster-binding protein	-1.27452
Rv3568c	MSMEG_6036		biphenyl-2,3-diol 1,2-dioxygenase	-1.2663
Rv1826	MSMEG_3648	gcvH	glycine cleavage system H protein	-1.26623
Rv3800c	MSMEG_6392		polyketide synthase	-1.25425
Rv2852c	MSMEG_2613	mqo	malate:quinone-oxidoreductase	-1.25209
Rv0041	MSMEG_6917	leuS	leucyl-tRNA synthetase	-1.24264
Rv2995c	MSMEG_2379	leuB	3-isopropylmalate dehydrogenase	-1.24174
Rv3877	MSMEG_0068		probable conserved transmembrane protein	-1.22409
Rv1328	MSMEG_4915		alpha-glucan phosphorylase family protein	-1.22253
Rv0236c	MSMEG_0359		conserved hypothetical protein	-1.21863
Rv1464	MSMEG_3125		cysteine desulfurase	1.22602
Rv1463	MSMEG_3124	sufC	FeS assembly ATPase SufC	1.23732
Rv1444c	MSMEG_3098		conserved hypothetical protein	1.24675
Rv1335	MSMEG_4906		ThiS family protein	1.26072
Rv1589	MSMEG_3194	bioB	biotin synthase	1.27857
Rv3651	MSMEG_6163		conserved hypothetical protein	1.28817
Rv0991c	MSMEG_5479		type I antifreeze protein	1.29093
Rv0384c	MSMEG_0732		chaperone ClpB	1.3454
Rv2879c	MSMEG_2545		radical SAM enzyme, Cfr family protein	1.3502
Rv2880c	MSMEG_2545		radical SAM enzyme, Cfr family protein	1.3502
Rv1350	MSMEG_2206	fabG	3-oxoacyl-(acyl-carrier-protein) reductase	1.37082
Rv3608c	MSMEG_6103	folP	dihydropteroate synthase	1.37801
Rv3713	MSMEG_6277		cobyric acid synthase	1.38692
Rv1616	MSMEG_3224		conserved hypothetical protein	1.39419
Rv0042c	MSMEG_6913		putative transcriptional regulatory protein	1.39981
Rv1491c	MSMEG_3157		conserved hypothetical protein	1.40122
Rv2745c	MSMEG_2694		transcriptional regulator, XRE family protein	1.41157
Rv1466	MSMEG_3127		conserved protein, DUF59	1.4162
Rv1262c	MSMEG_5028		HIT family protein	1.42054
Rv0145	MSMEG_0093		methyltransferase	1.42089
Rv0269c	MSMEG_0597		conserved hypothetical protein	1.42315
Rv1852	MSMEG_3623	ureG	urease accessory protein UreG	1.43571
Rv1460	MSMEG_3121		DNA-binding protein	1.44018
Rv2713	MSMEG_2748	sthA	soluble pyridine nucleotide transhydrogenase	1.46834
Rv0668	MSMEG_1368	rpoC	DNA-directed RNA polymerase, beta' subunit	1.46963
Rv3241c	MSMEG_1878		S30AE family protein	1.48123
Rv3802c	MSMEG_6394		conserved hypothetical protein	1.48935
Rv2497c	MSMEG_4712		pyruvate dehydrogenase E1 component, alpha subunit	1.49523
Rv2053c	MSMEG_3862		FxsA cytoplasmic membrane protein	1.49713
Rv0945	MSMEG_5544		oxidoreductase, short chain dehydrogenase/reductase family protein	1.51278
Rv2400c	MSMEG_4533		sulfate-binding protein	1.52352
Rv0667	MSMEG_1367	rpoB	DNA-directed RNA polymerase, beta subunit	1.52713
Rv1334	MSMEG_4907		Mov34/MPN/PAD-1 family protein	1.5321
Rv1715	MSMEG_6791		3-hydroxybutyryl-CoA dehydrogenase	1.5521
Rv3452	MSMEG_1528		cutinase	1.5726
Rv1080c	MSMEG_5263		transcription elongation factor GreA	1.59541
Rv1462	MSMEG_3123	sufD	FeS assembly protein SufD	1.60333
Rv0794c	MSMEG_4023		oxidoreductase	1.60367
Rv0313	MSMEG_3685		conserved hypothetical protein	1.60664
Rv3596c	MSMEG_6091		negative regulator of genetic competence ClpC/mecB	1.61138
Rv0273c	MSMEG_0606		transcriptional regulator, TetR family protein	1.62116
Rv3221A	MSMEG_1915		anti-sigma factor, family protein	1.62291
Rv0629c	MSMEG_1325	recD	exodeoxyribonuclease V, alpha subunit	1.63075
Rv0406c	MSMEG_0775		metallo-beta-lactamase superfamily protein	1.63546
Rv1638	MSMEG_3808	uvrA	excinuclease ABC, A subunit	1.64142
Rv0359	MSMEG_0756		peptidase, M50B family protein	1.64603
Rv0375c	MSMEG_0744		carbon monoxide dehydrogenase medium chain	1.64767
Rv3049c	MSMEG_2310		monooxygenase	1.65006
Rv1300	MSMEG_4949		modification methylase, HemK family protein	1.65059
Rv3661	MSMEG_6173		morphological differentiation-associated protein	1.65128
Rv1275	MSMEG_5005		LprC protein	1.65634
Rv0620	MSMEG_3692	galK	galactokinase	1.66641
Rv0623	MSMEG_1283		probable ribbon-helix-helix transcription factor, family protein	1.67109
Rv2743c	MSMEG_2696		putative conserved membrane alanine rich protein	1.69489
Rv1223	MSMEG_5070		Trypsin	1.69759
Rv0089	MSMEG_4708		putative methyltransferase	1.72129
Rv3147	MSMEG_2061		NADH-quinone oxidoreductase chain c	1.73322
Rv2698	MSMEG_2764		probable conserved alanine rich transmembrane protein	1.73551
Rv1864c	MSMEG_3483		mosc domain protein	1.73761
Rv1891	MSMEG_3686		conserved hypothetical protein	1.73841
Rv1083	MSMEG_5260		conserved hypothetical protein	1.73856
Rv0840c	MSMEG_2681		proline imino-peptidase	1.74138
Rv0625c	MSMEG_2840		conserved hypothetical protein	1.74247
Rv0309	MSMEG_0635		putative conserved exported protein	1.74448
Rv0712	MSMEG_1226		sulfatase-modifying factor 1	1.74979
Rv3836	MSMEG_6415		conserved hypothetical protein	1.76615
Rv2052c	MSMEG_3861		amidohydrolase 3	1.77844
Rv1556	MSMEG_5340		TetR-family protein transcriptional regulator	1.77968
Rv1299	MSMEG_4950	prfA	peptide chain release factor 1	1.78181
Rv0376c	MSMEG_0743		xanthine dehydrogenase	1.80727
Rv2714	MSMEG_2746		conserved hypothetical alanine and leucine rich protein	1.81741
Rv2327	MSMEG_4471		MarR-family protein transcriptional regulator	1.81897
Rv3730c	MSMEG_6301	ligD	DNA polymerase LigD, polymerase domain	1.82201
Rv2050	MSMEG_3858		conserved hypothetical protein	1.83011
Rv1259	MSMEG_5031		uracil-DNA glycosylase superfamily protein	1.83303
Rv3705c	MSMEG_6251		conserved hypothetical protein	1.83311
Rv1274	MSMEG_5007		LprB protein	1.83556
Rv1082	MSMEG_5261		mycothiol conjugate amidase Mca	1.84126
Rv1124	MSMEG_1998		hydrolase, alpha/beta fold family protein	1.84441
Rv3342	MSMEG_1650		methyltransferase type 11	1.84807
Rv3221c	MSMEG_1917		conserved domain protein	1.84929
Rv1910c	MSMEG_6851		phosphatidylethanolamine-binding protein	1.85488
Rv1911c	MSMEG_6851		phosphatidylethanolamine-binding protein	1.85488
Rv1030	MSMEG_5393	kdpB	K+-transporting ATPase, B subunit	1.87405
Rv3148	MSMEG_2060	nuoD	NADH-quinone oxidoreducatase, D subunit	1.8792
Rv3341	MSMEG_1651	metX	homoserine O-acetyltransferase	1.8904
Rv2720	MSMEG_2740	lexA	LexA repressor	1.89796
Rv1029	MSMEG_5392	kdpA	K+-transporting ATPase, A subunit	1.90377
Rv1031	MSMEG_5394		potassium-transporting ATPase C chain	1.92171
Rv0161	MSMEG_5045		D-2-hydroxyglutarate dehydrogenase	1.93204
Rv1276c	MSMEG_5006		phosphohistidine phosphatase	1.98271
Rv2393	MSMEG_4529		secreted protein	1.98678
Rv3336c	MSMEG_1657	trpS	tryptophanyl-tRNA synthetase	1.98908
Rv3220c	MSMEG_1918		sensor histidine kinase	1.98961
Rv1056	MSMEG_6499		conserved hypothetical protein	2.0115
Rv1187	MSMEG_5119	pruA	1-pyrroline-5-carboxylate dehydrogenase	2.01725
Rv0949	MSMEG_5534	pcrA	ATP-dependent DNA helicase PcrA	2.01796
Rv0630c	MSMEG_1327	recB	exodeoxyribonuclease V, beta subunit	2.0238
Rv0815c	MSMEG_5789		putative thiosulfate sulfurtransferase	2.03099
Rv1629	MSMEG_3839		DNA polymerase I	2.0336
Rv1188	MSMEG_5117		proline dehydrogenase	2.04327
Rv2391	MSMEG_4527		ferredoxin sulfite reductase	2.05251
Rv2392	MSMEG_4528		phosphoadenosine phosphosulfate reductase	2.05882
Rv0124	MSMEG_3202		hypothetical protein	2.07524
Rv2705c	MSMEG_2757		glutathione S-transferase domain protein	2.08256
Rv0972c	MSMEG_5494		acyl-CoA dehydrogenase fadE12	2.09849
Rv2469c	MSMEG_4694		HNH endonuclease family protein	2.1037
Rv0261c	MSMEG_0433		nitrite extrusion protein	2.10769
Rv2461c	MSMEG_4673	clpP	Clp protease	2.11552
Rv3196	MSMEG_1955		conserved hypothetical protein	2.14185
Rv1340	MSMEG_4901	rph	ribonuclease PH	2.15362
Rv2460c	MSMEG_4672	clpP	Clp protease	2.15547
Rv3205c	MSMEG_1938		conserved hypothetical protein	2.15687
Rv1979c	MSMEG_1508		amino acid permease-associated region	2.16563
Rv0230c	MSMEG_0320		putative phosphotriesterase	2.16916
Rv3578	MSMEG_6072		Citrate transporter	2.17011
Rv1465	MSMEG_3126		SUF system FeS assembly protein, NifU family protein	2.18591
Rv2570	MSMEG_3014		conserved hypothetical protein	2.19434
Rv3450c	MSMEG_1534		probable conserved membrane protein	2.20118
Rv0587	MSMEG_0132		conserved hypothetical protein	2.2015
Rv3673c	MSMEG_6186		conserved hypothetical protein	2.20374
Rv2429	MSMEG_4890	ahpD	alkylhydroperoxidase, AhpD family protein	2.20545
Rv1634	MSMEG_3815		possible drug efflux membrane protein	2.21534
Rv2368c	MSMEG_4497		PhoH family protein	2.21588
Rv2621c	MSMEG_1125		regulatory protein, ArsR	2.22072
Rv1854c	MSMEG_3621	ndh	NADH dehydrogenase	2.23935
Rv0049	MSMEG_6901		conserved hypothetical protein	2.27199
Rv3096	MSMEG_5877		conserved hypothetical protein	2.30289
Rv2643	MSMEG_1172	arsB	arsenical-resistance protein	2.3276
Rv2323c	MSMEG_1414		Amidinotransferase	2.34329
Rv1542c	MSMEG_5765		globin	2.3571
Rv0135c	MSMEG_6480		putative transcriptional regulatory protein	2.37155
Rv2725c	MSMEG_2736		GTP-binding protein	2.38063
Rv1222	MSMEG_5071		conserved hypothetical protein	2.40508
Rv0142	MSMEG_6468		conserved hypothetical protein	2.45456
Rv3837c	MSMEG_6416		phosphoglycerate mutase family protein	2.48629
Rv3174	MSMEG_1595		putative oxidoreductase	2.52001
Rv0730	MSMEG_6565		conserved hypothetical protein	2.52338
Rv3270	MSMEG_6058		cadmium transporting P-type ATPase	2.52936
Rv2315c	MSMEG_4464		modulator of DNA gyrase	2.53591
Rv3223c	MSMEG_1914		RNA polymerase sigma-70 factor, family protein	2.55609
Rv2301	MSMEG_1526		probable cutinase	2.56903
Rv3915	MSMEG_6935		N-acetylmuramoyl-L-alanine amidase	2.57712
Rv2972c	MSMEG_2404		extracellular deoxyribonuclease	2.57823
Rv2362c	MSMEG_4491	recO	DNA repair protein RecO	2.58023
Rv2203	MSMEG_4271		conserved hypothetical protein	2.5902
Rv2100	MSMEG_3957		conserved 13e12 repeat family protein	2.63484
Rv1141c	MSMEG_5185		enoyl-CoA hydratase PaaB	2.66488
Rv2416c	MSMEG_3513		enhanced intracellular survival protein	2.69249
Rv1317c	MSMEG_4925		transcriptional regulator, Ada family protein/DNA-3-methyladenine glycosylase II	2.70955
Rv1742	MSMEG_6830		conserved hypothetical protein	2.80005
Rv2685	MSMEG_0851		Citrate transporter	2.80442
Rv2684	MSMEG_0851		Citrate transporter	2.80442
Rv0974c	MSMEG_5492		acetyl-CoA carboxylase carboxyltransferase	2.82268
Rv3455c	MSMEG_1527	truA	tRNA pseudouridine synthase A	2.85725
Rv1426c	MSMEG_0302		peptidase, S9A/B/C families	2.86161
Rv1993c	MSMEG_6059		conserved hypothetical protein	2.883
Rv2699c	MSMEG_2763		conserved hypothetical protein	2.88457
Rv2832c	MSMEG_0508		glycerol-phosphate porter	2.8919
Rv2038c	MSMEG_0508		glycerol-phosphate porter	2.8919
Rv3518c	MSMEG_5918		P450 heme-thiolate protein	2.90547
Rv0973c	MSMEG_5493		acetyl-/propionyl-coenzyme A carboxylase alpha chain	2.91423
Rv0337c	MSMEG_0688		aspartate aminotransferase	2.97843
Rv0158	MSMEG_0120		probable transcriptional regulatory protein	3.02633
Rv2129c	MSMEG_4188		short chain dehydrogenase	3.02921
Rv2556c	MSMEG_3024		conserved hypothetical protein	3.03302
Rv3684	MSMEG_6203		cysteine synthase/cystathionine beta-synthase family protein	3.03424
Rv1853	MSMEG_3622		conserved hypothetical protein	3.05825
Rv1633	MSMEG_3816	uvrB	excinuclease ABC, B subunit	3.10933
Rv3146	MSMEG_2062	nuoB	NADH-quinone oxidoreductase, B subunit	3.12265
Rv3711c	MSMEG_6275		DNA polymerase III subunit epsilon	3.19952
Rv3014c	MSMEG_2362	ligA	DNA ligase, NAD-dependent	3.22364
Rv0187	MSMEG_0224		O-methyltransferase MdmC	3.30023
Rv2641	MSMEG_1174		cadmium inducible protein cadi	3.31938
Rv0670	MSMEG_1383		endonuclease IV	3.32831
Rv0631c	MSMEG_1328	recC	exodeoxyribonuclease V, gamma subunit	3.33552
Rv0506	MSMEG_0186		MmpS2 protein	3.36941
Rv1766	MSMEG_5388		conserved hypothetical protein	3.38247
Rv0887c	MSMEG_5680		glyoxalase family protein	3.3957
Rv1471	MSMEG_3138	trx	thioredoxin	3.39871
Rv3045	MSMEG_2317		alcohol dehydrogenase, zinc-containing	3.41435
Rv2642	MSMEG_1173		transcriptional regulator, ArsR family protein	3.43449
Rv0119	MSMEG_5295		peroxisomal-coenzyme A synthetase	3.51544
Rv3198c	MSMEG_1952		ATP-dependent DNA helicase	3.54272
Rv0975c	MSMEG_5491		putative acyl-CoA dehydrogenase	3.55068
Rv1209	MSMEG_5083		conserved hypothetical protein	3.61319
Rv1298	MSMEG_4951	rpmE	ribosomal protein L31	3.67395
Rv3086	MSMEG_3388		S-(hydroxymethyl)glutathione dehydrogenase/class III alcohol dehydrogenase	3.6805
Rv3297	MSMEG_1756		endonuclease VIII and dna n-glycosylase with an ap lyase activity	3.68202
Rv0691c	MSMEG_1420		probable transcriptional regulatory protein	3.71214
Rv0306	MSMEG_6053	bluB	cob(II)yrinic acid a,c-diamide reductase	3.71391
Rv0787	MSMEG_6455		conserved hypothetical protein	3.73719
Rv1472	MSMEG_3139		enoyl-CoA hydratase/isomerase	3.77498
Rv3914	MSMEG_6934	trx	thioredoxin	3.77764
Rv1173	MSMEG_5126		FO synthase	3.8781
Rv0140	MSMEG_6469		conserved hypothetical protein	3.91767
Rv1210	MSMEG_5082	tag	DNA-3-methyladenine glycosylase I	3.9231
Rv2130c	MSMEG_4189	cysS	cysteinyl-tRNA synthetase	3.96064
Rv0816c	MSMEG_5786		thiredoxin	3.96239
Rv3700c	MSMEG_6246		pyridoxal-phosphate-dependent transferase	3.96749
Rv2897c	MSMEG_2509		Mg-chelatase subunits D/I family protein, ComM subfamily protein	4.02184
Rv2578c	MSMEG_2990		Fe-S protein, radical SAM family protein	4.1033
Rv0914c	MSMEG_5608		acetyl-CoA acetyltransferase	4.11376
Rv3704c	MSMEG_6250		glutamate--cysteine ligase	4.12973
Rv2668	MSMEG_2790		conserved hypothetical protein	4.14657
Rv0214	MSMEG_0257		acyl-CoA synthase	4.19487
Rv1885c	MSMEG_2111		chorismate mutase	4.23173
Rv3703c	MSMEG_6249		conserved hypothetical protein	4.25228
Rv2923c	MSMEG_2421		conserved hypothetical protein	4.26584
Rv3178	MSMEG_2850		mycobacterial family protein 11 protein	4.39813
Rv2922A	MSMEG_2422		acylphosphatase	4.54784
Rv3199c	MSMEG_1946		NADH pyrophosphatase	4.73129
Rv2590	MSMEG_2956		NAD dependent epimerase/dehydratase family protein	4.90832
Rv3198A	MSMEG_1947		conserved hypothetical protein	4.9962
Rv3487c	MSMEG_5271		esterase	5.14761
Rv3577	MSMEG_6071		metallo-beta-lactamase superfamily protein	5.30075
Rv1117	MSMEG_1532		antibiotic biosynthesis monooxygenase	5.31751
Rv3054c	MSMEG_2296		secreted protein	5.34471
Rv2898c	MSMEG_2508		conserved hypothetical protein	5.55876
Rv0251c	MSMEG_0424		Hsp20/alpha crystallin family protein	5.60054
Rv1482c	MSMEG_5643		conserved hypothetical protein	6.55061
Rv3197A	MSMEG_1953	whiB7	transcription factor WhiB	6.63468
