# Supplementary material for: Multi-Omics Profiling Specifies Involvement of Alternative Ribosomal Proteins in Response to Zinc Limitation in Mycobacterium smegmatis
Source: Front Microbiol. 2022 Feb 10;13:811774. doi: 10.3389/fmicb.2022.811774 (PMC8866557; doi:10.3389/fmicb.2022.811774)
Supplement: Supplementary file 7 [file Table_7.XLSX]

## Sheet: S7. Orthos only DE in Mtb
S7 Table. Orthologous genes between Msm and Mtb that are only differentially expressed (DE) during Zn2+ limitation (i.e., wild type ZLM vs. ZRM) in Mtb. The DE analysis from Mtb was reproduced from main text reference Dow et al., 2021. Gene name and descriptions for orthologues are associated with the Msm genome annotation ASM1500v1.39. DE genes were defined as having an absolute fold-change cuto…
Rv Locus (Mtb)	MSMEG Locus (Msm)	Name	Description	lfc Mtb
Rv3129	MSMEG_6368		DNA-binding protein	-6.36843
Rv1435c	MSMEG_0673		hypothetical protein	-5.35192
Rv3130c	MSMEG_3948		acyltransferase, ws/dgat/mgat subfamily protein	-5.34489
Rv2623	MSMEG_3945		universal stress protein family protein	-4.99969
Rv1996	MSMEG_3945		universal stress protein family protein	-4.82543
Rv3131	MSMEG_3955		conserved hypothetical protein	-4.20099
Rv1737c	MSMEG_5141		nitrate/nitrite transporter protein	-4.16843
Rv2894c	MSMEG_2515	xerC	tyrosine recombinase XerC	-4.10073
Rv2005c	MSMEG_3945		universal stress protein family protein	-4.03174
Rv2006	MSMEG_3954		trehalose 6-phosphate phosphorylase	-4.00741
Rv2004c	MSMEG_3942		conserved hypothetical protein	-3.78042
Rv1158c	MSMEG_5151		conserved hypothetical protein	-3.59311
Rv3133c	MSMEG_3944	devR	two component transcriptional regulatory protein devr	-3.45592
Rv2032	MSMEG_3943		conserved hypothetical protein	-3.43255
Rv3134c	MSMEG_5245		universal stress protein family protein	-3.16896
Rv0824c	MSMEG_5773		fatty acid desaturase	-3.13668
Rv0081	MSMEG_6451		transcriptional regulator, ArsR family protein	-3.00528
Rv1433	MSMEG_0674		ErfK/YbiS/YcfS/YnhG family protein	-2.94689
Rv1094	MSMEG_5248		acyl-[ACP] desaturase	-2.93858
Rv0173	MSMEG_0138		virulence factor Mce family protein	-2.80468
Rv3209	MSMEG_1932		MmpS3 protein	-2.77798
Rv3171c	MSMEG_2036		hydrolase, alpha/beta fold family protein	-2.71264
Rv2406c	MSMEG_4564		CBS domain protein	-2.68414
Rv2358	MSMEG_4486		transcriptional regulator, ArsR family protein	-2.66131
Rv0655	MSMEG_1366		ABC transporter, ATP-binding protein	-2.61863
Rv0270	MSMEG_0599		acyl-CoA synthase	-2.53301
Rv3246c	MSMEG_1874	mtrA	DNA-binding response regulator MtrA	-2.50185
Rv1159A	MSMEG_5150		putative pterin-4-alpha-carbinolamine dehydratase	-2.45921
Rv1322	MSMEG_4922		conserved hypothetical protein	-2.41732
Rv1593c	MSMEG_3198		hydrolase, NUDIX family protein	-2.36375
Rv1109c	MSMEG_5225		conserved hypothetical protein	-2.33168
Rv1177	MSMEG_5122		ferredoxin	-2.30993
Rv3161c	MSMEG_0657		Rieske 2Fe-2S domain protein	-2.26348
Rv2359	MSMEG_4487		ferric uptake regulation protein	-2.26052
Rv2199c	MSMEG_4267		probable cytochrome c oxidase polypeptide 4	-2.25199
Rv2781c	MSMEG_4971		oxidoreductase	-2.19537
Rv3583c	MSMEG_6077		transcriptional regulator, CarD family protein	-2.19404
Rv3155	MSMEG_2053	nuoK	NADH-quinone oxidoreductase, k subunit	-2.11737
Rv1474c	MSMEG_3142		HTH-type transcriptional repressor AcnR	-2.09786
Rv3841	MSMEG_6422		ferritin family protein	-2.08857
Rv3158	MSMEG_2050	nuoN	NADH-quinone oxidoreductase, N subunit	-2.06543
Rv2748c	MSMEG_2690		DNA translocase FtsK	-2.04824
Rv0525	MSMEG_0970		phosphoglycerate mutase family protein	-2.03519
Rv0981	MSMEG_5488		DNA-binding response regulator	-2.02897
Rv0172	MSMEG_0137		virulence factor mce family protein	-2.02253
Rv0810c	MSMEG_5797		conserved hypothetical protein	-2.02212
Rv0271c	MSMEG_0603		putative acyl-CoA dehydrogenase	-1.97642
Rv0886	MSMEG_5681		probable ferredoxin/ferredoxin--NADP reductase	-1.97071
Rv0823c	MSMEG_5774		tRNA-dihydrouridine synthase, putative	-1.95499
Rv3489	MSMEG_5890		conserved hypothetical protein	-1.94733
Rv0250c	MSMEG_0163		conserved hypothetical protein	-1.94459
Rv3853	MSMEG_6439		regulator of ribonuclease activity A	-1.92794
Rv3760	MSMEG_6336		conserved hypothetical protein	-1.89939
Rv1894c	MSMEG_3519		oxidoreductase, 2-nitropropane dioxygenase family protein	-1.89815
Rv2708c	MSMEG_2754		conserved hypothetical protein	-1.89315
Rv3156	MSMEG_2052	nuoL	NADH-quinone oxidoreductase, L subunit	-1.86015
Rv1451	MSMEG_3105	cyoE	protoheme IX farnesyltransferase	-1.85115
Rv1077	MSMEG_5270		cystathionine beta-synthase	-1.84032
Rv0624	MSMEG_1284		PIN domain protein	-1.83746
Rv3152	MSMEG_2056	nuoH	NADH-quinone oxidoreductase, H subunit	-1.83542
Rv1926c	MSMEG_5617		immunogenic protein MPT63	-1.81323
Rv2747	MSMEG_2691		acetyltransferase, gnat family protein	-1.79508
Rv0171	MSMEG_0136		virulence factor Mce family protein, putative	-1.78472
Rv0174	MSMEG_0139		mce-family protein mce1f	-1.78453
Rv3154	MSMEG_2054		NADH dehydrogenase subunit j	-1.75497
Rv3157	MSMEG_2051	nuoM	NADH-quinone oxidoreductase, M subunit	-1.7525
Rv1844c	MSMEG_3632	gnd	6-phosphogluconate dehydrogenase, decarboxylating	-1.73562
Rv3258c	MSMEG_1833		conserved hypothetical protein	-1.73242
Rv1075c	MSMEG_5272		conserved exported protein	-1.71432
Rv2910c	MSMEG_2434		conserved hypothetical protein	-1.69448
Rv1880c	MSMEG_0681		P450 heme-thiolate protein	-1.67787
Rv3572	MSMEG_6040		conserved hypothetical protein	-1.67692
Rv3153	MSMEG_2055	nuoI	NADH-quinone oxidoreductase, I subunit	-1.67406
Rv0896	MSMEG_5672	gltA	citrate synthase I	-1.67136
Rv3366	MSMEG_1636		RNA methyltransferase, TrmH family protein, group 2	-1.66186
Rv2151c	MSMEG_4225		putative Cell division protein FtsQ	-1.65321
Rv3734c	MSMEG_6322		bifunctional wax ester synthase/acyl-CoA diacylglycerol acyltransferase	-1.65234
Rv2094c	MSMEG_3887	tatA	twin arginine-targeting protein translocase, TatA/E family protein	-1.65139
Rv0040c	MSMEG_6919		proline-rich 28 kDa antigen	-1.64923
Rv2893	MSMEG_2516		putative oxidoreductase	-1.64341
Rv3150	MSMEG_2058	nuoF	NADH-quinone oxidoreductase, F subunit	-1.61403
Rv1932	MSMEG_3479		thiol peroxidase	-1.61291
Rv3854c	MSMEG_6440		monooxygenase, flavin-binding family protein	-1.60174
Rv3842c	MSMEG_6423		Glycerophosphoryl diester phosphodiesterase family protein	-1.60129
Rv3763	MSMEG_6316		lipoprotein LpqH	-1.59126
Rv1892	MSMEG_3523		probable membrane protein	-1.584
Rv2152c	MSMEG_4226	murC	UDP-N-acetylmuramate--alanine ligase	-1.56306
Rv0485	MSMEG_0932		ROK family protein	-1.55629
Rv0898c	MSMEG_5666		conserved hypothetical protein	-1.55252
Rv2457c	MSMEG_4671	clpX	ATP-dependent Clp protease, ATP-binding subunit ClpX	-1.54061
Rv2740	MSMEG_2698		conserved hypothetical protein	-1.53943
Rv1925	MSMEG_3465		acyl-CoA synthase	-1.52411
Rv0526	MSMEG_0971		conserved hypothetical protein	-1.51979
Rv1497	MSMEG_3162		beta-lactamase	-1.51558
Rv2115c	MSMEG_3902		ATPase, AAA family protein	-1.51197
Rv0243	MSMEG_0373		3-ketoacyl-CoA thiolase	-1.51177
Rv0679c	MSMEG_1393		conserved hypothetical protein	-1.51172
Rv0166	MSMEG_0131		AMP-binding enzyme, putative	-1.50263
Rv1592c	MSMEG_3197		lipase	-1.48617
Rv2926c	MSMEG_2417		conserved hypothetical protein	-1.47644
Rv1971	MSMEG_0351		virulence factor mce family protein	-1.47569
Rv3151	MSMEG_2057	nuoG	NADH-quinone oxidoreductase, G subunit	-1.46338
Rv0241c	MSMEG_0371		MaoC like domain protein	-1.46214
Rv1832	MSMEG_3642	gcvP	glycine dehydrogenase	-1.46142
Rv0380c	MSMEG_0739		spou rRNA methylase family protein	-1.45998
Rv1316c	MSMEG_4928		methylated-DNA--protein-cysteine methyltransferase	-1.44999
Rv2521	MSMEG_4753		antioxidant, AhpC/TSA family protein	-1.44445
Rv1265	MSMEG_5010		conserved hypothetical protein	-1.44395
Rv3207c	MSMEG_1936		conserved hypothetical protein	-1.43378
Rv3597c	MSMEG_6092		Lsr2 protein	-1.43059
Rv1641	MSMEG_3793	infC	translation initiation factor IF-3	-1.42931
Rv1994c	MSMEG_5603		transcriptional regulator, ArsR family protein	-1.42637
Rv1994c	MSMEG_5603		transcriptional regulator, ArsR family protein	-1.42637
Rv0864	MSMEG_5703	moaC	molybdenum cofactor biosynthesis protein C	-1.41831
Rv3567c	MSMEG_6035		nitrilotriacetate monooxygenase component B	-1.41717
Rv0312	MSMEG_0638		conserved hypothetical proline and threonine rich protein	-1.41123
Rv1311	MSMEG_4935	atpC	ATP synthase F1, epsilon subunit	-1.40937
Rv0455c	MSMEG_3494		putative secreted protein	-1.40918
Rv1331	MSMEG_4910		ATP-dependent Clp protease adaptor protein ClpS	-1.4034
Rv1687c	MSMEG_3762		ABC transporter ATP-binding protein	-1.40131
Rv2771c	MSMEG_2666		multimeric flavodoxin WrbA	-1.40051
Rv1594	MSMEG_3199	nadA	quinolinate synthetase complex, A subunit	-1.39449
Rv2709	MSMEG_2753		conserved hypothetical protein	-1.39156
Rv1815	MSMEG_3661		conserved hypothetical protein	-1.37961
Rv2137c	MSMEG_4195		conserved hypothetical protein	-1.36508
Rv1475c	MSMEG_3143	acnA	aconitate hydratase 1	-1.36204
Rv1182	MSMEG_0409		Condensation domain protein	-1.35917
Rv1624c	MSMEG_3234		integral membrane protein	-1.35479
Rv0233	MSMEG_0358		ribonucleoside-diphosphate reductase, beta subunit	-1.34542
Rv3431c	MSMEG_4154		transposase, Mutator family protein	-1.34475
Rv0310c	MSMEG_0636		conserved hypothetical protein	-1.33602
Rv1305	MSMEG_4941	atpE	ATP synthase F0, C subunit	-1.32848
Rv1970	MSMEG_0350		virulence factor Mce family protein	-1.32223
Rv1159	MSMEG_5149		conserved transmembrane protein	-1.31819
Rv1843c	MSMEG_3634		IMP dehydrogenase family protein	-1.31397
Rv1206	MSMEG_5086		very-long-chain acyl-CoA synthetase	-1.30934
Rv0010c	MSMEG_0025		conserved hypothetical protein	-1.29699
Rv3338	MSMEG_1655		hydrolase, alpha/beta fold family protein, putative	-1.28821
Rv0528	MSMEG_0973		conserved membrane protein	-1.2874
Rv2131c	MSMEG_4190		inositol monophosphatase family protein	-1.28473
Rv1164	MSMEG_5137	narI	respiratory nitrate reductase, gamma subunit	-1.28056
Rv1816	MSMEG_3659		TetR-family protein transcriptional regulator	-1.273
Rv2925c	MSMEG_2418	rnc	ribonuclease III	-1.27157
Rv3869	MSMEG_0060		conserved hypothetical protein	-1.27118
Rv0993	MSMEG_5471	galU	UTP-glucose-1-phosphate uridylyltransferase	-1.2582
Rv1095	MSMEG_5247		PhoH family protein	-1.25698
Rv3775	MSMEG_6575		beta-lactamase	-1.25107
Rv0863	MSMEG_5704		conserved hypothetical protein	-1.23639
Rv2941	MSMEG_4731		acyl-CoA synthase	-1.23547
Rv1830	MSMEG_3644		transcriptional regulator, MerR family protein	-1.23144
Rv0560c	MSMEG_2539		thiopurine S-methyltransferase (tpmt) superfamily protein	-1.22703
Rv2224c	MSMEG_4296		protease	-1.22038
Rv1161	MSMEG_5140		nitrate reductase, alpha subunit	-1.21669
Rv3582c	MSMEG_6076	ispD	2-C-methyl-D-erythritol 4-phosphate cytidylyltransferase	-1.21096
Rv1310	MSMEG_4936	atpD	ATP synthase F1, beta subunit	-1.20296
Rv2733c	MSMEG_2729	miaB	tRNA-I(6)A37 thiotransferase enzyme MiaB	1.17808
Rv2173	MSMEG_4240		polyprenyl synthetase	1.22945
Rv0725c	MSMEG_1479		methyltransferase, putative, family protein	1.27163
Rv0055	MSMEG_6895	rpsR	ribosomal protein S18	1.27884
Rv1202	MSMEG_5103	dapE	succinyl-diaminopimelate desuccinylase	1.28941
Rv2486	MSMEG_4709		enoyl-CoA hydratase	1.29927
Rv0289	MSMEG_0622		putative DNA-binding protein	1.30073
Rv3883c	MSMEG_0083		membrane-anchored mycosin mycp1	1.30507
Rv0294	MSMEG_0629		trans-aconitate 2-methyltransferase	1.30991
Rv1201c	MSMEG_5104		tetrahydropicolinate succinylase	1.31671
Rv2911	MSMEG_2433		D-alanyl-D-alanine carboxypeptidase	1.31869
Rv1360	MSMEG_2256		conserved hypothetical protein	1.31912
Rv3921c	MSMEG_6942		membrane protein OxaA	1.35454
Rv2981c	MSMEG_2395		D-alanine--D-alanine ligase	1.36257
Rv0291	MSMEG_0624		subtilase family protein	1.36363
Rv3200c	MSMEG_1945		ion channel membrane protein	1.36787
Rv0688	MSMEG_1416		Pyridine nucleotide-disulphide oxidoreductase	1.3701
Rv1138c	MSMEG_0811		oxidoreductase	1.3923
Rv2697c	MSMEG_2765		deoxyuridine 5'-triphosphate nucleotidohydrolase	1.39955
Rv0958	MSMEG_5512		magnesium chelatase	1.41507
Rv0534c	MSMEG_0988	menA	1,4-dihydroxy-2-naphthoate octaprenyltransferase	1.41628
Rv1147	MSMEG_5176		methyltransferase type 11	1.42252
Rv3908	MSMEG_6927		MutT/nudix family protein	1.42605
Rv0062	MSMEG_6752		endoglucanase A	1.44535
Rv3598c	MSMEG_6094	lysS	lysyl-tRNA synthetase	1.44949
Rv3920c	MSMEG_6941		R3H domain-containing protein	1.47257
Rv0956	MSMEG_5516	purN	phosphoribosylglycinamide formyltransferase	1.47346
Rv3919c	MSMEG_6940	gidB	methyltransferase GidB	1.48265
Rv1160	MSMEG_5148		CTP pyrophosphohydrolase	1.48479
Rv3359	MSMEG_1645		NADH:flavin oxidoreductase/nadh oxidase	1.52429
Rv3829c	MSMEG_0664		FAD dependent oxidoreductase	1.53492
Rv3906c	MSMEG_6925		conserved hypothetical protein	1.54373
Rv3422c	MSMEG_1577		conserved hypothetical protein	1.55783
Rv1407	MSMEG_3065	sun	ribosomal RNA small subunit methyltransferase B	1.56642
Rv2505c	MSMEG_5649		acyl-CoA synthase	1.57437
Rv2964	MSMEG_2200	purU	formyltetrahydrofolate deformylase	1.57765
Rv2506	MSMEG_4718		transcriptional regulator, TetR family protein	1.58053
Rv3765c	MSMEG_4990		DNA-binding response regulator	1.64324
Rv1032c	MSMEG_2915		sensor histidine kinase	1.65288
Rv0729	MSMEG_3113		carbohydrate kinase, fggy	1.69546
Rv2504c	MSMEG_1898		succinyl-CoA:3-ketoacid-coenzyme A transferase 1, precursor	1.71839
Rv2190c	MSMEG_4256		NLP/P60 family protein	1.74387
Rv3668c	MSMEG_6180		secreted protein	1.7465
Rv3778c	MSMEG_6363		cysteine desulfurase family protein	1.75035
Rv3826	MSMEG_4731		acyl-CoA synthase	1.7594
Rv2412	MSMEG_4571	rpsT	ribosomal protein S20	1.77341
Rv2189c	MSMEG_4255		conserved hypothetical protein	1.7783
Rv2420c	MSMEG_4580		conserved domain protein	1.8166
Rv3790	MSMEG_6382		oxidoreductase, FAD-binding	1.82004
Rv0290	MSMEG_0623	snm	secretion protein Snm4	1.83841
Rv0427c	MSMEG_0829	xth	exodeoxyribonuclease III	1.91439
Rv0054	MSMEG_6896		single-stranded DNA-binding protein	1.93486
Rv2754c	MSMEG_2683	thyX	thymidylate synthase, flavin-dependent	1.95547
Rv0284	MSMEG_0617		ftsk/spoiiie family protein	1.96393
Rv3101c	MSMEG_2090		putative cell division protein FtsX	1.97167
Rv3603c	MSMEG_6098		chalcone/stilbene synthase family protein	1.99224
Rv3012c	MSMEG_2364	gatC	glutamyl-tRNA(Gln) amidotransferase, C subunit	2.03907
Rv2122c	MSMEG_4181		phosphoribosyl-ATP pyrophosphohydrolase	2.04047
Rv1122	MSMEG_0002		6-phosphogluconate dehydrogenase, decarboxylating	2.05995
Rv3860	MSMEG_0053		conserved hypothetical protein	2.10396
Rv1652	MSMEG_3776	argC	N-acetyl-gamma-glutamyl-phosphate reductase	2.10634
Rv0181c	MSMEG_0215		YhhW family protein	2.15098
Rv3923c	MSMEG_6945	rnpA	ribonuclease P protein component	2.1619
Rv1239c	MSMEG_5056	corA	magnesium and cobalt transport protein CorA	2.2002
Rv2988c	MSMEG_2387	leuC	3-isopropylmalate dehydratase, large subunit	2.22281
Rv0467	MSMEG_0911	aceA	isocitrate lyase	2.23914
Rv2579	MSMEG_6837		haloalkane dehalogenase	2.24921
Rv0283	MSMEG_0616		conserved hypothetical protein	2.27822
Rv2917	MSMEG_0866		DNA or RNA helicase of superfamily protein II	2.28006
Rv2572c	MSMEG_3003	aspS	aspartyl-tRNA synthetase	2.34962
Rv0366c	MSMEG_3436		conserved hypothetical protein	2.43147
Rv1406	MSMEG_3064	fmt	methionyl-tRNA formyltransferase	2.43378
Rv0285	MSMEG_0618		pe family protein	2.48435
Rv2592c	MSMEG_2945	ruvB	holliday junction DNA helicase RuvB	2.4867
Rv2989	MSMEG_2386		transcriptional regulator, IclR family protein	2.692
Rv0465c	MSMEG_0906		DNA-binding protein	2.71365
Rv3137	MSMEG_2083		inositol monophosphatase	2.9149
Rv3102c	MSMEG_2089	ftsE	cell division ATP-binding protein FtsE	3.13234
Rv3062	MSMEG_2277	dnl1	DNA ligase I, ATP-dependent	3.14086
Rv1909c	MSMEG_3460		ferric uptake regulation protein	3.84727
Rv3862c	MSMEG_0051	whiB6	transcription factor WhiB family protein	4.05065
