# Supplementary material for: Multi-Omics Profiling Specifies Involvement of Alternative Ribosomal Proteins in Response to Zinc Limitation in Mycobacterium smegmatis
Source: Front Microbiol. 2022 Feb 10;13:811774. doi: 10.3389/fmicb.2022.811774 (PMC8866557; doi:10.3389/fmicb.2022.811774)
Supplement: Supplementary file 8 [file Table_8.XLSX]

## Sheet: S8. DE orthos opposite reg
S8 Table. Orthologous genes between Msm and Mtb that are differentially expressed (DE) during Zn2+ limitation (i.e., wild type ZLM vs. ZRM), but with opposite regulation levels in Msm and Mtb. The DE analysis from Mtb was reproduced from main text reference Dow et al., 2021. Gene name and descriptions for orthologues are associated with the Msm genome annotation ASM1500v1.39. DE genes were define…
Rv Locus (Mtb)	MSMEG Locus (Msm)	Name	Description	lfc Msm	lfc Mtb
Rv1076	MSMEG_5271	lipU	esterase	5.14761	-3.41258
Rv3702c	MSMEG_6248		conserved hypothetical protein	4.03223	-1.28524
Rv3701c	MSMEG_6247		conserved hypothetical protein	3.98206	-1.35743
Rv0801	MSMEG_5827		glyoxalase family protein	3.86378	-1.41203
Rv2007c	MSMEG_1124	fdxA	putative ferredoxin FdxA	3.77981	-4.07651
Rv1251c	MSMEG_5044		ATPase	3.71838	-1.54001
Rv1550	MSMEG_3131		AMP-binding protein	3.44746	-2.12768
Rv2640c	MSMEG_1175		putative transcriptional regulatory protein	3.43095	-1.7766
Rv1261c	MSMEG_5030		conserved hypothetical protein TIGR00026	3.37457	-1.60654
Rv2204c	MSMEG_4272		HesB/YadR/YfhF family protein	3.20839	-1.4465
Rv1065	MSMEG_5280		cysteine dioxygenase type I superfamily protein	3.15157	-2.01887
Rv3053c	MSMEG_2297		glutaredoxin	3.11877	-1.73227
Rv3574	MSMEG_6042		transcriptional regulator, TetR family protein	3.11439	-1.41347
Rv1066	MSMEG_5279		conserved hypothetical protein	3.09439	-1.7926
Rv0913c	MSMEG_5609		carotenoid oxygenase	2.92619	-2.15305
Rv2707	MSMEG_2755		conserved hypothetical protein	2.56338	-1.23899
Rv3206c	MSMEG_1937		molybdopterin biosynthesis protein MoeB	2.52789	-1.30689
Rv3149	MSMEG_2059		NADH-quinone oxidoreductase chain e	2.36186	-1.7205
Rv0167	MSMEG_0132		conserved hypothetical protein	2.2015	-1.48763
Rv2744c	MSMEG_2695		35 kDa protein	2.0136	-1.42415
Rv3051c	MSMEG_2299		ribonucleoside-diphosphate reductase, alpha subunit	1.98095	-1.33414
Rv1733c	MSMEG_1127		probable conserved transmembrane protein	1.637	-4.18125
Rv3744	MSMEG_5405		transcriptional regulator, ArsR family protein	1.62864	-1.30697
Rv0136	MSMEG_6478		putative cytochrome P450 135B1	1.51764	-1.29702
Rv1221	MSMEG_5072		extracytoplasmic function alternative sigma factor	1.43625	-1.46001
Rv0563	MSMEG_1134		putative protease HtpX	1.42508	-1.53477
Rv3907c	MSMEG_6926		tRNA adenylyltransferase	-1.2624	1.82362
Rv2977c	MSMEG_2398	thiL	thiamine-monophosphate kinase	-1.53943	2.46973
Rv0468	MSMEG_0912		3-hydroxybutyryl-CoA dehydrogenase	-1.54281	1.40785
Rv1653	MSMEG_3775	argJ	arginine biosynthesis bifunctional protein ArgJ	-1.68753	1.35928
Rv1568	MSMEG_3188	bioA	adenosylmethionine-8-amino-7-oxononanoate transaminase	-1.69211	1.4484
Rv0753c	MSMEG_1498	mmsA	methylmalonate-semialdehyde dehydrogenase	-1.76055	1.73269
Rv0752c	MSMEG_1497		acyl-CoA dehydrogenase family protein member 8	-1.77248	1.301
Rv1382	MSMEG_3045		integral membrane protein	-1.78954	1.4258
Rv0236A	MSMEG_0360		conserved hypothetical protein	-1.81103	1.25378
Rv0950c	MSMEG_5526		peptidoglycan-binding LysM	-1.8243	2.86258
Rv2976c	MSMEG_2399	ung	uracil-DNA glycosylase	-1.85395	1.62896
Rv1383	MSMEG_3046	carA	carbamoyl-phosphate synthase, small subunit	-1.94857	1.32512
Rv0867c	MSMEG_5700		secreted protein	-1.97072	2.21985
Rv1655	MSMEG_3773	argD	acetylornithine aminotransferase	-1.98494	1.48255
Rv1381	MSMEG_3044		dihydroorotase	-2.06504	2.03097
Rv1379	MSMEG_3042		PyrR bifunctional protein	-2.36269	1.32827
Rv1380	MSMEG_3043	pyrB	aspartate carbamoyltransferase	-2.36754	2.33224
Rv0053	MSMEG_6897	rpsF	ribosomal protein S6	-2.37346	1.72628
Rv1010	MSMEG_5438	ksgA	dimethyladenosine transferase	-2.98475	1.29602
