# Supplementary material for: Multi-Omics Profiling Specifies Involvement of Alternative Ribosomal Proteins in Response to Zinc Limitation in Mycobacterium smegmatis
Source: Front Microbiol. 2022 Feb 10;13:811774. doi: 10.3389/fmicb.2022.811774 (PMC8866557; doi:10.3389/fmicb.2022.811774)
Supplement: Supplementary file 9 [file Table_9.XLSX]

## Sheet: S9. Transcriptomes 
S9 Table. Transcript expression in Zn2+-limited strains (i.e., wild type, ΔaltRP and ΔaltRP/c in ZLM) compared to the Zn2+-replete wild-type condition (wild type in ZRM). Differential expression (DE) was defined using an absolute fold-change cutoff of two (lfc=1) or greater and an adjusted P-value (adj.P.val) less than 0.05. A 'yes' in the "DE?" column indicates that the protein was significantly…
			wild type			ΔaltRP			ΔaltRP/c
MSMEG Locus	Name	Description	lfc	adj.P.val	DE?	lfc	adj.P.val	DE?	lfc	adj.P.val	DE?
EBG00000994450	Ms_IGR-8		-0.784346	1	no	-3.09629	1.0101e-05	yes	0.0701118	1	no
EBG00000994459	tmRNA		0.127171	1	no	-0.122324	1	no	0.374089	1	no
EBG00000994464	F6		0.799983	1	no	-0.481244	1	no	1.57176	0.000276052	yes
EBG00000994482	Ms_IGR-5		2.25491	2.67203e-05	yes	3.13871	1.00943e-07	yes	1.93353	0.000574502	yes
EBG00000994492	Ms_AS-8		-1.20277	0.915119	no	-0.577444	1	no	-0.396607	1	no
EBG00000994527	Ms_IGR-4		-0.982571	1	no	-1.04937	1	no	0.17213	1	no
EBG00000994534	Ms_IGR-2		0.878253	1	no	-0.391402	1	no	0.887876	1	no
EBG00000994558	Ms_IGR-8		2.64053	9.46623e-05	yes	1.6676	0.0665031	no	2.61919	0.000158527	yes
EBG00000994560	RNaseP_bact_a		-0.192553	1	no	1.04372	0.999052	no	0.619242	1	no
EBG00000994562	Bacteria_small_SRP		0.000287663	1	no	0.778564	1	no	-0.0499255	1	no
EBG00000994581	Ms_IGR-7		-1.86512	0.0989652	no	-1.29223	0.644491	no	-0.447153	1	no
EBG00000994638	Ms_IGR-7		0.542114	1	no	1.56368	0.000746719	yes	0.966582	1	no
MSMEG_0001	dnaN	DNA polymerase III, beta subunit	1.04504	0.943757	no	1.19915	0.183314	no	0.268137	1	no
MSMEG_0002		6-phosphogluconate dehydrogenase, decarboxylating	0.44272	1	no	1.32142	0.0210388	yes	0.131972	1	no
MSMEG_0003		DNA replication and repair protein RecF	0.580109	1	no	1.50537	0.000309395	yes	0.191472	1	no
MSMEG_0004		hypothetical protein	0.415573	1	no	0.71678	1	no	-0.537759	1	no
MSMEG_0005	gyrB	DNA gyrase, B subunit	0.126479	1	no	1.80506	6.59481e-06	yes	-0.157521	1	no
MSMEG_0006	gyrA	DNA gyrase, A subunit	-0.0850269	1	no	1.20496	0.0552189	no	-0.119409	1	no
MSMEG_0007		conserved hypothetical protein	-0.215599	1	no	0.701983	1	no	-1.04046	1	no
MSMEG_0009		hypothetical protein	-2.31565	5.80265e-06	yes	-0.219542	1	no	-1.20184	0.377174	no
MSMEG_0011		FAD-binding 9, siderophore-interacting	-0.718107	1	no	0.868862	1	no	-0.243082	1	no
MSMEG_0012		ferric enterobactin transport system permease protein FepD	-2.01299	0.000144496	yes	-0.74253	1	no	-1.54729	0.0128253	yes
MSMEG_0014		Formyl transferase	-1.4929	0.0230418	yes	0.253214	1	no	-1.45071	0.0430891	yes
MSMEG_0015		ferric enterobactin transport ATP-binding protein FepC	-0.731328	1	no	0.514241	1	no	-0.526657	1	no
MSMEG_0016		conserved domain protein	-2.30308	0.00121499	yes	-1.06847	0.999237	no	-2.22579	0.00244453	yes
MSMEG_0017		ABC transporter, permease/ATP-binding protein	-1.42197	0.118036	no	-0.447163	1	no	-1.50249	0.0802086	no
MSMEG_0018		ABC transporter, permease/ATP-binding protein	-1.10517	0.90597	no	-0.45557	1	no	-1.38391	0.292665	no
MSMEG_0019		amino acid adenylation	-0.395805	1	no	-0.126136	1	no	-0.617654	1	no
MSMEG_0020		Periplasmic binding protein	-3.37589	2.48638e-09	yes	-2.15272	7.38276e-07	yes	-2.50819	1.10739e-07	yes
MSMEG_0021	panD	aspartate 1-decarboxylase	-2.22793	1.65368e-05	yes	-1.38377	0.0382008	yes	-2.18828	3.38146e-05	yes
MSMEG_0022		L-ornithine 5-monooxygenase	0.14582	1	no	1.50055	8.39177e-05	yes	0.0377029	1	no
MSMEG_0023		conserved hypothetical protein	0.421044	1	no	1.17958	0.284818	no	-0.62951	1	no
MSMEG_0024		peptidyl-prolyl cis-trans isomerase B	0.535559	1	no	0.605501	1	no	0.820529	1	no
MSMEG_0025		conserved hypothetical protein	0.472586	1	no	0.551977	1	no	0.770834	1	no
MSMEG_0026		putative membrane protein	-0.286945	1	no	0.642965	1	no	0.110666	1	no
MSMEG_0027		conserved hypothetical protein	0.109468	1	no	-0.464892	1	no	-0.342395	1	no
MSMEG_0028		serine-threonine protein kinase	0.11273	1	no	0.177003	1	no	0.263475	1	no
MSMEG_0029		anthranilate synthase component 2	1.34733	0.0649311	no	0.373695	1	no	0.519498	1	no
MSMEG_0030	pknA	serine/threonine protein kinase PknA	-0.723046	1	no	-0.0812242	1	no	-0.659217	1	no
MSMEG_0031		Penicillin binding protein transpeptidase domain protein	-0.734515	1	no	-0.38974	1	no	-0.795718	1	no
MSMEG_0032		cell cycle protein, FtsW/RodA/SpoVE family protein	-0.966272	1	no	-0.471814	1	no	-0.414694	1	no
MSMEG_0033		protein phosphatase 2C	0.191645	1	no	0.589593	1	no	-0.112464	1	no
MSMEG_0034		FHA domain protein	-0.101613	1	no	0.872674	1	no	-0.453106	1	no
MSMEG_0035		FHA domain protein	-0.753902	1	no	0.184919	1	no	-1.15359	0.213838	no
MSMEG_0039		small membrane hydrophobic protein	0.481483	1	no	0.931172	1	no	0.24996	1	no
MSMEG_0040		conserved hypothetical protein	0.962761	1	no	1.92758	0.0747219	no	1.46987	0.505825	no
MSMEG_0041		conserved hypothetical protein	0.32162	1	no	0.337744	1	no	-0.415715	1	no
MSMEG_0042		TetR-family protein transcriptional regulator	0.0521773	1	no	0.946282	1	no	0.0885312	1	no
MSMEG_0043		extradiol ring-cleavage dioxygenase, class III enzyme, subunit B	0.313952	1	no	1.14639	0.229888	no	0.188358	1	no
MSMEG_0044		hypothetical protein	-0.209674	1	no	0.891834	1	no	-0.323868	1	no
MSMEG_0045		hypothetical protein	-0.859124	1	no	-0.18593	1	no	-1.30493	0.0506341	no
MSMEG_0046		conserved hypothetical protein	-0.0703817	1	no	0.344437	1	no	0.00923282	1	no
MSMEG_0047		hypothetical protein	0.143137	1	no	0.229646	1	no	-0.0614599	1	no
MSMEG_0048		pyridoxamine 5'-phosphate oxidase family protein	0.408146	1	no	0.361727	1	no	0.862112	1	no
MSMEG_0049		pirin domain protein	1.07437	0.62553	no	0.519112	1	no	0.824786	1	no
MSMEG_0050		conserved hypothetical protein	2.24118	7.89086e-05	yes	1.70215	0.00867875	yes	1.44912	0.100055	no
MSMEG_0051		transcription factor WhiB family protein	-1.37238	0.110936	no	-0.104202	1	no	-1.23292	0.399851	no
MSMEG_0052		conserved hypothetical protein	-0.579289	1	no	-0.303179	1	no	-0.927529	1	no
MSMEG_0053		conserved hypothetical protein	-0.887624	1	no	-0.81464	1	no	-0.709468	1	no
MSMEG_0054		ISMsm2, transposase	-0.118178	1	no	0.167329	1	no	0.431791	1	no
MSMEG_0055		hypothetical protein	-2.01297	2.13011e-05	yes	-2.16343	6.54993e-06	yes	-2.19526	8.64671e-06	yes
MSMEG_0056		hypothetical protein	-0.634022	1	no	-0.224904	1	no	-1.4733	0.2566	no
MSMEG_0057		conserved hypothetical protein	-0.250349	1	no	0.354365	1	no	-0.259029	1	no
MSMEG_0058		conserved hypothetical protein	0.597303	1	no	1.34738	0.015296	yes	0.656591	1	no
MSMEG_0059		ATPase, AAA family protein	-0.663233	1	no	0.00166167	1	no	-0.38448	1	no
MSMEG_0060		conserved hypothetical protein	-0.842918	1	no	-0.238465	1	no	-0.546901	1	no
MSMEG_0061		ftsk/spoiiie family protein	-0.855879	1	no	-0.525259	1	no	-0.684598	1	no
MSMEG_0062		ftsk/spoiiie family protein	-1.08709	0.458891	no	-0.569467	1	no	-0.746953	1	no
MSMEG_0063		PE family protein	-0.786623	1	no	-0.298079	1	no	-1.51483	0.000855305	yes
MSMEG_0064		ppe family protein	-0.81629	1	no	-0.361411	1	no	-1.11669	0.429406	no
MSMEG_0065		conserved hypothetical protein	-2.70008	1.80412e-09	yes	-0.687953	1	no	-2.21662	9.27545e-08	yes
MSMEG_0066		early secretory antigenic target, 6 kDa	-1.50783	1.96028e-05	yes	-0.370624	1	no	-0.977948	1	no
MSMEG_0067		conserved hypothetical protein	-1.00757	1	no	-0.890249	1	no	-1.2795	0.0291798	yes
MSMEG_0068		probable conserved transmembrane protein	-1.22409	0.0445515	yes	-1.0666	0.644083	no	-0.952682	1	no
MSMEG_0069		translation initiation factor IF-2 protein	0.361593	1	no	1.05133	0.878711	no	0.188081	1	no
MSMEG_0070		hypothetical protein	0.0404583	1	no	0.452919	1	no	0.247295	1	no
MSMEG_0071		conserved hypothetical protein	-0.336762	1	no	0.599758	1	no	-0.00422445	1	no
MSMEG_0074		IS1549, transposase	0.82719	1	no	0.621565	1	no	0.954624	1	no
MSMEG_0075		conserved hypothetical protein	-1.19017	0.435284	no	-0.676074	1	no	-0.585249	1	no
MSMEG_0076		antigen MTB48	-0.740212	1	no	-0.431027	1	no	-0.915429	1	no
MSMEG_0077		hypothetical protein	0.747678	1	no	1.34336	0.0318833	yes	0.916635	1	no
MSMEG_0078		hypothetical protein	0.429414	1	no	1.25084	0.130635	no	0.461595	1	no
MSMEG_0079		hypothetical protein	0.772969	1	no	1.66253	0.000622521	yes	0.888761	1	no
MSMEG_0080		conserved hypothetical protein	0.704059	1	no	2.06771	7.65882e-06	yes	1.02443	1	no
MSMEG_0081		conserved hypothetical protein	-0.161824	1	no	1.2289	0.189719	no	-0.0456322	1	no
MSMEG_0082		conserved hypothetical protein	-0.167102	1	no	0.512627	1	no	-0.143849	1	no
MSMEG_0083		membrane-anchored mycosin mycp1	0.74785	1	no	0.797753	1	no	0.456536	1	no
MSMEG_0084		phosphocarrier protein hpr	-1.38575	0.0321165	yes	-0.770023	1	no	-0.900698	1	no
MSMEG_0085		PTS system, Fru family protein, IIABC components	-0.982976	1	no	-1.34623	0.00669961	yes	-1.22238	0.0791569	no
MSMEG_0086		1-phosphofructokinase	-0.228016	1	no	-0.426214	1	no	-0.784676	1	no
MSMEG_0087		glucitol operon repressor	-0.853307	1	no	-0.256072	1	no	-1.28584	0.168968	no
MSMEG_0088	ptsI	phosphoenolpyruvate-protein phosphotransferase	-0.0697771	1	no	-0.807396	1	no	-0.96447	1	no
MSMEG_0089		chromosome condensation protein	4.66868	2.11184e-10	yes	4.01714	2.14632e-09	yes	4.08807	1.92129e-09	yes
MSMEG_0090		conserved hypothetical protein	0.846371	1	no	-0.20467	1	no	0.0985007	1	no
MSMEG_0091		putative transcriptional regulator	1.46587	0.025585	yes	-0.0315164	1	no	0.789703	1	no
MSMEG_0092		probable transcriptional regulatory protein	-1.12403	0.31101	no	-2.04064	3.76463e-07	yes	-0.384154	1	no
MSMEG_0093		methyltransferase	1.42089	0.00076786	yes	1.88169	5.82107e-07	yes	1.0548	0.851784	no
MSMEG_0094		hypothetical protein	1.31364	0.0263452	yes	2.52089	1.39642e-08	yes	1.27475	0.0596336	no
MSMEG_0095		methyltransferase	0.561255	1	no	1.66873	1.50476e-05	yes	0.454702	1	no
MSMEG_0096		peroxisomal hydratase-dehydrogenase-epimerase	-0.4175	1	no	1.18285	0.214127	no	0.198773	1	no
MSMEG_0097		oxidoreductase, zinc-binding dehydrogenase family protein	-0.855481	1	no	-0.261978	1	no	-0.690117	1	no
MSMEG_0098		methyltransferase	0.0327222	1	no	0.2259	1	no	-0.250608	1	no
MSMEG_0099		conserved hypothetical protein	0.236966	1	no	0.135898	1	no	0.0790539	1	no
MSMEG_0100		phosphotyrosine protein phosphatase ptpb	0.19882	1	no	-0.118208	1	no	-0.240279	1	no
MSMEG_0101		conserved hypothetical protein	1.00989	1	no	2.13295	2.77701e-07	yes	0.773144	1	no
MSMEG_0102		putative acyl-CoA dehydrogenase	0.198172	1	no	0.309841	1	no	0.0823836	1	no
MSMEG_0103		major facilitator family protein transporter	-1.43021	0.0118042	yes	-0.675311	1	no	-2.22459	6.48092e-06	yes
MSMEG_0104		transcriptional regulator, LysR family protein	0.152888	1	no	0.260786	1	no	0.50304	1	no
MSMEG_0105		DNA-binding response regulator, LuxR family protein	-0.661444	1	no	-0.0808752	1	no	-0.261124	1	no
MSMEG_0106		sensory histidine kinase	1.13216	0.692459	no	1.29772	0.211798	no	0.564128	1	no
MSMEG_0107		cell envelope-related function transcriptional attenuator common domain	1.32764	0.00127599	yes	1.47336	4.95417e-05	yes	1.37603	0.000562702	yes
MSMEG_0108		acyl-CoA dehydrogenase	-0.2837	1	no	0.332907	1	no	-0.690406	1	no
MSMEG_0109	pntB	NAD(P) transhydrogenase, beta subunit	-0.494766	1	no	0.531845	1	no	-0.0652719	1	no
MSMEG_0110	pntA	NAD(P) transhydrogenase, alpha subunit	-0.591564	1	no	0.187401	1	no	-0.596493	1	no
MSMEG_0111		putative magnesium transport protein	0.421237	1	no	0.424288	1	no	0.633603	1	no
MSMEG_0113		taurine transport system permease protein TauC	0.112084	1	no	-0.510382	1	no	1.31096	0.373628	no
MSMEG_0114		extracellular solute-binding protein, family protein 3	1.33783	0.171307	no	1.26193	0.305233	no	3.00526	7.4551e-07	yes
MSMEG_0115	dehII	haloacid dehalogenase, type II	3.86185	1.65158e-11	yes	5.43099	2.68002e-13	yes	4.77095	1.42653e-12	yes
MSMEG_0116		taurine import ATP-binding protein TauB	2.13026	4.1012e-06	yes	2.74793	4.06374e-08	yes	3.44607	1.45538e-09	yes
MSMEG_0117		hydrolase	5.62033	1.22556e-12	yes	7.88774	2.35929e-14	yes	6.36756	4.18501e-13	yes
MSMEG_0118		conserved hypothetical protein	4.24933	6.65678e-12	yes	5.2884	5.05085e-13	yes	4.17854	9.62734e-12	yes
MSMEG_0119		conserved hypothetical protein	2.41532	3.20227e-08	yes	3.30586	1.91662e-10	yes	2.70043	5.99179e-09	yes
MSMEG_0120		probable transcriptional regulatory protein	3.02633	1.7124e-08	yes	4.04027	2.42135e-10	yes	2.91272	4.65221e-08	yes
MSMEG_0121		rhamnolipids biosynthesis 3-oxoacyl-[acyl-carrier-protein] reductase	2.20836	6.24925e-05	yes	2.43819	1.12134e-05	yes	1.60209	0.0185832	yes
MSMEG_0122		putative periplasmic solute-binding protein	3.22379	0.000105399	yes	4.13415	2.44757e-06	yes	3.10242	0.000267749	yes
MSMEG_0123		hypothetical protein	1.90357	0.0675832	no	2.0543	0.0324508	yes	1.71562	0.18606	no
MSMEG_0124		transcriptional regulator, GntR family protein	0.239948	1	no	0.694959	1	no	-0.0652384	1	no
MSMEG_0125		integral membrane protein	1.1081	0.722192	no	0.992421	1	no	1.1225	0.752353	no
MSMEG_0126		mandelate racemase/muconate lactonizing enzyme	0.554066	1	no	1.3026	0.0105541	yes	0.789693	1	no
MSMEG_0127		oxidoreductase, zinc-binding dehydrogenase family protein	0.582543	1	no	0.181612	1	no	0.00948783	1	no
MSMEG_0128		thioesterase superfamily protein	-0.322949	1	no	-0.936699	1	no	0.206515	1	no
MSMEG_0129		cyclase/dehydrase family protein	1.1617	0.156651	no	0.740715	1	no	1.33748	0.00633614	yes
MSMEG_0130		transcriptional regulator, GntR family protein	1.35511	0.0959389	no	0.470977	1	no	0.393569	1	no
MSMEG_0131		AMP-binding enzyme, putative	1.10196	0.754513	no	0.317804	1	no	0.458866	1	no
MSMEG_0132		conserved hypothetical protein	2.2015	1.55083e-06	yes	1.70933	0.000284277	yes	1.25531	0.147387	no
MSMEG_0133		ABC-transporter integral membrane protein	0.317756	1	no	0.856981	1	no	0.277703	1	no
MSMEG_0134		virulence factor Mce family protein	0.0603951	1	no	0.799673	1	no	0.118646	1	no
MSMEG_0135		virulence factor Mce family protein	0.109226	1	no	0.705892	1	no	0.265889	1	no
MSMEG_0136		virulence factor Mce family protein, putative	0.349766	1	no	-0.0677712	1	no	-0.415803	1	no
MSMEG_0137		virulence factor mce family protein	-0.479425	1	no	-0.324573	1	no	-0.304609	1	no
MSMEG_0138		virulence factor Mce family protein	-0.622311	1	no	-0.294325	1	no	-0.416533	1	no
MSMEG_0139		mce-family protein mce1f	-0.635143	1	no	-0.569073	1	no	-0.677948	1	no
MSMEG_0140		probable conserved mce associated membrane protein	0.221541	1	no	0.132585	1	no	0.294632	1	no
MSMEG_0141		probable conserved mce associated transmembrane protein	-0.375032	1	no	-0.546589	1	no	-0.367396	1	no
MSMEG_0142		conserved hypothetical protein	0.383922	1	no	0.535308	1	no	0.423834	1	no
MSMEG_0143		probable conserved mce associated membrane protein	0.379904	1	no	0.604732	1	no	0.784338	1	no
MSMEG_0144		HNH endonuclease	3.12623	7.51849e-08	yes	1.79741	0.00177655	yes	1.72309	0.0048638	yes
MSMEG_0145		conserved hypothetical protein	0.880811	1	no	0.573288	1	no	0.976049	1	no
MSMEG_0146		mosc domain protein	0.246126	1	no	-0.218036	1	no	0.358004	1	no
MSMEG_0147		C-5 sterol desaturase	-0.283414	1	no	0.445684	1	no	0.0788177	1	no
MSMEG_0148		transcriptional regulator, TetR family protein	-0.327719	1	no	0.326325	1	no	-0.613662	1	no
MSMEG_0149		ThiC family protein	-1.07188	0.989828	no	-0.387516	1	no	-1.83778	0.0118157	yes
MSMEG_0150		NAD(P) transhydrogenase beta subunit	-0.909651	1	no	-0.41063	1	no	-1.19552	0.372614	no
MSMEG_0151		PntAB protein	-0.845151	1	no	-0.454501	1	no	-1.3467	0.457767	no
MSMEG_0152		Alanine dehydrogenase/pyridine nucleotide transhydrogenase	-0.630649	1	no	-0.0209767	1	no	-1.29533	0.465829	no
MSMEG_0153	panE	2-dehydropantoate 2-reductase	-0.722365	1	no	-0.73715	1	no	-1.09705	0.818576	no
MSMEG_0154	pyk	pyruvate kinase	-0.384289	1	no	-0.463255	1	no	-0.731952	1	no
MSMEG_0155		transcriptional regulator	-1.13886	0.459043	no	-1.0054	1	no	-0.681113	1	no
MSMEG_0156		transcriptional regulator, LysR family protein	-0.841291	1	no	-0.813952	1	no	-0.667529	1	no
MSMEG_0157		oxalyl-CoA decarboxylase	0.465759	1	no	-0.0401954	1	no	0.376436	1	no
MSMEG_0158		formyl-coenzyme A transferase	-0.753802	1	no	-0.25848	1	no	-0.425993	1	no
MSMEG_0159		formate dehydrogenase, gamma subunit	-0.432589	1	no	-0.556294	1	no	-0.380061	1	no
MSMEG_0160		formate dehydrogenase, beta subunit	-0.530976	1	no	-1.04742	1	no	-0.53249	1	no
MSMEG_0161		formate dehydrogenase, alpha subunit	-0.367909	1	no	-0.435244	1	no	-0.107561	1	no
MSMEG_0162		NAD-dependent formate dehydrogenase delta subunit	-0.912442	1	no	1.4663	0.157857	no	-0.0451514	1	no
MSMEG_0164		transmembrane transport protein	0.682032	1	no	0.872827	1	no	0.35952	1	no
MSMEG_0165	fdhD	formate dehydrogenase family protein accessory protein FdhD	0.443583	1	no	0.59504	1	no	0.262047	1	no
MSMEG_0166		GntR-family protein transcriptional regulator	-0.447446	1	no	0.157346	1	no	-0.529574	1	no
MSMEG_0167		transmembrane transport protein	-1.33995	0.0125503	yes	-1.50618	0.000827605	yes	-0.937686	1	no
MSMEG_0168		formyl-coenzyme A transferase	-0.992216	1	no	-0.409348	1	no	-0.746306	1	no
MSMEG_0169		hypothetical protein	-2.40179	7.80493e-05	yes	-0.849791	1	no	-1.7617	0.00662989	yes
MSMEG_0170		transmembrane transport protein	-0.76017	1	no	0.0988841	1	no	-0.730981	1	no
MSMEG_0171		histone deacetylase superfamily protein	1.31182	0.0870946	no	1.39229	0.0328319	yes	1.10449	0.771085	no
MSMEG_0172		probable conserved transmembrane protein, putative	0.867261	1	no	0.855267	1	no	0.675065	1	no
MSMEG_0173		hypothetical protein	-0.68134	1	no	-0.864165	1	no	-1.41696	0.195778	no
MSMEG_0174		putative inner membrane protein	-0.414136	1	no	-0.227898	1	no	-0.906557	1	no
MSMEG_0175		FAD dependent oxidoreductase, putative	0.0304904	1	no	0.0680808	1	no	-0.292582	1	no
MSMEG_0176		glutamine ABC transporter periplasmic-binding protein	0.290071	1	no	0.957609	1	no	0.457447	1	no
MSMEG_0177		ABC polar amino acid family protein transporter, inner membrane subunit	-0.061644	1	no	0.601403	1	no	0.420031	1	no
MSMEG_0178		ATP-binding protein	2.18832	2.09725e-05	yes	2.30477	7.61688e-06	yes	1.87588	0.000610329	yes
MSMEG_0179		transcriptional regulator, GntR family protein	-0.391982	1	no	-0.0509588	1	no	-0.223788	1	no
MSMEG_0180		putative HTH-type transcriptional regulator	-1.31739	0.316007	no	-0.48479	1	no	-1.39375	0.244132	no
MSMEG_0181		alpha-ketoglutarate-dependent taurine dioxygenase	-0.594335	1	no	-1.27912	0.337512	no	-0.62781	1	no
MSMEG_0182		epoxide hydrolase 1	-0.0609293	1	no	-0.444997	1	no	0.0177526	1	no
MSMEG_0183		conserved hypothetical protein	3.19098	8.91151e-08	yes	2.72364	1.34607e-06	yes	2.70651	2.42158e-06	yes
MSMEG_0184		transferase	0.320171	1	no	-0.370951	1	no	0.149122	1	no
MSMEG_0185		MmpL6 protein	3.8649	3.17302e-09	yes	3.53622	1.22375e-08	yes	3.78235	5.78716e-09	yes
MSMEG_0186		MmpS2 protein	3.36941	2.11933e-06	yes	3.15859	6.09951e-06	yes	2.81677	5.70093e-05	yes
MSMEG_0187		acetyltransferase	-0.00573746	1	no	0.0755077	1	no	0.151563	1	no
MSMEG_0188		MarR-family protein transcriptional regulator	0.350683	1	no	0.449717	1	no	-0.351685	1	no
MSMEG_0189		conserved hypothetical protein	1.14557	0.7485	no	0.789604	1	no	0.759942	1	no
MSMEG_0190		integral membrane transport protein	1.49632	0.0172605	yes	1.20682	0.347737	no	1.46151	0.0315749	yes
MSMEG_0191		BadF/BadG/BcrA/BcrD ATPase family protein	1.08928	0.966373	no	0.309629	1	no	0.0406193	1	no
MSMEG_0192		transcriptional regulator, RpiR family protein	0.356208	1	no	0.429898	1	no	0.213554	1	no
MSMEG_0193		putative glucokinase regulator	-0.483754	1	no	-0.538854	1	no	-0.804388	1	no
MSMEG_0194		serine esterase, cutinase family protein	-0.524232	1	no	0.151741	1	no	-0.52583	1	no
MSMEG_0195		steroid monooxygenase	3.82749	3.55158e-11	yes	2.6165	1.60714e-08	yes	3.46378	2.2258e-10	yes
MSMEG_0196		putative dehydrogenase	3.12433	2.06118e-09	yes	2.06619	4.12223e-06	yes	3.06073	3.732e-09	yes
MSMEG_0197		nudix hydrolase	4.18575	1.12842e-08	yes	3.30992	4.59465e-07	yes	3.94431	4.06439e-08	yes
MSMEG_0198		acyl-CoA dehydrogenase, C-domain protein	5.00389	1.23315e-09	yes	4.05155	2.63207e-08	yes	4.11196	3.12592e-08	yes
MSMEG_0200		hypothetical protein	1.26253	0.11081	no	1.35007	0.0338896	yes	1.32396	0.0592178	no
MSMEG_0202		IS1096, tnpA protein	0.138223	1	no	0.0174181	1	no	0.254913	1	no
MSMEG_0203		IS1096, tnpR protein	-0.504858	1	no	-0.61458	1	no	-0.0609122	1	no
MSMEG_0204		hypothetical protein	1.29077	0.334149	no	1.03386	1	no	1.31108	0.346534	no
MSMEG_0205		tetracenomycin polyketide synthesis hydroxylase TcmH	-0.202468	1	no	1.27273	0.495772	no	0.177176	1	no
MSMEG_0206		acyltransferase 3	-1.79798	0.0154013	yes	-0.521671	1	no	-0.706224	1	no
MSMEG_0207		MarR-family protein transcriptional regulator	0.406608	1	no	1.11317	0.598505	no	0.462707	1	no
MSMEG_0208		ribonuclease	-1.2175	0.103025	no	-0.656296	1	no	-0.796729	1	no
MSMEG_0209		ribonuclease inhibitor	0.6088	1	no	1.81121	0.000207308	yes	0.83169	1	no
MSMEG_0210		LprO protein	0.644677	1	no	2.40843	1.2307e-06	yes	0.264945	1	no
MSMEG_0211		ABC transporter, ATP-binding protein	-0.192743	1	no	-0.0590955	1	no	0.18218	1	no
MSMEG_0212		lyase	1.22216	0.111653	no	1.22022	0.114111	no	0.971965	1	no
MSMEG_0213		transcriptional regulator	0.655191	1	no	0.943538	1	no	0.563945	1	no
MSMEG_0214		L-sorbosone dehydrogenase	0.0510317	1	no	0.339157	1	no	0.0106779	1	no
MSMEG_0215		YhhW family protein	-0.125129	1	no	0.297587	1	no	-0.132791	1	no
MSMEG_0216		3-hydroxyacyl-CoA dehydrogenase	-1.75852	3.87808e-05	yes	-1.70755	7.57648e-05	yes	-0.897196	1	no
MSMEG_0217		alcohol dehydrogenase B	1.6212	0.0115225	yes	-0.205169	1	no	0.67467	1	no
MSMEG_0218		3-demethylubiquinone-9 3-methyltransferase	4.48084	3.18805e-09	yes	3.51397	1.07121e-07	yes	3.6652	8.54434e-08	yes
MSMEG_0219		RNA polymerase sigma-70 factor, family protein	3.5182	2.07866e-09	yes	2.53092	4.24477e-07	yes	2.46814	1.02567e-06	yes
MSMEG_0220		monoglyceride lipase	-0.163983	1	no	-0.140882	1	no	-0.946	1	no
MSMEG_0221		secreted protein	0.447558	1	no	0.830184	1	no	0.495961	1	no
MSMEG_0222		conserved hypothetical protein	4.00618	1.29532e-08	yes	3.3679	1.60681e-07	yes	2.15566	0.00030782	yes
MSMEG_0223		conserved hypothetical protein	4.95629	1.89039e-08	yes	3.90095	5.39444e-07	yes	3.17861	1.86809e-05	yes
MSMEG_0224		O-methyltransferase MdmC	3.30023	3.20227e-08	yes	3.06615	1.02201e-07	yes	1.90813	0.000520852	yes
MSMEG_0225		MmpL4 protein	0.342094	1	no	0.790959	1	no	0.254257	1	no
MSMEG_0226		MmpS5 protein	0.183464	1	no	1.07605	0.752191	no	0.203517	1	no
MSMEG_0227		transcriptional regulator, TetR family protein	0.186495	1	no	0.42465	1	no	0.131531	1	no
MSMEG_0228		adenylate and Guanylate cyclase catalytic domain protein	-0.285582	1	no	-0.327856	1	no	-0.132662	1	no
MSMEG_0229	ilvD	dihydroxy-acid dehydratase	-0.456472	1	no	-0.26495	1	no	-0.373275	1	no
MSMEG_0230		conserved hypothetical protein	1.1157	0.460045	no	0.707186	1	no	0.12952	1	no
MSMEG_0231		conserved hypothetical protein	0.199164	1	no	0.0327235	1	no	-0.0169398	1	no
MSMEG_0232		sugar transporter family protein	0.588942	1	no	-1.02218	1	no	-1.08036	1	no
MSMEG_0233		lipoprotein Lpps	-0.0926369	1	no	0.618549	1	no	-0.248481	1	no
MSMEG_0234		metallopeptidase	0.00551096	1	no	-0.1899	1	no	-0.145504	1	no
MSMEG_0235		probable conserved membrane protein	-0.363457	1	no	0.476527	1	no	0.0320915	1	no
MSMEG_0236		putative conserved transmembrane protein	0.149332	1	no	-0.310088	1	no	-0.515805	1	no
MSMEG_0237		ISMsm3, transposase	-0.43294	1	no	-0.579571	1	no	-0.622467	1	no
MSMEG_0238		O-acetylhomoserine/O-acetylserine sulfhydrylase	-0.598488	1	no	0.462819	1	no	0.531878	1	no
MSMEG_0239		O-acetylhomoserine/O-acetylserine sulfhydrylase	-0.193116	1	no	0.343088	1	no	0.347831	1	no
MSMEG_0240		conserved hypothetical protein	-1.05563	0.830064	no	-1.92175	3.65135e-06	yes	-1.28006	0.0465465	yes
MSMEG_0241		MmpL11 protein	-0.408887	1	no	-0.626156	1	no	-0.563029	1	no
MSMEG_0242		conserved hypothetical protein	0.789506	1	no	1.56698	0.00232145	yes	0.421205	1	no
MSMEG_0243		conserved hypothetical protein	-0.296728	1	no	1.21483	0.0620835	no	-0.0897437	1	no
MSMEG_0244		two component response transcriptional regulatory protein prra	-0.823127	1	no	0.378355	1	no	-0.442619	1	no
MSMEG_0245		probable conserved transmembrane protein	-0.948844	1	no	-0.957647	1	no	-1.52874	0.0265412	yes
MSMEG_0246		sensor-type histidine kinase PrrB	-1.02984	1	no	-0.48926	1	no	-1.05373	1	no
MSMEG_0247		secreted peptidase	-0.687024	1	no	-0.247176	1	no	-0.314248	1	no
MSMEG_0248		conserved hypothetical protein	-1.39932	0.00382695	yes	-1.49719	0.000744234	yes	-0.978951	1	no
MSMEG_0249		integral membrane protein	-1.53792	0.000231918	yes	-1.59659	9.29751e-05	yes	-1.84824	4.52184e-06	yes
MSMEG_0250		membrane protein, MmpL family protein	-0.861	1	no	0.00949374	1	no	-0.675371	1	no
MSMEG_0251		conserved hypothetical protein	0.172013	1	no	1.1692	0.203546	no	0.217297	1	no
MSMEG_0252	trmB	tRNA (guanine-N(7)-)-methyltransferase	0.0837111	1	no	0.862729	1	no	-0.504066	1	no
MSMEG_0253		conserved hypothetical protein	-1.22274	0.472078	no	-0.929084	1	no	-2.71765	8.57624e-05	yes
MSMEG_0254		conserved hypothetical protein	-1.12672	0.446143	no	-0.243944	1	no	-1.07859	0.816924	no
MSMEG_0255		phosphoenolpyruvate carboxykinase	-1.19543	0.0857938	no	-1.83987	1.27151e-06	yes	-0.740401	1	no
MSMEG_0256		conserved hypothetical protein	4.47924	3.41939e-08	yes	3.57503	8.39692e-07	yes	2.46163	0.000342617	yes
MSMEG_0257		acyl-CoA synthase	4.19487	3.36663e-07	yes	3.86686	1.10507e-06	yes	2.72708	0.000293814	yes
MSMEG_0258		oxidoreductase, short chain dehydrogenase/reductase family protein	0.530421	1	no	1.80588	0.00389829	yes	0.8534	1	no
MSMEG_0259		enoyl-CoA hydratase/isomerase	-0.331995	1	no	-0.567381	1	no	-0.596267	1	no
MSMEG_0260		DNA-binding protein	-0.109879	1	no	-0.120344	1	no	-0.227411	1	no
MSMEG_0261		p40 protein	-0.0493124	1	no	0.0659916	1	no	0.326884	1	no
MSMEG_0262		conserved hypothetical protein	-0.15341	1	no	-0.346789	1	no	-0.261377	1	no
MSMEG_0263		amidohydrolase 3	-1.00525	1	no	-0.681287	1	no	-0.404026	1	no
MSMEG_0264		transmembrane transport protein	-1.63638	0.00219797	yes	-1.45081	0.0175563	yes	-1.21102	0.303135	no
MSMEG_0265		uracil DNA glycosylase superfamily protein	1.09216	0.829249	no	1.36952	0.0934512	no	0.447358	1	no
MSMEG_0266		arginine decarboxylase	-0.391581	1	no	0.0498856	1	no	-0.507954	1	no
MSMEG_0267		esterase	-0.797921	1	no	0.98429	1	no	-1.01041	1	no
MSMEG_0268		transcriptional regulator, GntR family protein	-0.586195	1	no	0.303313	1	no	-0.439205	1	no
MSMEG_0269		3-oxoacyl-[acyl-carrier-protein] reductase	0.238292	1	no	0.570086	1	no	0.242724	1	no
MSMEG_0270		aminoglycoside phosphotransferase	0.0283479	1	no	0.577215	1	no	0.216307	1	no
MSMEG_0271		conserved hypothetical protein	0.609141	1	no	1.22364	0.369355	no	0.415596	1	no
MSMEG_0272		propanediol utilization protein PduA	0.333722	1	no	1.17998	0.66715	no	0.243474	1	no
MSMEG_0273		ethanolamine utilization protein EutN	1.95733	0.0146095	yes	2.21478	0.00267462	yes	1.81937	0.0423899	yes
MSMEG_0275		bacterial microcompartments protein family protein	0.0184696	1	no	0.287425	1	no	0.135609	1	no
MSMEG_0276		aldehyde-alcohol dehydrogenase	0.400246	1	no	-0.101971	1	no	0.117029	1	no
MSMEG_0277		putative aminotransferase	0.464414	1	no	-0.131321	1	no	0.094378	1	no
MSMEG_0278		hypothetical protein	0.0738012	1	no	-1.83405	0.00864621	yes	0.0631537	1	no
MSMEG_0279		amino acid permease	0.137333	1	no	-1.23691	0.29676	no	0.335921	1	no
MSMEG_0280		alpha/beta hydrolase fold	-0.98989	1	no	-3.05392	1.39437e-07	yes	-1.09528	0.910442	no
MSMEG_0281		choline dehydrogenase	1.0929	0.673873	no	0.332187	1	no	1.25335	0.135396	no
MSMEG_0282		conserved hypothetical protein	1.19335	0.16085	no	2.44202	1.72229e-08	yes	1.52441	0.000870206	yes
MSMEG_0283		3-oxoacyl-[acyl-carrier-protein] reductase	2.77053	3.63935e-07	yes	2.26596	1.38213e-05	yes	2.542	2.68038e-06	yes
MSMEG_0284		ribosyldihydronicotinamide dehydrogenase (quinone)	3.795	2.38399e-10	yes	2.54302	1.44713e-07	yes	3.52362	9.68339e-10	yes
MSMEG_0285		transcriptional regulator TetR family protein	5.93678	8.75813e-10	yes	5.35566	3.34469e-09	yes	4.98992	1.17316e-08	yes
MSMEG_0286		GntR-family protein transcriptional regulator	1.06237	0.964651	no	1.66958	0.00302223	yes	0.28203	1	no
MSMEG_0287		conserved hypothetical protein	1.91088	0.0111714	yes	2.30762	0.000662849	yes	0.773872	1	no
MSMEG_0288		FAD dependent oxidoreductase, putative	-0.235051	1	no	0.499356	1	no	-0.884892	1	no
MSMEG_0289		alpha/beta hydrolase fold family protein	0.19509	1	no	-0.933846	1	no	-0.647424	1	no
MSMEG_0290		acyltransferase, ws/dgat/mgat subfamily protein	0.518895	1	no	1.47673	0.00546802	yes	0.332605	1	no
MSMEG_0291		dioxygenase, TauD/TfdA family protein	-0.0698623	1	no	1.28253	0.208828	no	-0.0637978	1	no
MSMEG_0292		conserved hypothetical protein	-0.585976	1	no	0.628438	1	no	-0.321469	1	no
MSMEG_0293		Rieske [2Fe-2S] domain protein	0.452458	1	no	0.822044	1	no	0.381931	1	no
MSMEG_0294	fabG	3-oxoacyl-(acyl-carrier-protein) reductase	0.726039	1	no	1.45129	0.214127	no	0.8458	1	no
MSMEG_0295		oxidoreductase, FAD-binding	1.04675	1	no	0.971225	1	no	1.31641	0.225883	no
MSMEG_0296		transcriptional regulator, MarR family protein	-0.359191	1	no	-0.227062	1	no	-0.179098	1	no
MSMEG_0297		amidohydrolase	0.972072	1	no	1.30505	0.52096	no	0.515794	1	no
MSMEG_0299		Rieske [2Fe-2S] domain protein	1.50365	0.354523	no	1.88927	0.0706126	no	1.46145	0.477821	no
MSMEG_0300		amidohydrolase family protein	2.59868	3.65114e-07	yes	2.13321	1.49342e-05	yes	2.54306	8.66737e-07	yes
MSMEG_0301		oxidoreductase, FAD-binding	1.62078	1.0889e-05	yes	1.176	0.0862649	no	1.06287	0.734303	no
MSMEG_0302		peptidase, S9A/B/C families	2.86161	6.74256e-07	yes	0.828334	1	no	1.77557	0.00334981	yes
MSMEG_0303		alcohol dehydrogenase, zinc-containing	5.81456	2.36076e-11	yes	4.30348	1.49335e-09	yes	4.6713	5.85494e-10	yes
MSMEG_0304		acyl-CoA synthase	-1.37023	0.00836292	yes	-1.06898	0.717427	no	-1.27582	0.0488821	yes
MSMEG_0305		acyltransferase domain protein	-2.01095	3.26087e-06	yes	-0.785437	1	no	-1.68095	0.000173292	yes
MSMEG_0306		arylamine N-acetyltransferase	0.223055	1	no	1.2672	0.185161	no	-0.250043	1	no
MSMEG_0307		transcriptional regulator, AraC family protein	2.08355	4.09489e-05	yes	2.68802	3.52482e-07	yes	1.70033	0.00275585	yes
MSMEG_0308		dihydrofolate reductase	1.3893	0.0325414	yes	2.95391	1.29108e-08	yes	1.3314	0.0803168	no
MSMEG_0309		aldehyde dehydrogenase family protein	-1.695	0.000448767	yes	-0.786035	1	no	-1.28453	0.107215	no
MSMEG_0311		glycosyltransferase	-1.17319	0.125907	no	0.0998022	1	no	-1.01588	1	no
MSMEG_0312	eda	2-dehydro-3-deoxyphosphogluconate aldolase/4-hydroxy-2-oxoglutarate aldolase	-0.691884	1	no	1.9112	4.0634e-05	yes	-0.0234659	1	no
MSMEG_0313	edd	phosphogluconate dehydratase	-0.284841	1	no	1.79583	1.19925e-05	yes	-0.403118	1	no
MSMEG_0314	zwf	glucose-6-phosphate 1-dehydrogenase	0.83322	1	no	3.01381	2.22786e-11	yes	1.01698	1	no
MSMEG_0315		probable conserved transmembrane protein	-0.0712609	1	no	0.316813	1	no	-0.917582	1	no
MSMEG_0316		putative NagC regulator	0.498904	1	no	0.467519	1	no	-0.111144	1	no
MSMEG_0317		conserved hypothetical protein	-0.218688	1	no	0.693486	1	no	-0.215795	1	no
MSMEG_0318		AMP-dependent synthetase and ligase	1.15024	0.198516	no	0.821717	1	no	0.999637	1	no
MSMEG_0319		acyltransferase	-0.588035	1	no	-0.616591	1	no	-1.7445	0.000146087	yes
MSMEG_0320		putative phosphotriesterase	2.16916	1.93864e-05	yes	1.78075	0.000939586	yes	1.48548	0.0311234	yes
MSMEG_0321		transcriptional regulator	-0.293761	1	no	0.256365	1	no	-0.451065	1	no
MSMEG_0323		acyl-CoA dehydrogenase, short-chain specific, putative	-0.45454	1	no	0.0876706	1	no	-0.384878	1	no
MSMEG_0324		conserved hypothetical protein	0.0708651	1	no	0.258831	1	no	-0.0902537	1	no
MSMEG_0325		conserved hypothetical protein	0.171328	1	no	0.149551	1	no	0.0701201	1	no
MSMEG_0326		AMP-dependent synthetase and ligase	0.132737	1	no	0.142872	1	no	0.0680979	1	no
MSMEG_0327		aldehyde dehydrogenase	0.0656175	1	no	0.75885	1	no	0.0381563	1	no
MSMEG_0328		hypothetical protein	0.14463	1	no	0.87339	1	no	0.477115	1	no
MSMEG_0329		FMN oxidoreductase	0.27521	1	no	0.892489	1	no	0.274531	1	no
MSMEG_0330		transcriptional regulator, LuxR family protein	-0.049223	1	no	0.703689	1	no	0.112971	1	no
MSMEG_0331		transcriptional regulator, LuxR family protein	-1.47488	0.0375506	yes	-0.700424	1	no	-0.835393	1	no
MSMEG_0332		2-nitropropane dioxygenase, NPD	-0.87386	1	no	-0.0378462	1	no	-0.755592	1	no
MSMEG_0333		Carboxyl transferase domain protein	-0.0135034	1	no	0.28408	1	no	-0.607032	1	no
MSMEG_0334		acetyl-/propionyl-coenzyme A carboxylase alpha chain	0.0346345	1	no	-0.0538986	1	no	-0.390746	1	no
MSMEG_0335		enoyl-CoA hydratase/isomerase	-0.70375	1	no	-0.0891878	1	no	-0.640625	1	no
MSMEG_0336		conserved hypothetical protein	-0.587778	1	no	0.0198963	1	no	-0.456399	1	no
MSMEG_0337		conserved hypothetical protein	0.607012	1	no	0.299772	1	no	0.116616	1	no
MSMEG_0338		acyl-CoA dehydrogenase fadE12	0.294381	1	no	0.540834	1	no	0.0409108	1	no
MSMEG_0339		FMN-dependent monooxygenase	0.961891	1	no	0.606049	1	no	0.364727	1	no
MSMEG_0340		enoyl-CoA hydratase/isomerase family protein	1.1208	0.538076	no	1.24908	0.128001	no	0.822426	1	no
MSMEG_0341		conserved hypothetical protein	0.126281	1	no	0.46694	1	no	0.198721	1	no
MSMEG_0342		hypothetical protein	-0.115551	1	no	0.293492	1	no	0.0999452	1	no
MSMEG_0343		TetR-family protein transcriptional regulator	-1.03707	1	no	-0.588543	1	no	-0.526547	1	no
MSMEG_0344		conserved hypothetical protein	0.732706	1	no	1.1944	0.465613	no	0.895026	1	no
MSMEG_0345		conserved hypothetical protein	0.596876	1	no	0.710201	1	no	0.635495	1	no
MSMEG_0346		virulence factor	0.177651	1	no	0.402525	1	no	0.510685	1	no
MSMEG_0347		virulence factor Mce family protein	0.346271	1	no	0.431741	1	no	0.456129	1	no
MSMEG_0348		mce-family protein mce3c	0.213491	1	no	-0.0624678	1	no	0.122696	1	no
MSMEG_0349		virulence factor mce family protein	0.0480188	1	no	0.0132234	1	no	0.1634	1	no
MSMEG_0350		virulence factor Mce family protein	-0.156488	1	no	-0.106373	1	no	0.2199	1	no
MSMEG_0351		virulence factor mce family protein	0.0798382	1	no	-0.0978524	1	no	0.30888	1	no
MSMEG_0352		conserved hypothetical protein	0.0394742	1	no	0.358657	1	no	0.324413	1	no
MSMEG_0353		conserved hypothetical protein	0.14792	1	no	0.0269915	1	no	0.464153	1	no
MSMEG_0354		conserved hypothetical protein	0.255556	1	no	0.0396226	1	no	0.516322	1	no
MSMEG_0355		conserved hypothetical protein	0.941608	1	no	0.573511	1	no	1.04135	1	no
MSMEG_0356		acetyltransferase	1.03449	1	no	0.891937	1	no	0.974931	1	no
MSMEG_0357		transmembrane transport protein	-1.37357	0.00787233	yes	-1.73662	3.3077e-05	yes	-1.66625	0.000123553	yes
MSMEG_0358		ribonucleoside-diphosphate reductase, beta subunit	-0.515463	1	no	-1.24501	0.0794658	no	-0.339145	1	no
MSMEG_0359		conserved hypothetical protein	-1.21863	0.0467319	yes	-0.979732	1	no	-1.43256	0.000760083	yes
MSMEG_0360		conserved hypothetical protein	-1.81103	9.78588e-05	yes	-0.733055	1	no	-0.992958	1	no
MSMEG_0361		Glycosyl hydrolase family protein 3	-0.156224	1	no	-0.936675	1	no	-1.19031	0.342935	no
MSMEG_0362		amidohydrolase 2	0.609583	1	no	0.355777	1	no	0.317916	1	no
MSMEG_0363		TetR-family protein regulatory protein	1.19934	0.0989659	no	0.544419	1	no	0.85583	1	no
MSMEG_0364		hypothetical protein	1.25211	0.311509	no	-0.693555	1	no	-1.01803	1	no
MSMEG_0365		conserved hypothetical protein	0.406661	1	no	-0.167084	1	no	0.0707361	1	no
MSMEG_0366		hypothetical protein	0.26794	1	no	1.18839	0.297657	no	0.470859	1	no
MSMEG_0367		O-demethylpuromycin-O-methyltransferase	0.470197	1	no	0.808035	1	no	0.0891238	1	no
MSMEG_0368		hypothetical protein	1.93839	1.09028e-05	yes	1.73958	0.000111903	yes	0.614267	1	no
MSMEG_0369		hypothetical protein	2.0668	6.19143e-06	yes	2.27501	9.59108e-07	yes	1.52108	0.00465935	yes
MSMEG_0370		conserved hypothetical protein	1.40229	0.00685705	yes	1.5444	0.000722524	yes	0.73493	1	no
MSMEG_0371		MaoC like domain protein	-0.641771	1	no	-1.21507	0.116304	no	0.210158	1	no
MSMEG_0372		oxidoreductase, short chain dehydrogenase/reductase family protein	-0.26323	1	no	-1.51082	0.00447367	yes	0.144131	1	no
MSMEG_0373		3-ketoacyl-CoA thiolase	0.828364	1	no	-0.440776	1	no	0.828961	1	no
MSMEG_0374		glycolate oxidase subunit	0.362997	1	no	-0.102475	1	no	0.476194	1	no
MSMEG_0375		phospholipase D family protein	-0.122092	1	no	0.43524	1	no	-0.518399	1	no
MSMEG_0376		transcriptional regulator, AraC family protein	0.159087	1	no	0.639403	1	no	0.389139	1	no
MSMEG_0377		nitrile hydratase	1.31941	0.226914	no	1.60877	0.0180042	yes	1.61119	0.0219507	yes
MSMEG_0378	nthA	nitrile hydratase, alpha subunit	0.706796	1	no	1.3243	0.142698	no	1.01157	1	no
MSMEG_0379		nitrile hydratase activator P14k	0.814455	1	no	0.977017	1	no	0.823989	1	no
MSMEG_0380		MmpS4 protein	-1.0952	0.626924	no	-0.951421	1	no	-0.958217	1	no
MSMEG_0381		Mmp14a protein	-1.43673	0.00111052	yes	-0.867536	1	no	-0.773765	1	no
MSMEG_0382		putative transport protein	-1.09804	0.497826	no	-0.783633	1	no	-0.573594	1	no
MSMEG_0383		conserved hypothetical protein	0.751413	1	no	0.502494	1	no	0.495617	1	no
MSMEG_0384	rfbA	glucose-1-phosphate thymidylyltransferase	-0.324445	1	no	0.375119	1	no	-0.218035	1	no
MSMEG_0385		putative glycosyl transferase	0.037073	1	no	0.70631	1	no	0.0494967	1	no
MSMEG_0386		NAD dependent epimerase/dehydratase family protein	-0.614262	1	no	-0.0940851	1	no	-0.0415475	1	no
MSMEG_0387		Rmt2 protein	0.119717	1	no	0.0232817	1	no	0.632071	1	no
MSMEG_0388	tylF	Macrocin-O-methyltransferase	-0.161482	1	no	-0.656773	1	no	0.33718	1	no
MSMEG_0389		putative glycosyl transferase	0.0897638	1	no	-0.758366	1	no	0.655997	1	no
MSMEG_0390		putative acyltransferase	-0.665486	1	no	-1.10737	0.556606	no	0.160445	1	no
MSMEG_0391		Rmt3 protein	0.378151	1	no	0.515544	1	no	0.649735	1	no
MSMEG_0392		putative glycosyl transferase	0.692375	1	no	0.66925	1	no	1.0276	1	no
MSMEG_0393		Fmt protein	1.26734	0.0560696	no	0.594683	1	no	1.06512	0.887745	no
MSMEG_0394		hypothetical protein	1.23354	0.0609346	no	2.0553	3.19657e-07	yes	1.34056	0.0109831	yes
MSMEG_0395		hypothetical protein	2.04657	0.000950361	yes	3.19062	4.07659e-07	yes	1.8935	0.00455245	yes
MSMEG_0396		hypothetical protein	0.958441	1	no	1.01897	1	no	1.4744	0.552014	no
MSMEG_0397		IS1096, tnpA protein	0.177171	1	no	0.0300535	1	no	0.345008	1	no
MSMEG_0398		IS1096, tnpR protein	-0.508733	1	no	-0.561652	1	no	-0.0621107	1	no
MSMEG_0399		conserved domain protein	-0.476804	1	no	-0.169573	1	no	-0.0633355	1	no
MSMEG_0400		peptide synthetase	-0.915865	1	no	-0.786459	1	no	-0.387152	1	no
MSMEG_0401		putative non-ribosomal peptide synthase	-1.5883	3.06937e-05	yes	-1.65662	1.02581e-05	yes	-1.00972	1	no
MSMEG_0402		linear gramicidin synthetase subunit D	-2.04493	7.97842e-07	yes	-1.96576	1.88254e-06	yes	-1.22949	0.107804	no
MSMEG_0403		integral membrane protein	-2.20448	3.30483e-06	yes	-2.27068	1.90683e-06	yes	-1.03799	1	no
MSMEG_0404		sigma associated protein	-1.38862	0.00176337	yes	-1.02409	1	no	-0.870018	1	no
MSMEG_0405		extra cytoplasmic sigma factor	-0.902885	1	no	-1.04551	0.810241	no	-1.16993	0.138439	no
MSMEG_0406		acyl-coA-dehydrogenase	1.27645	0.11904	no	-1.23906	0.177897	no	1.36508	0.0485195	yes
MSMEG_0407		conserved hypothetical protein	-0.981191	1	no	-0.887864	1	no	-0.957564	1	no
MSMEG_0408		type I modular polyketide synthase	-0.854861	1	no	-0.403278	1	no	-0.504114	1	no
MSMEG_0409		Condensation domain protein	0.142628	1	no	0.68931	1	no	0.453641	1	no
MSMEG_0410		MmpL protein	-1.16473	0.235424	no	-0.520179	1	no	-0.350864	1	no
MSMEG_0411		acyl-CoA synthase	-0.0871574	1	no	0.130962	1	no	0.327351	1	no
MSMEG_0412		conserved hypothetical protein	-0.513946	1	no	-0.125305	1	no	-0.753876	1	no
MSMEG_0413		conserved hypothetical protein	-0.0314163	1	no	-0.180171	1	no	-0.846874	1	no
MSMEG_0414		oxidoreductase, 2OG-Fe(II) oxygenase family protein	-0.0655562	1	no	0.52931	1	no	0.254853	1	no
MSMEG_0415		NADH-fmn oxidoreductase	-0.280329	1	no	-0.206868	1	no	-0.110121	1	no
MSMEG_0416		hypothetical protein	-0.247794	1	no	-0.144419	1	no	-0.338671	1	no
MSMEG_0417		succinate dehydrogenase	1.25992	0.12611	no	1.69732	0.000354883	yes	1.24547	0.178636	no
MSMEG_0418		succinate dehydrogenase flavoprotein subunit	1.1542	0.442219	no	1.88353	6.39143e-05	yes	0.645245	1	no
MSMEG_0419		integral membrane protein	0.626598	1	no	0.872063	1	no	0.8832	1	no
MSMEG_0420		conserved hypothetical protein	0.00603215	1	no	0.577241	1	no	0.4729	1	no
MSMEG_0421		hypothetical protein	1.23086	0.791442	no	0.15854	1	no	1.82897	0.104866	no
MSMEG_0422		transferase	1.3383	0.155226	no	1.73348	0.00378481	yes	0.282873	1	no
MSMEG_0423		conserved hypothetical protein	1.89017	0.000308171	yes	2.15894	2.61907e-05	yes	1.044	1	no
MSMEG_0424		Hsp20/alpha crystallin family protein	5.60054	1.605e-10	yes	4.2935	6.20464e-09	yes	5.27073	4.87477e-10	yes
MSMEG_0425		putative membrane protein DcsA	-0.626453	1	no	0.244958	1	no	-0.526155	1	no
MSMEG_0426		transcriptional regulator, GntR family protein	0.115838	1	no	0.369596	1	no	-0.132345	1	no
MSMEG_0427	nirB	nitrite reductase [NAD(P)H], large subunit	-0.105228	1	no	-0.223067	1	no	-0.125999	1	no
MSMEG_0428		nitrite reductase [NAD(P)H] small subunit	0.613266	1	no	0.807086	1	no	0.562376	1	no
MSMEG_0429		putative ferric uptake regulator	0.523819	1	no	1.3998	0.0347786	yes	0.0727478	1	no
MSMEG_0430		ISMsm4, transposase	0.67038	1	no	1.37825	0.0195368	yes	-0.0121467	1	no
MSMEG_0431		secreted protein	-0.680344	1	no	-1.32665	0.0723302	no	-1.59832	0.00361895	yes
MSMEG_0432		uroporphyrinogen-III synthetase	-2.73628	1.15022e-06	yes	-3.66307	3.45343e-08	yes	-2.14389	8.05956e-05	yes
MSMEG_0433		nitrite extrusion protein	2.10769	2.5388e-06	yes	2.04081	4.93515e-06	yes	1.70297	0.000323933	yes
MSMEG_0434		aminoglycoside 2'-N-acetyltransferase (AAC(2')-Id)	0.756981	1	no	0.800741	1	no	0.297003	1	no
MSMEG_0435		allophanate hydrolase subunit 2	-0.543676	1	no	-2.42333	1.60596e-08	yes	-0.251745	1	no
MSMEG_0436		allophanate hydrolase subunit 1	-0.116579	1	no	-2.26408	1.35794e-05	yes	-0.756673	1	no
MSMEG_0437		conserved hypothetical integral membrane protein	-0.165012	1	no	-0.306164	1	no	0.27544	1	no
MSMEG_0438		Periplasmic binding protein	-0.550357	1	no	0.10646	1	no	0.119912	1	no
MSMEG_0439		conserved hypothetical protein	-0.600772	1	no	-1.31161	0.175815	no	0.563908	1	no
MSMEG_0440		hypothetical protein	-0.931103	1	no	-1.25721	0.251697	no	-0.0830369	1	no
MSMEG_0441		conserved hypothetical protein, putative	-0.835482	1	no	-0.92575	1	no	-0.315527	1	no
MSMEG_0442		tetracyclin repressor, C-all-alpha domain protein	-0.273999	1	no	0.0904749	1	no	-0.135993	1	no
MSMEG_0443		hydrolase, carbon-nitrogen family protein	1.16081	0.817476	no	1.18398	0.744538	no	0.356228	1	no
MSMEG_0444		agmatine deiminase	0.213277	1	no	0.77234	1	no	0.264115	1	no
MSMEG_0445		amidohydrolase family protein	-0.91305	1	no	-0.414143	1	no	-0.483502	1	no
MSMEG_0446		putrescine importer	-0.509172	1	no	-0.184337	1	no	0.228757	1	no
MSMEG_0447		conserved hypothetical protein	4.39696	3.10897e-07	yes	3.99368	1.29554e-06	yes	3.77537	4.70029e-06	yes
MSMEG_0448		transcriptional regulator, MarR family protein	4.29147	2.38399e-10	yes	2.81801	1.66451e-07	yes	4.11088	5.94766e-10	yes
MSMEG_0449		transporter, major facilitator family protein, putative	5.07501	6.82388e-11	yes	3.19004	5.64507e-08	yes	4.17593	1.38104e-09	yes
MSMEG_0450		hypothetical protein	0.500254	1	no	-0.183514	1	no	0.199568	1	no
MSMEG_0451		oxidoreductase, FAD-linked	0.0744502	1	no	-0.312071	1	no	-0.313906	1	no
MSMEG_0452		inner membrane permease YgbN	0.726106	1	no	0.610281	1	no	0.904708	1	no
MSMEG_0453	aroK	shikimate kinase	0.203091	1	no	0.74593	1	no	0.178033	1	no
MSMEG_0454		GntR-family protein transcriptional regulator	0.407433	1	no	0.950996	1	no	0.403182	1	no
MSMEG_0455		aldehyde dehydrogenase	1.19966	0.161717	no	1.68286	9.88321e-05	yes	0.964255	1	no
MSMEG_0456		DNA gyrase subunit A	2.55252	4.19328e-07	yes	3.09804	1.68011e-08	yes	1.76528	0.000634871	yes
MSMEG_0457		DNA topoisomerase IV subunit B	2.80812	3.61671e-07	yes	2.9623	1.54013e-07	yes	1.37884	0.0942376	no
MSMEG_0458		two-component system sensor kinase	-0.260681	1	no	-0.205722	1	no	-0.439696	1	no
MSMEG_0459		two-component system response regulator	0.321055	1	no	0.490421	1	no	0.316268	1	no
MSMEG_0460		alpha/beta hydrolase fold	-0.0473459	1	no	0.14947	1	no	0.42653	1	no
MSMEG_0461		CinZ protein	-0.699439	1	no	-1.01408	1	no	-0.668264	1	no
MSMEG_0462		MmpS4 protein	0.282775	1	no	0.552746	1	no	0.226035	1	no
MSMEG_0463		MmpL4 protein	1.25707	0.11559	no	1.1144	0.564582	no	0.880293	1	no
MSMEG_0464		phosphomethylpyrimidine kinase	-0.178479	1	no	-0.327618	1	no	-0.262785	1	no
MSMEG_0465		transcriptional regulator, TetR family protein	1.05892	0.792616	no	0.919451	1	no	1.06383	0.858645	no
MSMEG_0466		hypothetical protein	-0.881113	1	no	-0.36169	1	no	-0.818633	1	no
MSMEG_0467		membrane transport protein	-3.09529	2.15258e-08	yes	-2.64648	1.54363e-07	yes	-2.92115	6.56876e-08	yes
MSMEG_0468		integral membrane protein	0.51389	1	no	2.23595	1.29304e-06	yes	0.89769	1	no
MSMEG_0469		transcriptional regulatory protein PadR	0.356096	1	no	2.32492	4.27124e-06	yes	0.879406	1	no
MSMEG_0470		para-nitrobenzyl esterase	-0.73065	1	no	-1.87395	0.000136294	yes	-0.0496339	1	no
MSMEG_0471		transcriptional regulator LysR family protein	-0.113387	1	no	-0.416986	1	no	0.151498	1	no
MSMEG_0472		putative lipoprotein	-0.559172	1	no	-1.93929	6.09245e-05	yes	-0.13449	1	no
MSMEG_0473		transcriptional regulator, LuxR family protein	2.9918	5.95953e-06	yes	3.03562	4.7117e-06	yes	2.10967	0.00231795	yes
MSMEG_0474		glucosamine--fructose-6-phosphate aminotransferase (isomerizing)	1.27682	0.248971	no	0.986851	1	no	0.877777	1	no
MSMEG_0475		nucleotide-sugar dehydrogenase	1.39764	0.0495781	yes	1.34031	0.0921024	no	1.21169	0.382129	no
MSMEG_0476		chitin synthase	1.04989	0.990378	no	0.47355	1	no	0.854029	1	no
MSMEG_0478		secreted protein, putative	0.836626	1	no	0.706474	1	no	0.852247	1	no
MSMEG_0480		transcriptional regulator, GntR family protein	-1.24436	0.26712	no	-0.412972	1	no	-0.646948	1	no
MSMEG_0481		FAD dependent oxidoreductase	-0.284347	1	no	-0.59406	1	no	-0.25496	1	no
MSMEG_0482		dihydroxy-acid dehydratase	0.78811	1	no	0.895583	1	no	1.16729	0.445729	no
MSMEG_0483		shikimate transporter	-0.33815	1	no	0.560073	1	no	0.436267	1	no
MSMEG_0484		formamidase	-0.104503	1	no	0.339895	1	no	-0.0131987	1	no
MSMEG_0485		amidase	0.591121	1	no	0.375248	1	no	0.318098	1	no
MSMEG_0486		putative ABC transporter, periplasmic protein	0.630529	1	no	0.576344	1	no	0.587796	1	no
MSMEG_0487		ABC transporter permease	0.909463	1	no	1.01384	1	no	1.0114	1	no
MSMEG_0488		ABC transporter ATP-binding protein	0.93408	1	no	0.933289	1	no	1.0973	1	no
MSMEG_0489		racemase	0.905962	1	no	0.520153	1	no	0.805604	1	no
MSMEG_0490		enoyl-CoA hydratase	1.1698	0.277386	no	0.764567	1	no	1.33198	0.034673	yes
MSMEG_0491		transcriptional regulator, LacI family protein	0.988323	1	no	1.36104	0.0235248	yes	1.20527	0.234055	no
MSMEG_0492		conserved hypothetical protein	1.91937	5.14989e-06	yes	0.822342	1	no	1.60946	0.000400937	yes
MSMEG_0493		hypothetical protein	4.82565	4.71118e-11	yes	5.02175	3.47905e-11	yes	3.70868	2.56997e-09	yes
MSMEG_0494		hypothetical protein	4.58737	7.60047e-10	yes	5.59942	5.94719e-11	yes	4.0973	5.12703e-09	yes
MSMEG_0496		coenzyme B12-dependent glycerol dehydrogenase small subunit	-1.27068	0.458007	no	-1.6263	0.0669725	no	-1.75562	0.0406545	yes
MSMEG_0497		glycerol dehydratase large subunit	-1.37139	0.113482	no	-1.49292	0.0382198	yes	-1.02833	1	no
MSMEG_0499		amino acid permease-associated region	-3.21249	1.65228e-06	yes	-3.36667	1.0975e-06	yes	-2.53824	3.23816e-05	yes
MSMEG_0500		regulator of polyketide synthase expression, putative	-1.22478	0.207838	no	-1.74659	0.00054114	yes	-0.384308	1	no
MSMEG_0501		glucosamine-6-phosphate deaminase 1	2.24795	1.42139e-06	yes	3.76972	2.12296e-10	yes	2.91904	1.60046e-08	yes
MSMEG_0502		glucosidase	2.78738	2.23665e-08	yes	4.1945	5.1239e-11	yes	3.37911	1.34055e-09	yes
MSMEG_0503		DeoR-family protein transcriptional regulator	2.94128	1.42049e-06	yes	3.78377	2.46199e-08	yes	3.78743	3.62186e-08	yes
MSMEG_0504		carbohydrate kinase	3.22551	7.34395e-07	yes	2.94135	3.34715e-06	yes	2.89827	6.71546e-06	yes
MSMEG_0505		probable sugar ABC transporter, substrate-binding protein, putative	2.87015	3.60467e-07	yes	3.86587	4.00183e-09	yes	3.20196	9.75032e-08	yes
MSMEG_0506		ABC transporter, permease protein	2.36419	3.21614e-05	yes	2.97267	5.97993e-07	yes	2.45904	2.4328e-05	yes
MSMEG_0507		probable sugar ABC transporter, permease protein	2.09672	0.000513542	yes	2.86289	2.38769e-06	yes	2.58256	2.11872e-05	yes
MSMEG_0508		glycerol-phosphate porter	2.8919	3.52091e-06	yes	3.50158	1.62991e-07	yes	3.01421	2.80812e-06	yes
MSMEG_0509		transcriptional regulatory protein	2.23122	0.00109797	yes	2.46677	0.000231787	yes	2.07226	0.00435062	yes
MSMEG_0510		D-tagatose-bisphosphate aldolase, class II, non-catalytic subunit	0.944652	1	no	0.828892	1	no	1.15757	0.895287	no
MSMEG_0511		putative sugar isomerase, AgaS family protein	0.509409	1	no	0.751792	1	no	0.914006	1	no
MSMEG_0512		BadF/BadG/BcrA/BcrD ATPase family protein	0.860333	1	no	1.29341	0.259564	no	1.00564	1	no
MSMEG_0513		integral membrane protein	0.554996	1	no	0.485208	1	no	0.855457	1	no
MSMEG_0514		alpha-galactosidase	0.471778	1	no	0.147473	1	no	0.70723	1	no
MSMEG_0515		probable sugar transporter sugar binding lipoprotein	0.06984	1	no	0.409126	1	no	0.355132	1	no
MSMEG_0516		sugar transport system	-0.394526	1	no	-0.0188994	1	no	0.126222	1	no
MSMEG_0517		sugar binding-protein dependent transporter system permease	0.00791796	1	no	0.52903	1	no	0.367022	1	no
MSMEG_0518		ABC transporter, nucleotide binding/ATPase protein, sn-Glycerol-3-phosphate	0.199935	1	no	0.0934313	1	no	0.54004	1	no
MSMEG_0519		conserved hypothetical protein	-1.75432	0.000388946	yes	-1.52038	0.00511096	yes	-1.04531	1	no
MSMEG_0520		porin	-0.665224	1	no	-0.623085	1	no	-0.867753	1	no
MSMEG_0522		pp24 protein	-1.24684	0.274314	no	-1.44725	0.0447641	yes	-1.01845	1	no
MSMEG_0523		DNA-binding protein	-0.434837	1	no	-0.65215	1	no	-0.521712	1	no
MSMEG_0524		short chain dehydrogenase	0.334562	1	no	0.30565	1	no	-0.212573	1	no
MSMEG_0526		oxidoreductase, GMC family protein	-0.667915	1	no	0.0896964	1	no	-0.645193	1	no
MSMEG_0527		2-hydroxycyclohexnecarboxyl-CoA dehydrogenase	-0.576872	1	no	-0.398127	1	no	-0.765176	1	no
MSMEG_0528		conserved hypothetical protein	-0.965234	1	no	0.0433514	1	no	-0.610612	1	no
MSMEG_0529		probable serine/threonine-protein kinase PknK	-0.737608	1	no	0.183281	1	no	-0.313216	1	no
MSMEG_0530		short chain dehydrogenase	-1.03958	0.971269	no	-0.242773	1	no	-0.420125	1	no
MSMEG_0531		putative acyl-CoA dehydrogenase	-1.06849	0.958227	no	-0.14949	1	no	0.417987	1	no
MSMEG_0532		transcriptional regulator, TetR family protein	0.6363	1	no	1.37439	0.0954876	no	1.50005	0.0330933	yes
MSMEG_0533		gp236 protein	4.89165	2.33867e-11	yes	5.37978	8.9159e-12	yes	5.16993	1.3559e-11	yes
MSMEG_0534		permease, major facilitator family protein	4.46688	3.43073e-12	yes	6.02671	9.50568e-14	yes	4.83647	1.3265e-12	yes
MSMEG_0535		GntR-family protein transcriptional regulator	3.9542	1.97937e-11	yes	5.78509	2.0228e-13	yes	4.38668	6.67792e-12	yes
MSMEG_0536		intracellular protease, PfpI family protein	0.000172972	1	no	-0.974929	1	no	0.374559	1	no
MSMEG_0537		conserved hypothetical protein	0.929159	1	no	-1.16096	0.205097	no	1.67488	5.31901e-05	yes
MSMEG_0538		regulatory protein, MarR	1.70603	2.94118e-06	yes	-0.782547	1	no	2.23926	9.84443e-09	yes
MSMEG_0539		transcriptional regulator, Crp/Fnr family protein	-0.803276	1	no	-1.19271	0.285205	no	-0.291394	1	no
MSMEG_0540		transcriptional regulator, putative	-0.330673	1	no	0.377419	1	no	-0.128685	1	no
MSMEG_0541		hypothetical protein	2.12335	7.84865e-07	yes	1.51851	0.00140247	yes	1.9983	4.44438e-06	yes
MSMEG_0542		antar domain protein	1.75444	3.65691e-06	yes	1.41918	0.000973942	yes	2.18394	4.34729e-08	yes
MSMEG_0543		conserved hypothetical protein	1.24809	0.0514598	no	1.27211	0.0333097	yes	1.25295	0.0570329	no
MSMEG_0544		transcriptional regulator	0.848474	1	no	-0.0295836	1	no	0.746175	1	no
MSMEG_0545		transcriptional regulator, LuxR family protein	2.321	6.0335e-06	yes	1.92971	0.00020292	yes	1.86129	0.00055166	yes
MSMEG_0546		conserved hypothetical protein	6.52122	3.44505e-09	yes	6.20088	6.48637e-09	yes	5.92691	1.55139e-08	yes
MSMEG_0547		ISMsm5, transposase	0.875881	1	no	1.01307	1	no	0.831766	1	no
MSMEG_0548		chromosome replication initiation inhibitor protein	0.345952	1	no	-0.13772	1	no	0.375741	1	no
MSMEG_0549		ABC transporter, permease protein	0.519033	1	no	0.937961	1	no	1.60683	0.00553372	yes
MSMEG_0550		sulfonate binding protein	0.830673	1	no	1.78438	0.000225236	yes	1.84394	0.000163721	yes
MSMEG_0551		ABC nitrate/sulfonate/bicarbonate transporter, ATPase subunit	0.417083	1	no	0.772484	1	no	0.974826	1	no
MSMEG_0552		conserved hypothetical protein	2.21421	1.07275e-05	yes	0.656642	1	no	2.19818	1.86041e-05	yes
MSMEG_0553		probable sugar ABC transporter, substrate-binding protein, putative	1.87713	3.59644e-05	yes	0.610837	1	no	2.50509	1.64908e-07	yes
MSMEG_0554		ABC transporter permease protein, putative	1.23554	0.398274	no	0.38161	1	no	3.04353	2.92127e-07	yes
MSMEG_0555		ABC transporter permease protein	1.0029	1	no	0.136819	1	no	2.29307	0.000554488	yes
MSMEG_0556		ABC transporter, nucleotide binding/ATPase protein	1.69695	0.0017656	yes	1.02443	1	no	2.81911	1.48058e-07	yes
MSMEG_0557		hypothetical protein	-0.394878	1	no	-0.161583	1	no	-0.111817	1	no
MSMEG_0558		conserved hypothetical protein	-0.324614	1	no	0.293459	1	no	0.27242	1	no
MSMEG_0559		conserved domain protein	0.819379	1	no	2.87054	1.31924e-09	yes	1.3055	0.028578	yes
MSMEG_0560	dapB	dihydrodipicolinate reductase, N-terminus domain protein	-0.431493	1	no	-0.818046	1	no	-0.0125813	1	no
MSMEG_0561		putative TetR family protein receptor protein	-1.26863	0.296399	no	-0.865309	1	no	-1.34965	0.195778	no
MSMEG_0562		conserved hypothetical protein	-0.314894	1	no	-0.411497	1	no	-0.446484	1	no
MSMEG_0563		hypothetical protein	-0.159998	1	no	-0.518379	1	no	-0.342238	1	no
MSMEG_0564		xanthine/uracil permease	-1.24217	0.290826	no	-0.704843	1	no	-0.55149	1	no
MSMEG_0565		putative glycosyl transferases group 1	0.176154	1	no	0.424733	1	no	0.150215	1	no
MSMEG_0566		aliphatic amidase	0.10841	1	no	0.333782	1	no	0.27452	1	no
MSMEG_0567		selenophosphate synthetase	-0.495816	1	no	-0.298105	1	no	-0.407417	1	no
MSMEG_0568		radical SAM domain protein	-0.827662	1	no	-0.446737	1	no	-0.983298	1	no
MSMEG_0569		flavoprotein involved in K+ transport	-0.875061	1	no	-0.746666	1	no	-0.916418	1	no
MSMEG_0570		conserved hypothetical protein	-2.46619	0.00829478	yes	-1.98003	0.0631865	no	-1.60133	0.290071	no
MSMEG_0571		hydrolase, carbon-nitrogen family protein	-2.82789	0.000129158	yes	-2.35677	0.000935263	yes	-1.83912	0.0189004	yes
MSMEG_0572		conserved hypothetical protein	-1.07209	0.997501	no	0.405009	1	no	-0.765097	1	no
MSMEG_0573		putative ECF sigma factor RpoE1	3.10982	0.00183436	yes	4.39666	1.52505e-05	yes	2.43508	0.0337145	yes
MSMEG_0574		putative ECF sigma factor RpoE1	0.912746	1	no	2.83806	2.46697e-06	yes	0.808711	1	no
MSMEG_0575		MmpS1 protein	5.99024	7.75812e-10	yes	4.73641	1.61999e-08	yes	4.86564	1.55571e-08	yes
MSMEG_0576		MmpL4 protein	6.69334	1.16596e-11	yes	5.08144	4.40486e-10	yes	5.82372	8.4117e-11	yes
MSMEG_0577		major facilitator superfamily protein, putative	4.322	1.25054e-08	yes	2.87559	7.47851e-06	yes	3.53132	4.12306e-07	yes
MSMEG_0578		acyl-CoA dehydrogenase, middle domain protein	0.453356	1	no	1.37578	0.0848944	no	0.709749	1	no
MSMEG_0579		helix-turn-helix, Fis-type	2.15346	9.44324e-07	yes	1.42349	0.00869132	yes	1.25443	0.122783	no
MSMEG_0580		conserved hypothetical protein	1.04733	0.849493	no	1.20702	0.0819625	no	0.921973	1	no
MSMEG_0581	gabT	4-aminobutyrate transaminase	0.442852	1	no	-0.668515	1	no	-0.336928	1	no
MSMEG_0582		succinic semialdehyde dehydrogenase	0.0985468	1	no	-0.645362	1	no	-0.176442	1	no
MSMEG_0583		probable membrane protein	0.181729	1	no	-1.01255	1	no	-0.467732	1	no
MSMEG_0584		hypothetical protein	2.1152	0.000100485	yes	3.76165	8.31189e-09	yes	1.3963	0.103244	no
MSMEG_0586		stas domain, putative	1.42368	0.0578405	no	2.44548	5.26862e-06	yes	0.356768	1	no
MSMEG_0587	rhaU	L-rhamnose 1-epimerase	-0.226953	1	no	0.395344	1	no	0.148829	1	no
MSMEG_0588		putative rhamnose tranport protein, MFS family protein	0.0891385	1	no	-0.16152	1	no	-0.301674	1	no
MSMEG_0589	rhaI	L-rhamnose isomerase	0.278197	1	no	0.101392	1	no	0.0794681	1	no
MSMEG_0590	rhaD	rhamnulose-1-phosphate aldolase/alcohol dehydrogenase	0.00585529	1	no	-0.533503	1	no	-0.20784	1	no
MSMEG_0591	rhaB	rhamnulokinase	0.0597328	1	no	-0.325428	1	no	0.0416649	1	no
MSMEG_0592		putative rhamnose catabolism operon transcriptional regulator	-0.329795	1	no	-0.304716	1	no	0.053158	1	no
MSMEG_0593		conserved hypothetical protein	0.0178199	1	no	-0.101134	1	no	0.105901	1	no
MSMEG_0594		iron-sulfur cluster binding protein	0.600228	1	no	1.16764	0.197839	no	1.2556	0.0569056	no
MSMEG_0595		glycolate oxidase	2.08769	5.50131e-08	yes	2.39561	3.99154e-09	yes	2.37943	5.89526e-09	yes
MSMEG_0596		bacterial regulatory protein, GntR family protein	0.730318	1	no	0.960852	1	no	0.0868792	1	no
MSMEG_0597		conserved hypothetical protein	1.42315	0.00270084	yes	1.29367	0.0260042	yes	1.03	1	no
MSMEG_0598		hypothetical protein	0.450985	1	no	0.378384	1	no	-0.058926	1	no
MSMEG_0599		acyl-CoA synthase	0.316176	1	no	-0.84956	1	no	0.31362	1	no
MSMEG_0600		dehydrogenase	2.73245	1.97433e-07	yes	1.46006	0.0210406	yes	2.08118	4.01372e-05	yes
MSMEG_0601		conserved hypothetical protein	3.08299	1.12424e-08	yes	1.74632	0.000374455	yes	2.51104	5.2961e-07	yes
MSMEG_0602		hypothetical protein	4.05005	1.48917e-09	yes	2.30516	1.18404e-05	yes	3.43767	2.31671e-08	yes
MSMEG_0603		putative acyl-CoA dehydrogenase	0.159991	1	no	-0.131168	1	no	-0.0134004	1	no
MSMEG_0604		glyoxylate reductase	0.0754236	1	no	0.269603	1	no	0.040865	1	no
MSMEG_0605		conserved hypothetical protein	0.290313	1	no	0.668872	1	no	0.120602	1	no
MSMEG_0606		transcriptional regulator, TetR family protein	1.62116	0.0197896	yes	2.17057	0.000133829	yes	1.22055	0.551408	no
MSMEG_0607		methyltransferase, putative, family protein	1.1572	0.145797	no	1.00393	1	no	0.52956	1	no
MSMEG_0608		glyoxalase family protein	-0.455356	1	no	0.149115	1	no	-0.29009	1	no
MSMEG_0609		helix-turn-helix domain protein	1.36585	0.000704104	yes	0.783284	1	no	0.780647	1	no
MSMEG_0610		beta-lactamase	0.795073	1	no	1.0371	1	no	0.692237	1	no
MSMEG_0611		para-nitrobenzyl esterase	0.29346	1	no	0.170026	1	no	-0.208582	1	no
MSMEG_0612		transcriptional regulator, TetR family protein	-0.526311	1	no	0.155802	1	no	-1.15238	0.411863	no
MSMEG_0613		conserved hypothetical protein	-0.558127	1	no	-0.51575	1	no	-0.490182	1	no
MSMEG_0614		methyltransferase	1.71933	0.000796349	yes	1.29853	0.114347	no	0.998214	1	no
MSMEG_0615		ATPase, AAA family protein	1.58071	0.00961548	yes	0.895263	1	no	0.318926	1	no
MSMEG_0616		conserved hypothetical protein	-1.52029	0.0695051	no	-0.72746	1	no	-2.30852	0.000689563	yes
MSMEG_0617		ftsk/spoiiie family protein	-0.98573	1	no	-0.0472174	1	no	-1.78638	0.00191654	yes
MSMEG_0618		pe family protein	0.127361	1	no	-0.41529	1	no	-2.60966	0.011902	yes
MSMEG_0619		ppe family protein	-0.218935	1	no	-0.0908529	1	no	-1.44887	0.116633	no
MSMEG_0620		pe family protein	-1.34597	0.25185	no	0.2557	1	no	-1.24648	0.521878	no
MSMEG_0621		low molecular weight protein antigen 7	-0.619209	1	no	0.0385463	1	no	-1.21612	0.412536	no
MSMEG_0622		putative DNA-binding protein	-0.440369	1	no	0.333165	1	no	-0.629315	1	no
MSMEG_0623	snm	secretion protein Snm4	-0.293607	1	no	-0.237024	1	no	-1.5639	0.0549575	no
MSMEG_0624		subtilase family protein	0.193424	1	no	0.736548	1	no	-0.147405	1	no
MSMEG_0625		conserved hypothetical protein	0.544538	1	no	0.516641	1	no	0.540603	1	no
MSMEG_0626		conserved hypothetical protein	0.652512	1	no	0.346939	1	no	-0.367902	1	no
MSMEG_0627		glycosyl transferase, family protein 39	-0.353107	1	no	-0.360043	1	no	-0.118072	1	no
MSMEG_0628		amidohydrolase family protein	0.510934	1	no	0.421693	1	no	1.07491	0.704669	no
MSMEG_0629		trans-aconitate 2-methyltransferase	0.7094	1	no	0.75887	1	no	0.085938	1	no
MSMEG_0630		conserved hypothetical protein	0.77256	1	no	0.850857	1	no	1.03162	1	no
MSMEG_0632		conserved hypothetical protein	0.42225	1	no	0.427815	1	no	0.17269	1	no
MSMEG_0633		PAP2 superfamily protein	-0.187552	1	no	-0.661544	1	no	-0.334845	1	no
MSMEG_0634		PAP2 superfamily protein	-0.0444932	1	no	0.729523	1	no	0.0417372	1	no
MSMEG_0635		putative conserved exported protein	1.74448	0.000167899	yes	2.54937	8.80051e-08	yes	1.55627	0.00261242	yes
MSMEG_0636		conserved hypothetical protein	0.136486	1	no	0.65459	1	no	0.353608	1	no
MSMEG_0637		iron-sulfur binding oxidoreductase	-1.39363	0.00738018	yes	-0.330963	1	no	-1.23041	0.119535	no
MSMEG_0638		conserved hypothetical proline and threonine rich protein	-0.879154	1	no	-0.987148	1	no	-0.309841	1	no
MSMEG_0639		oligopeptide transport ATP-binding protein AppF	-1.33287	0.0444034	yes	-1.26026	0.11391	no	-0.678279	1	no
MSMEG_0640		oligopeptide transport ATP-binding protein OppD	-1.64089	0.000245862	yes	-1.31103	0.0362299	yes	-0.859564	1	no
MSMEG_0641		binding-protein-dependent transport systems inner membrane component	-1.82242	1.00353e-05	yes	-1.43175	0.00311872	yes	-1.07981	0.756921	no
MSMEG_0642		hypothetical ABC transporter permease protein YliD	-1.69674	0.000173695	yes	-1.24042	0.119051	no	-0.900042	1	no
MSMEG_0643		extracellular solute-binding protein, family protein 5, putative	-0.91646	1	no	-0.239463	1	no	-0.526014	1	no
MSMEG_0644		cupin domain protein	-1.33523	0.0494118	yes	-0.626706	1	no	-0.447858	1	no
MSMEG_0645		putative beta-1,3-glucanase	-1.58476	0.0121146	yes	-0.408243	1	no	-0.798133	1	no
MSMEG_0646		putative transporter	-0.960476	1	no	-0.232831	1	no	-0.418606	1	no
MSMEG_0647	phnC	phosphonate ABC transporter, ATP-binding protein	0.340458	1	no	0.923258	1	no	0.209453	1	no
MSMEG_0649		phosphonate-binding periplasmic protein	0.433642	1	no	1.12357	0.902178	no	0.161973	1	no
MSMEG_0650		GntR-family protein transcriptional regulator	-2.19946	0.000183608	yes	-1.94304	0.00100057	yes	-1.57878	0.0231558	yes
MSMEG_0651		putative conserved exported protein	-3.98276	3.91359e-09	yes	-4.04402	3.5193e-09	yes	-3.06763	5.6606e-08	yes
MSMEG_0652		hypothetical protein	-2.04984	0.00306482	yes	-1.01947	1	no	-0.799058	1	no
MSMEG_0654		conserved hypothetical protein	0.632795	1	no	0.957483	1	no	1.04178	1	no
MSMEG_0655		glucose 1-dehydrogenase, putative	-0.0270926	1	no	0.51565	1	no	-1.01796	1	no
MSMEG_0656		transcriptional regulator, TetR family protein	0.575025	1	no	0.275606	1	no	0.247062	1	no
MSMEG_0657		Rieske 2Fe-2S domain protein	0.836555	1	no	1.16191	0.237232	no	0.804372	1	no
MSMEG_0658		polyamine ABC-transporter, inner membrane subunit	-1.21889	0.651896	no	-1.64028	0.095685	no	-0.497734	1	no
MSMEG_0659		polyamine ABC transporter permease protein	-0.891835	1	no	0.191395	1	no	-0.172222	1	no
MSMEG_0660		Bacterial extracellular solute-binding protein	-1.04596	1	no	-0.57409	1	no	-0.370765	1	no
MSMEG_0661		glutamate-1-semialdehyde 2,1-aminomutase	-1.06002	0.885976	no	-0.509731	1	no	-0.918417	1	no
MSMEG_0662		putrescine transport ATP-binding protein PotG	0.0558974	1	no	0.22748	1	no	0.128459	1	no
MSMEG_0663		TetR-family protein transcriptional regulator	0.425396	1	no	0.867487	1	no	1.04719	1	no
MSMEG_0664		FAD dependent oxidoreductase	-0.551429	1	no	0.257026	1	no	-0.655683	1	no
MSMEG_0665		sarcosine oxidase subunit beta, putative	-0.424326	1	no	0.0340113	1	no	-0.217133	1	no
MSMEG_0666		acetyl-CoA synthetase, putative	-0.914391	1	no	-1.09478	0.741204	no	-1.10808	0.782275	no
MSMEG_0667		butyryl-CoA dehydrogenase	0.075751	1	no	0.34915	1	no	0.463724	1	no
MSMEG_0668		integral membrane protein	1.17568	0.239152	no	0.72548	1	no	0.917682	1	no
MSMEG_0669		hypothetical protein	-3.29009	1.75317e-07	yes	-2.63546	4.25001e-06	yes	-2.53054	1.24248e-05	yes
MSMEG_0670		FAD dependent oxidoreductase	-0.0351823	1	no	-0.331897	1	no	-1.01195	1	no
MSMEG_0671		S-(hydroxymethyl)glutathione dehydrogenase	-1.78657	2.9841e-05	yes	-1.35627	0.0164325	yes	-1.62249	0.000374133	yes
MSMEG_0672		conserved hypothetical protein	-2.06022	5.53269e-05	yes	-1.36703	0.076791	no	-2.30708	1.05464e-05	yes
MSMEG_0673		hypothetical protein	1.05138	1	no	2.93377	0.000252437	yes	-0.00013069	1	no
MSMEG_0674		ErfK/YbiS/YcfS/YnhG family protein	0.761674	1	no	2.1568	1.34467e-05	yes	0.587842	1	no
MSMEG_0675		putative cytochrome P450 144	0.622375	1	no	1.06105	0.874887	no	0.503797	1	no
MSMEG_0676		putative transcriptional regulatory protein	0.810368	1	no	1.7622	0.000213827	yes	0.930411	1	no
MSMEG_0678	dcd	deoxycytidine triphosphate deaminase	-0.868418	1	no	-0.185424	1	no	-0.346855	1	no
MSMEG_0679		conserved hypothetical protein	0.85871	1	no	0.285901	1	no	-0.422467	1	no
MSMEG_0680		UDP-glucose 6-dehydrogenase	1.44478	0.0434363	yes	1.54573	0.015091	yes	0.694372	1	no
MSMEG_0681		P450 heme-thiolate protein	-0.446028	1	no	-0.595075	1	no	-0.609264	1	no
MSMEG_0682		conserved hypothetical protein, putative	-0.253344	1	no	-0.350163	1	no	-0.329761	1	no
MSMEG_0683		conserved hypothetical protein	-0.51053	1	no	-0.736049	1	no	-0.381946	1	no
MSMEG_0684		aldehyde oxidase and xanthine dehydrogenase, molybdopterin binding	-2.88533	3.75215e-08	yes	-2.54464	2.94634e-07	yes	-2.16727	8.22766e-06	yes
MSMEG_0685		oxidoreductase, molybdopterin-binding subunit	-3.03994	3.72709e-07	yes	-1.60421	0.0134649	yes	-2.40958	2.21579e-05	yes
MSMEG_0686		oxidoreductase	-0.941587	1	no	-0.40922	1	no	-0.958964	1	no
MSMEG_0687		conserved hypothetical protein	1.3959	0.048695	yes	0.864431	1	no	1.01209	1	no
MSMEG_0688		aspartate aminotransferase	2.97843	1.02633e-06	yes	2.60173	9.41967e-06	yes	2.60605	1.39718e-05	yes
MSMEG_0689		hypothetical protein	0.580174	1	no	1.4977	0.140263	no	-0.103081	1	no
MSMEG_0690		iron-sulfur cluster-binding protein	-1.27452	0.0363214	yes	-1.02435	1	no	-0.75727	1	no
MSMEG_0691		putative transcriptional regulatory protein	-1.07802	0.964444	no	-0.110607	1	no	-1.84729	0.00673472	yes
MSMEG_0692		conserved hypothetical protein	-0.253519	1	no	1.23782	0.111729	no	-0.292554	1	no
MSMEG_0693		conserved hypothetical protein	-1.49054	0.00780483	yes	-0.84307	1	no	-1.7202	0.000689088	yes
MSMEG_0695		isoniazid inductible protein IniA	0.236337	1	no	0.432516	1	no	0.0020831	1	no
MSMEG_0696		alanine-rich protein	-0.959689	1	no	-0.872336	1	no	-1.16058	0.506776	no
MSMEG_0697		integral membrane protein	-1.17321	0.494221	no	-0.609497	1	no	-1.68992	0.00489431	yes
MSMEG_0698		isoniazid inductible protein IniC	-0.783481	1	no	-0.589255	1	no	-0.887867	1	no
MSMEG_0699		conserved hypothetical proline rich protein	0.263088	1	no	-0.36212	1	no	-0.354853	1	no
MSMEG_0700		hypothetical protein	-0.625285	1	no	0.102243	1	no	-0.145247	1	no
MSMEG_0701		hypothetical protein	-0.134823	1	no	-0.0352783	1	no	0.153858	1	no
MSMEG_0702		monooxygenase	-0.674586	1	no	-0.483473	1	no	-0.271489	1	no
MSMEG_0703		conserved hypothetical protein	0.127105	1	no	0.928379	1	no	0.482139	1	no
MSMEG_0704		LpqJ protein	0.635088	1	no	1.16542	0.622287	no	1.6946	0.0126673	yes
MSMEG_0705		putative permease of the major facilitator superfamily protein	0.234995	1	no	0.323718	1	no	0.434516	1	no
MSMEG_0706		4-carboxy-4-hydroxy-2-oxoadipate aldolase	1.13375	0.985497	no	0.743274	1	no	-0.10239	1	no
MSMEG_0707		conserved hypothetical protein	1.85014	0.024452	yes	1.25698	0.596275	no	1.43738	0.321287	no
MSMEG_0708		transcriptional regulator, LysR family protein	3.19324	4.11133e-07	yes	2.52763	1.87035e-05	yes	2.00363	0.00125236	yes
MSMEG_0709	dnaK	chaperone protein DnaK	-0.37356	1	no	0.600292	1	no	-0.486004	1	no
MSMEG_0710	grpE	co-chaperone GrpE	-0.153731	1	no	0.501964	1	no	-0.317667	1	no
MSMEG_0711	dnaJ	chaperone protein DnaJ	0.00097697	1	no	0.301008	1	no	-0.361365	1	no
MSMEG_0712		transcriptional regulator, TetR family protein	0.532948	1	no	0.75352	1	no	0.333074	1	no
MSMEG_0713		transcriptional regulator, MerR family protein	-0.152078	1	no	0.19641	1	no	-0.0672316	1	no
MSMEG_0714		acyl-CoA dehydrogenase	0.719211	1	no	1.01794	1	no	0.620279	1	no
MSMEG_0715		3-oxoacyl-[acyl-carrier-protein] reductase	0.904556	1	no	1.04187	1	no	0.676961	1	no
MSMEG_0716		major facilitator superfamily protein	0.100392	1	no	0.89106	1	no	0.282057	1	no
MSMEG_0717		aldose 1-epimerase subfamily protein	1.28453	0.0119803	yes	1.01547	1	no	1.31342	0.008239	yes
MSMEG_0718		acetyl-CoA synthetase	2.28897	5.71253e-07	yes	1.52922	0.0031403	yes	1.96313	2.07001e-05	yes
MSMEG_0719		flavohemoprotein	-0.119158	1	no	0.404379	1	no	-0.369248	1	no
MSMEG_0720		integral membrane protein	0.43043	1	no	0.0555972	1	no	-0.138725	1	no
MSMEG_0722		conserved hypothetical protein	0.694359	1	no	1.12442	0.758432	no	0.662993	1	no
MSMEG_0723		conserved hypothetical protein	0.855601	1	no	0.350876	1	no	0.621888	1	no
MSMEG_0724		IS1137, transposase orfA	-0.222099	1	no	0.0538659	1	no	0.530641	1	no
MSMEG_0725		IS1137, transposase orfB	-0.782308	1	no	-0.318602	1	no	-0.168807	1	no
MSMEG_0726		hypothetical protein	-1.32857	0.0414119	yes	-0.165021	1	no	-0.507829	1	no
MSMEG_0727		hypothetical protein	0.325726	1	no	0.849397	1	no	0.313469	1	no
MSMEG_0728		hypothetical protein	0.395896	1	no	0.793986	1	no	0.607228	1	no
MSMEG_0729		conserved hypothetical protein	-0.872172	1	no	-0.397305	1	no	-0.419328	1	no
MSMEG_0730		oleandomycin glycosyltransferase	-0.643279	1	no	-0.313202	1	no	-0.53889	1	no
MSMEG_0731		conserved hypothetical protein	-1.66261	0.00693057	yes	-1.12495	0.674639	no	-1.21471	0.431364	no
MSMEG_0732	clpB	chaperone ClpB	1.3454	0.0200363	yes	0.658649	1	no	1.3144	0.0394205	yes
MSMEG_0733	dapB	dihydrodipicolinate reductase, N-terminus domain protein	0.827211	1	no	0.319417	1	no	0.882884	1	no
MSMEG_0734		Rieske [2Fe-2S] domain protein	-0.761073	1	no	0.351839	1	no	-0.264954	1	no
MSMEG_0735		putative transcriptional regulator	-0.659574	1	no	-0.817976	1	no	-1.15836	0.701356	no
MSMEG_0736		conserved hypothetical protein	-0.0453237	1	no	-0.527741	1	no	-0.36967	1	no
MSMEG_0737		dehydrogenase	0.631622	1	no	0.799353	1	no	0.552419	1	no
MSMEG_0738		conserved hypothetical protein	1.17808	0.12074	no	1.00943	1	no	0.893815	1	no
MSMEG_0739		spou rRNA methylase family protein	0.573515	1	no	0.478425	1	no	0.946286	1	no
MSMEG_0740		glycosyl hydrolase family protein 76	0.0260447	1	no	0.306721	1	no	0.24925	1	no
MSMEG_0741		conserved hypothetical protein	-0.510923	1	no	-0.584403	1	no	-0.647011	1	no
MSMEG_0742		probable transcriptional regulatory protein	-0.232838	1	no	-0.713903	1	no	-0.77185	1	no
MSMEG_0743		xanthine dehydrogenase	1.80727	0.000648533	yes	0.332367	1	no	-0.161393	1	no
MSMEG_0744		carbon monoxide dehydrogenase medium chain	1.64767	0.00979771	yes	0.793116	1	no	0.73285	1	no
MSMEG_0745		[2Fe-2S] binding domain protein	0.372557	1	no	-0.205663	1	no	0.510961	1	no
MSMEG_0746		carbon-monoxide dehydrogenase, large subunit	-0.551245	1	no	-0.824366	1	no	-0.322795	1	no
MSMEG_0747		carbon monoxide dehydrogenase F protein	-0.660138	1	no	-0.89345	1	no	-0.665521	1	no
MSMEG_0748		ATPase associated with various cellular activities, AAA_5	-0.206054	1	no	-0.749063	1	no	-0.378527	1	no
MSMEG_0749		carbon monoxide dehydrogenase subunit G (CoxG) family protein	-0.305415	1	no	-0.117046	1	no	-0.212479	1	no
MSMEG_0750		membrane protein	-0.0177466	1	no	0.288166	1	no	0.106527	1	no
MSMEG_0751		conserved hypothetical protein	1.03521	1	no	-0.0863399	1	no	-0.835087	1	no
MSMEG_0752	fbaA	fructose-bisphosphate aldolase, class II	0.281651	1	no	0.32322	1	no	-0.0597962	1	no
MSMEG_0753		conserved hypothetical protein	0.268897	1	no	0.523314	1	no	0.26907	1	no
MSMEG_0754		conserved hypothetical protein	-0.532078	1	no	-0.647441	1	no	-0.0322093	1	no
MSMEG_0755		cobalt-zinc-cadmium resistance protein	-0.560221	1	no	-1.59861	2.74403e-05	yes	-0.880465	1	no
MSMEG_0756		peptidase, M50B family protein	1.64603	0.000286075	yes	1.22253	0.141697	no	0.840397	1	no
MSMEG_0757		hypothetical protein	3.87786	8.91151e-08	yes	2.50383	7.16549e-05	yes	1.83203	0.0101554	yes
MSMEG_0758		conserved hypothetical protein	0.840309	1	no	0.129718	1	no	-1.37113	0.516271	no
MSMEG_0759	purA	adenylosuccinate synthetase	-2.07343	5.21091e-06	yes	-0.111918	1	no	-1.65939	0.000697885	yes
MSMEG_0760		thioesterase family protein	-0.0639887	1	no	0.0742128	1	no	-0.116178	1	no
MSMEG_0761		conserved domain protein	0.803737	1	no	0.499824	1	no	1.0034	1	no
MSMEG_0762		cytochrome P450 FAS1	1.47997	0.000519038	yes	0.811267	1	no	1.23677	0.0594622	no
MSMEG_0763		antibiotic transporter	-0.778361	1	no	-1.29547	0.0959713	no	-1.54427	0.00544107	yes
MSMEG_0764		Na+/H+ antiporter	-0.413135	1	no	-1.07013	0.85759	no	-1.26801	0.188745	no
MSMEG_0765		zinc finger, UBP-type	1.60468	0.00451878	yes	1.16688	0.468993	no	1.53399	0.0128256	yes
MSMEG_0766	purT	phosphoribosylglycinamide formyltransferase 2	0.189931	1	no	-0.941306	1	no	-0.32613	1	no
MSMEG_0767		hypothetical protein	0.12763	1	no	-0.724135	1	no	0.521341	1	no
MSMEG_0768		conserved hypothetical protein	0.653781	1	no	0.205526	1	no	0.679311	1	no
MSMEG_0769	metZ	O-succinylhomoserine sulfhydrylase	-0.120122	1	no	-0.403075	1	no	0.4452	1	no
MSMEG_0770		hypothetical protein	-0.295306	1	no	-0.274212	1	no	0.806043	1	no
MSMEG_0771		putative oxidoreductase YqjQ	0.459273	1	no	0.960763	1	no	0.749594	1	no
MSMEG_0772		phytase	3.90915	4.47691e-06	yes	3.16375	0.000112917	yes	3.14631	0.000175148	yes
MSMEG_0773		acetyltransferase	5.49551	7.98382e-12	yes	3.6317	2.39276e-09	yes	4.60053	1.02435e-10	yes
MSMEG_0775		metallo-beta-lactamase superfamily protein	1.63546	2.40755e-05	yes	-0.440968	1	no	0.907381	1	no
MSMEG_0776		conserved hypothetical protein	2.65948	4.77746e-10	yes	0.416982	1	no	2.38663	4.27638e-09	yes
MSMEG_0777		F420-dependent glucose-6-phosphate dehydrogenase	0.222021	1	no	0.0622812	1	no	0.557746	1	no
MSMEG_0778		putative transcriptional regulator	-0.48057	1	no	-0.733768	1	no	-0.372998	1	no
MSMEG_0779		short-chain dehydrogenase/reductase SDR	-1.01143	1	no	-0.905044	1	no	-0.825264	1	no
MSMEG_0780		phosphotransferase enzyme family protein	-0.382917	1	no	-1.03696	1	no	-0.0817177	1	no
MSMEG_0781		amino acid permease	-1.2553	0.135363	no	-1.05145	0.91904	no	-1.09905	0.7568	no
MSMEG_0782		aminotransferase class-III	1.72217	0.000500141	yes	0.521104	1	no	1.07415	0.945965	no
MSMEG_0783	pta	phosphate acetyltransferase	-0.450979	1	no	-0.730699	1	no	-0.0369198	1	no
MSMEG_0784	ackA	acetate kinase	-0.809003	1	no	-0.72825	1	no	0.290453	1	no
MSMEG_0785		conserved hypothetical protein	0.960064	1	no	1.12627	0.628429	no	1.34747	0.0989906	no
MSMEG_0786		serine/threonine protein kinase	-1.73786	0.00138674	yes	-1.43403	0.0382198	yes	-0.670108	1	no
MSMEG_0787		Bacterial extracellular solute-binding protein, family protein 3	-1.24911	0.17921	no	-0.700216	1	no	-0.324085	1	no
MSMEG_0788		putative conserved membrane protein	-0.782625	1	no	-0.714591	1	no	-0.302958	1	no
MSMEG_0789	thiE	thiamine-phosphate pyrophosphorylase	-0.797147	1	no	-0.338698	1	no	-0.896609	1	no
MSMEG_0790		hydrolase, NUDIX family protein	-0.774276	1	no	-1.12006	0.59111	no	-1.47072	0.0163259	yes
MSMEG_0791	thiO	glycine oxidase ThiO	0.556042	1	no	0.959002	1	no	-0.222814	1	no
MSMEG_0792	thiS	thiamine biosynthesis protein ThiS	1.06631	0.72472	no	2.05278	4.07659e-07	yes	0.959097	1	no
MSMEG_0793	thiG	thiazole biosynthesis protein ThiG	0.977395	1	no	1.20162	0.0442176	yes	0.302516	1	no
MSMEG_0794		conserved hypothetical protein	1.0012	1	no	0.57061	1	no	-0.80852	1	no
MSMEG_0795		ABC transporter ATP-binding protein	0.148001	1	no	0.73774	1	no	0.141548	1	no
MSMEG_0796		ABC transporter integral membrane subunit	-0.437878	1	no	0.0388696	1	no	-0.255831	1	no
MSMEG_0798		hypothetical protein	0.805115	1	no	1.10414	0.463868	no	0.893072	1	no
MSMEG_0799		hypothetical protein	1.04304	1	no	1.57294	0.00274246	yes	1.05901	1	no
MSMEG_0800		hypothetical protein	0.560625	1	no	1.20024	0.194113	no	0.906472	1	no
MSMEG_0801		IS1096, tnpR protein	-0.524807	1	no	-0.562099	1	no	-0.00342928	1	no
MSMEG_0802		IS1096, tnpA protein	0.155415	1	no	0.000916329	1	no	0.30819	1	no
MSMEG_0805		conserved hypothetical protein	1.54023	0.0408227	yes	2.04904	0.00039543	yes	1.84556	0.00321386	yes
MSMEG_0806		hydrolase	0.451307	1	no	0.479925	1	no	0.40474	1	no
MSMEG_0807		leupeptin-inactivating enzyme 1	0.12268	1	no	0.189236	1	no	0.318152	1	no
MSMEG_0808		possible chalcone synthase Pks10	0.701782	1	no	0.68583	1	no	0.908145	1	no
MSMEG_0809		isoprenylcysteine carboxyl methyltransferase	-0.0769235	1	no	0.0701601	1	no	-0.879596	1	no
MSMEG_0810		putative pyrimidine permease RutG	-1.56105	0.00888718	yes	-1.21195	0.30691	no	-1.38336	0.0704983	no
MSMEG_0811		oxidoreductase	-0.784644	1	no	-1.49014	0.0559136	no	-1.64099	0.0215308	yes
MSMEG_0812		amino acid transporter	-1.08471	0.712881	no	-1.38983	0.0191007	yes	-2.06703	1.66953e-05	yes
MSMEG_0813		conserved hypothetical protein	-0.00366239	1	no	-0.0828979	1	no	0.0230094	1	no
MSMEG_0814		membrane protein	-1.26857	0.143409	no	-0.439925	1	no	-0.598011	1	no
MSMEG_0815		transcriptional regulator, TetR family protein	-1.35648	0.0204257	yes	-1.03939	0.963733	no	-0.565627	1	no
MSMEG_0816		flavin-binding monooxygenase	-1.73161	0.000273797	yes	-1.15982	0.341217	no	-1.29332	0.0834194	no
MSMEG_0817		LysR-family protein transcriptional regulator	-0.721471	1	no	-0.537046	1	no	-0.640984	1	no
MSMEG_0818		transporter, major facilitator family protein	-1.30717	0.0496337	yes	-2.23804	1.48744e-06	yes	-0.603815	1	no
MSMEG_0819		N-carbamoyl-L-amino acid amidohydrolase	-1.51537	0.00126009	yes	-2.13928	9.78497e-07	yes	-0.873238	1	no
MSMEG_0820		conserved hypothetical protein	-0.564771	1	no	-0.269821	1	no	-0.154969	1	no
MSMEG_0821		glutamyl-tRNA(Gln) amidotransferase subunit A	-1.31799	0.0360636	yes	-2.15254	1.63556e-06	yes	-1.41967	0.0100992	yes
MSMEG_0822		cytochrome P450	0.162769	1	no	-0.509414	1	no	0.324991	1	no
MSMEG_0823		conserved hypothetical protein	-0.842059	1	no	-1.00589	1	no	-0.358042	1	no
MSMEG_0824		conserved hypothetical protein	-1.79474	0.000349103	yes	-1.42882	0.0250739	yes	-1.57893	0.00534792	yes
MSMEG_0825	thiD	phosphomethylpyrimidine kinase	-1.75289	0.000285523	yes	-0.709088	1	no	-1.01498	1	no
MSMEG_0826	thiC	thiamine biosynthesis protein ThiC	-2.00577	1.75301e-05	yes	-0.613748	1	no	-1.15985	0.473285	no
MSMEG_0827		major facilitator superfamily protein MFS_1	3.07886	2.65712e-05	yes	3.13757	1.98674e-05	yes	1.31155	0.585824	no
MSMEG_0828		immunogenic protein MPT63	0.670235	1	no	0.472578	1	no	-0.871389	1	no
MSMEG_0829	xth	exodeoxyribonuclease III	0.127074	1	no	0.543818	1	no	0.423147	1	no
MSMEG_0830		acetyltransferase, gnat family protein	-0.548054	1	no	-1.48031	0.0119554	yes	-1.12064	0.682776	no
MSMEG_0831		short chain dehydrogenase	2.53743	1.99522e-05	yes	1.36511	0.217773	no	1.59286	0.0479168	yes
MSMEG_0832	def	peptide deformylase	-0.45222	1	no	-0.520844	1	no	0.0954202	1	no
MSMEG_0833		conserved hypothetical protein	-0.274768	1	no	2.03138	0.00017593	yes	0.430248	1	no
MSMEG_0834		tuberculin related peptide	0.190962	1	no	1.30203	0.0664421	no	0.649398	1	no
MSMEG_0835	sodC	copper/zinc superoxide dismutase	0.088413	1	no	-0.0588551	1	no	0.0480271	1	no
MSMEG_0836		carboxylate-amine ligase	-0.230339	1	no	-0.16613	1	no	0.655303	1	no
MSMEG_0837		hypothetical protein	0.48393	1	no	0.113735	1	no	0.131454	1	no
MSMEG_0838		AsnC-family protein transcriptional regulator	0.751177	1	no	1.16038	0.234465	no	0.867904	1	no
MSMEG_0839		ATP-dependent protease La (LON) domain subfamily protein	0.358642	1	no	0.200065	1	no	0.14401	1	no
MSMEG_0840		hypothetical protein	0.450116	1	no	0.418854	1	no	0.627887	1	no
MSMEG_0842		hypothetical protein	1.5692	0.0185871	yes	1.64171	0.0089533	yes	1.31478	0.231581	no
MSMEG_0843		multisubunit Na+/H+ antiporter, G subunit	-0.399819	1	no	-0.433097	1	no	-0.590217	1	no
MSMEG_0844		multiple resistance and pH regulation protein F	-0.341108	1	no	-0.103141	1	no	-0.245757	1	no
MSMEG_0845		multisubunit Na+/H+ antiporter	-0.456742	1	no	-0.106755	1	no	-0.128711	1	no
MSMEG_0846		NADH-ubiquinone oxidoreductase/multisubunit na+/h+ antiporter, d subunit	-1.1209	0.328332	no	-0.894521	1	no	-0.769886	1	no
MSMEG_0847		NADH-ubiquinone/plastoquinone oxidoreductase chain 4l family protein	-0.88416	1	no	-0.429853	1	no	-0.442572	1	no
MSMEG_0848		NADH ubiquinone oxidoreductase subunit 5	-1.33856	0.00347678	yes	-1.21065	0.0514169	no	-1.22388	0.047486	yes
MSMEG_0849		oxygenase	-1.26998	0.245005	no	-1.24379	0.29686	no	-1.26368	0.305004	no
MSMEG_0850		conserved hypothetical protein	4.62128	5.71253e-07	yes	4.32192	1.49275e-06	yes	2.55555	0.0033529	yes
MSMEG_0851		Citrate transporter	2.80442	1.66229e-07	yes	2.66912	3.99784e-07	yes	2.05726	7.91698e-05	yes
MSMEG_0852		CBS domain protein	1.41858	0.0315026	yes	1.90308	0.000106554	yes	1.39365	0.0509104	no
MSMEG_0853		conserved hypothetical protein	2.18739	0.0022875	yes	2.52913	0.000246555	yes	2.05646	0.00709638	yes
MSMEG_0854		two-component system sensor kinase	-0.287971	1	no	0.584114	1	no	0.0492055	1	no
MSMEG_0855		conserved hypothetical protein	0.254841	1	no	0.610989	1	no	-0.293578	1	no
MSMEG_0856		DNA-binding response regulator, LuxR family protein	0.682947	1	no	1.64602	0.00281494	yes	1.03933	1	no
MSMEG_0857		conserved hypothetical protein	-1.30758	0.620804	no	-0.911008	1	no	-0.570989	1	no
MSMEG_0858		cell division control protein Cdc48	-0.197829	1	no	-0.482487	1	no	-0.540107	1	no
MSMEG_0859		transcriptional regulator, TetR family protein	-0.91863	1	no	0.0413899	1	no	-0.331729	1	no
MSMEG_0860		CDP-diacylglycerol--serine O-phosphatidyltransferase	0.31355	1	no	0.0886469	1	no	0.0484116	1	no
MSMEG_0861	psd	phosphatidylserine decarboxylase	-0.0577242	1	no	-0.447486	1	no	-1.25233	0.119773	no
MSMEG_0862		molybdopterin biosynthesis protein MoeA	-0.39587	1	no	-0.412777	1	no	-0.530282	1	no
MSMEG_0863		short chain dehydrogenase	-0.243007	1	no	0.171066	1	no	0.0131066	1	no
MSMEG_0864		bacterial membrane flanked domain family protein	-0.540271	1	no	1.10839	0.640263	no	-0.287477	1	no
MSMEG_0865		bacterial membrane flanked domain family protein	-0.438688	1	no	-0.0458342	1	no	-0.917999	1	no
MSMEG_0866		DNA or RNA helicase of superfamily protein II	-1.21048	0.106313	no	0.605922	1	no	-1.37452	0.00813657	yes
MSMEG_0867		hydrolase	-0.091558	1	no	0.0417781	1	no	0.233928	1	no
MSMEG_0868		hypothetical protein	-0.986986	1	no	-1.22278	0.531685	no	-2.43081	0.000955445	yes
MSMEG_0869		hypothetical protein	1.77962	0.363339	no	1.49489	0.644083	no	1.94171	0.292888	no
MSMEG_0870		oxidoreductase	-1.12212	0.650631	no	-0.0547452	1	no	-0.750647	1	no
MSMEG_0871		putative aldehyde or xanthine dehydrogenase, molybdopterin binding subunit protein	-0.143294	1	no	1.01614	1	no	0.316866	1	no
MSMEG_0872		twin-arginine translocation pathway signal	0.0707319	1	no	1.05524	0.964846	no	0.728075	1	no
MSMEG_0874		transcriptional regulator, GntR family protein	0.603024	1	no	0.641951	1	no	0.390339	1	no
MSMEG_0875		putative sialic acid transporter	1.16082	0.204464	no	1.48667	0.000572332	yes	1.17904	0.182249	no
MSMEG_0876		short chain dehydrogenase	0.970065	1	no	0.0873211	1	no	0.119924	1	no
MSMEG_0877		dihydrodipicolinate synthase	0.409955	1	no	0.277077	1	no	0.138132	1	no
MSMEG_0878		transcriptional regulator	-0.766715	1	no	-0.647729	1	no	-1.174	0.309896	no
MSMEG_0879		hypothetical protein	-0.919625	1	no	1.45617	0.0176524	yes	-0.662202	1	no
MSMEG_0880	groL	chaperonin GroL	-0.866914	1	no	0.873849	1	no	-0.621083	1	no
MSMEG_0881		conserved hypothetical protein	1.54694	0.00445244	yes	0.414194	1	no	0.549519	1	no
MSMEG_0882		conserved hypothetical protein	0.926767	1	no	-0.639579	1	no	-0.185529	1	no
MSMEG_0883		amidohydrolase family protein	1.1614	0.223006	no	-0.0433618	1	no	0.40255	1	no
MSMEG_0884		glyoxalase family protein	3.19349	6.13641e-08	yes	2.71078	9.76932e-07	yes	2.24585	4.38681e-05	yes
MSMEG_0885		conserved hypothetical protein	1.49304	0.00306024	yes	1.12844	0.4668	no	1.22818	0.171038	no
MSMEG_0886		serine/threonine-protein kinase PknD	0.297191	1	no	0.224957	1	no	-0.0347579	1	no
MSMEG_0887		conserved hypothetical protein	-0.0311894	1	no	-0.459407	1	no	0.21543	1	no
MSMEG_0888		conserved hypothetical protein	-0.325243	1	no	-1.30553	0.0351168	yes	-0.661622	1	no
MSMEG_0889		succinic semialdehyde dehydrogenase	-0.0601057	1	no	-1.5202	0.000183972	yes	0.0296389	1	no
MSMEG_0890		HD domain protein	-0.197297	1	no	0.40672	1	no	-0.165389	1	no
MSMEG_0891		polyphosphate kinase 2	0.0174021	1	no	1.0253	1	no	0.700432	1	no
MSMEG_0892		conserved hypothetical protein	-1.58717	0.0022238	yes	-0.976191	1	no	-1.07367	0.914539	no
MSMEG_0893		hypothetical protein	0.963472	1	no	0.701333	1	no	0.833648	1	no
MSMEG_0894		dihydrodipicolinate reductase	-0.0717976	1	no	0.298782	1	no	-0.168168	1	no
MSMEG_0895		bacterial regulatory protein, GntR family protein	1.10237	0.440464	no	0.743001	1	no	0.789199	1	no
MSMEG_0896		integral membrane transport protein	2.45484	1.05951e-07	yes	2.06286	3.08435e-06	yes	1.85067	4.45757e-05	yes
MSMEG_0897		conserved hypothetical protein	2.11152	1.71405e-06	yes	1.54382	0.00146984	yes	1.20381	0.230157	no
MSMEG_0898		tagatose-1,6-bisphosphate aldolase GatY	1.76322	1.33768e-05	yes	0.803079	1	no	0.822061	1	no
MSMEG_0899		prolyl oligopeptidase family protein	-0.199286	1	no	0.182155	1	no	0.138541	1	no
MSMEG_0900		eptc-inducible aldehyde dehydrogenase	-1.93148	7.81038e-06	yes	-2.31985	2.87733e-07	yes	-1.56515	0.00090526	yes
MSMEG_0901		conserved hypothetical protein	-1.22826	0.0995936	no	-0.0957571	1	no	-0.828408	1	no
MSMEG_0902		cyclopropane-fatty-acyl-phospholipid synthase 1	0.811006	1	no	1.021	1	no	0.923774	1	no
MSMEG_0903	lpdA	dihydrolipoamide dehydrogenase	-0.836123	1	no	-0.515954	1	no	-0.095996	1	no
MSMEG_0904		probable conserved membrane protein	-1.26244	0.166204	no	-1.01911	1	no	-0.424712	1	no
MSMEG_0905	pcaC	4-carboxymuconolactone decarboxylase domain protein	-1.01978	1	no	-0.970407	1	no	-0.734072	1	no
MSMEG_0906		DNA-binding protein	0.718778	1	no	2.54738	9.94488e-09	yes	0.776769	1	no
MSMEG_0907		conserved hypothetical protein	3.24171	1.29518e-05	yes	3.27259	1.10755e-05	yes	1.10587	1	no
MSMEG_0908		hypothetical protein	3.52032	2.39488e-06	yes	3.95448	3.82697e-07	yes	2.45853	0.00101033	yes
MSMEG_0909		acyl-ACP thioesterase superfamily protein	0.429171	1	no	1.28077	0.0322581	yes	0.670126	1	no
MSMEG_0910		hypothetical protein	2.71618	1.08605e-05	yes	3.74844	4.8602e-08	yes	2.81091	9.3499e-06	yes
MSMEG_0911	aceA	isocitrate lyase	0.773917	1	no	4.04354	2.46916e-10	yes	0.591273	1	no
MSMEG_0912		3-hydroxybutyryl-CoA dehydrogenase	-1.54281	0.00482648	yes	0.381344	1	no	-0.937456	1	no
MSMEG_0913		methoxy mycolic acid synthase 1	-0.683307	1	no	0.236099	1	no	-0.271751	1	no
MSMEG_0914		conserved hypothetical protein	0.544981	1	no	0.672478	1	no	0.802017	1	no
MSMEG_0915		polyphosphate kinase 2 superfamily protein	0.627962	1	no	0.922209	1	no	1.20816	0.107552	no
MSMEG_0916		transcriptional regulator, TetR family protein	0.461534	1	no	0.394205	1	no	0.705364	1	no
MSMEG_0917		conserved hypothetical protein	0.406014	1	no	0.000231513	1	no	0.0780914	1	no
MSMEG_0918		transcriptional regulator, XRE family protein	-1.50528	0.000808655	yes	-1.30742	0.0224698	yes	-1.74376	3.98814e-05	yes
MSMEG_0919		heparin-binding hemagglutinin	-0.795318	1	no	-0.451442	1	no	-2.35026	5.39445e-06	yes
MSMEG_0920		conserved hypothetical protein	-0.290372	1	no	-0.68799	1	no	0.319517	1	no
MSMEG_0921		conserved hypothetical protein	0.0909464	1	no	-0.830439	1	no	-0.00265638	1	no
MSMEG_0922	deoC	deoxyribose-phosphate aldolase	-0.559736	1	no	-1.71827	7.85773e-05	yes	-0.905731	1	no
MSMEG_0923		conserved hypothetical protein	-0.362988	1	no	-0.369208	1	no	0.0552641	1	no
MSMEG_0924		hydrolase, carbon-nitrogen family protein	0.247786	1	no	-1.30384	0.0049649	yes	0.0844754	1	no
MSMEG_0925		conserved hypothetical protein	-0.157318	1	no	-0.23728	1	no	-0.458468	1	no
MSMEG_0926		conserved hypothetical protein	-0.0743529	1	no	0.198674	1	no	0.0999266	1	no
MSMEG_0927		conserved hypothetical protein	-0.364428	1	no	0.03588	1	no	-0.48524	1	no
MSMEG_0928	murB	UDP-N-acetylenolpyruvoylglucosamine reductase	-1.38174	0.0322347	yes	-1.22012	0.215922	no	-1.16007	0.466103	no
MSMEG_0929		ErfK/YbiS/YcfS/YnhG family protein	-0.416123	1	no	0.10914	1	no	-0.604796	1	no
MSMEG_0930		serine 3-dehydrogenase	0.548368	1	no	0.683819	1	no	0.474794	1	no
MSMEG_0931		hypothetical protein	0.836323	1	no	0.00434536	1	no	0.713168	1	no
MSMEG_0932		ROK family protein	-0.0272769	1	no	-0.812676	1	no	-0.375687	1	no
MSMEG_0933		conserved hypothetical protein	0.60904	1	no	-0.0282207	1	no	0.571981	1	no
MSMEG_0934		conserved hypothetical protein	-0.152095	1	no	-0.0202953	1	no	0.0919174	1	no
MSMEG_0935		2,3-bisphosphoglycerate-dependent phosphoglycerate mutase	-0.107092	1	no	-0.543811	1	no	0.0119451	1	no
MSMEG_0936	senX3	sensor histidine kinase SenX3	-1.65236	0.000247941	yes	-1.02035	1	no	-0.843742	1	no
MSMEG_0937	regX3	DNA-binding response regulator RegX3	-0.510613	1	no	0.00200047	1	no	-0.00998528	1	no
MSMEG_0938		conserved hypothetical protein	1.15918	0.108468	no	0.503276	1	no	0.836101	1	no
MSMEG_0939		Ppx/GppA phosphatase family protein	-0.535571	1	no	0.133907	1	no	-0.14677	1	no
MSMEG_0940		conserved hypothetical protein	-0.685917	1	no	0.33288	1	no	-0.528665	1	no
MSMEG_0941		AP endonuclease, family protein 2	-0.144816	1	no	0.755974	1	no	0.0758816	1	no
MSMEG_0942		conserved hypothetical protein	0.0280327	1	no	-0.0676803	1	no	0.217969	1	no
MSMEG_0943	proC	pyrroline-5-carboxylate reductase	-0.760526	1	no	-0.738506	1	no	-0.362847	1	no
MSMEG_0944		DNA binding domain, excisionase family protein	-1.31577	0.0143865	yes	-0.00101747	1	no	-1.0931	0.611755	no
MSMEG_0945		conserved domain protein	-0.791851	1	no	0.320315	1	no	-0.156751	1	no
MSMEG_0946		NAD dependent epimerase/dehydratase family protein	0.774636	1	no	0.647133	1	no	0.658699	1	no
MSMEG_0947		acyltransferase	0.599357	1	no	0.354913	1	no	0.485631	1	no
MSMEG_0948		conserved hypothetical protein	-0.688614	1	no	0.145354	1	no	-0.235844	1	no
MSMEG_0949		HAD-superfamily protein subfamily protein IB hydrolase, TIGR01490	-0.500619	1	no	-0.00383389	1	no	-0.592046	1	no
MSMEG_0950		hypothetical protein	-2.71908	2.49916e-05	yes	-1.07242	0.931656	no	-2.2154	0.000467389	yes
MSMEG_0952	hemA	glutamyl-tRNA reductase	-0.403847	1	no	0.0895607	1	no	-0.82691	1	no
MSMEG_0953	hemC	porphobilinogen deaminase	-0.451452	1	no	0.150362	1	no	-0.169427	1	no
MSMEG_0954	hemD	uroporphyrinogen-III synthase	-1.33587	0.00515143	yes	-1.27786	0.0166853	yes	-1.69654	1.33124e-05	yes
MSMEG_0955		hypothetical protein	-1.16962	0.943757	no	-1.24764	0.796258	no	-3.75582	0.000705838	yes
MSMEG_0956	hemB	delta-aminolevulinic acid dehydratase	-1.48962	0.000507962	yes	-1.19846	0.104861	no	-1.31429	0.0158289	yes
MSMEG_0958		hypothetical protein	-1.30951	0.0469537	yes	-0.959976	1	no	-0.880131	1	no
MSMEG_0959		putative conserved transmembrane protein	-1.38197	0.00787233	yes	-0.968477	1	no	-0.839006	1	no
MSMEG_0960		putative transmembrane protein	-1.47448	0.022828	yes	-1.71757	0.00199977	yes	-1.70026	0.00321386	yes
MSMEG_0962		TetR-family protein transcriptional regulator	-0.472753	1	no	0.478113	1	no	-0.156262	1	no
MSMEG_0963		hypothetical protein	-0.759944	1	no	-1.5869	0.00868402	yes	-0.678884	1	no
MSMEG_0964		pyridoxamine 5'-phosphate oxidase family protein	-0.513194	1	no	-0.938397	1	no	-0.354352	1	no
MSMEG_0965		porin	-1.58378	0.00134948	yes	-1.84341	5.20955e-05	yes	-2.03634	1.01493e-05	yes
MSMEG_0966		conserved hypothetical protein	-0.852017	1	no	-1.14667	0.566727	no	-1.2995	0.201018	no
MSMEG_0967		conserved hypothetical protein	-0.622879	1	no	-1.0209	1	no	-0.838479	1	no
MSMEG_0968		cytochrome P450	-1.25337	0.263066	no	-3.05374	3.16203e-07	yes	-1.97196	0.000377413	yes
MSMEG_0969	hemL	glutamate-1-semialdehyde-2,1-aminomutase	-0.0216492	1	no	-0.20766	1	no	-0.737971	1	no
MSMEG_0970		phosphoglycerate mutase family protein	0.130204	1	no	-0.459749	1	no	-0.975049	1	no
MSMEG_0971		conserved hypothetical protein	-0.363858	1	no	-0.09109	1	no	0.00760586	1	no
MSMEG_0972		cytochrome C biogenesis protein transmembrane region	-1.20171	0.330312	no	-1.59965	0.00448577	yes	-1.68402	0.0023159	yes
MSMEG_0973		conserved membrane protein	-0.936036	1	no	-0.586629	1	no	-0.455899	1	no
MSMEG_0974	ccsB	cytochrome c-type biogenesis protein CcsB	-0.939241	1	no	-0.716005	1	no	-0.618356	1	no
MSMEG_0975		conserved hypothetical protein	1.18631	0.0560711	no	0.973974	1	no	0.902329	1	no
MSMEG_0976		conserved hypothetical protein	1.5647	0.000114649	yes	1.26667	0.026941	yes	1.59519	0.000102695	yes
MSMEG_0977		conserved hypothetical protein	-0.140852	1	no	0.30019	1	no	0.358593	1	no
MSMEG_0978		aminotransferase, class V superfamily protein	-0.322393	1	no	-0.768397	1	no	-0.577657	1	no
MSMEG_0979		keratin associated protein	2.26351	4.96128e-05	yes	1.81514	0.00252893	yes	2.06366	0.000368455	yes
MSMEG_0980		signal transduction histidine kinase	4.01782	8.3067e-10	yes	2.56337	1.0092e-06	yes	2.76025	4.37699e-07	yes
MSMEG_0981		two-component system regulator	2.87759	3.10996e-06	yes	2.72873	7.83307e-06	yes	2.33078	0.000174755	yes
MSMEG_0982		immunogenic protein	1.4463	0.00623032	yes	1.38682	0.0151268	yes	0.996961	1	no
MSMEG_0983		two-component system response regulator	-0.674306	1	no	-0.118983	1	no	-0.288428	1	no
MSMEG_0984		trap transporter, 4tm/12tm fusion protein	0.121424	1	no	-0.00163909	1	no	-0.152938	1	no
MSMEG_0985		sugar transporter family protein	-0.845424	1	no	-0.452828	1	no	-0.0421801	1	no
MSMEG_0986		RemM protein	-0.452327	1	no	-0.293212	1	no	-0.872889	1	no
MSMEG_0987		hypothetical protein	-0.342492	1	no	-0.277099	1	no	-1.49958	0.00443399	yes
MSMEG_0988	menA	1,4-dihydroxy-2-naphthoate octaprenyltransferase	0.228606	1	no	-0.155277	1	no	-0.496551	1	no
MSMEG_0989		conserved hypothetical protein	0.406665	1	no	0.441928	1	no	0.229862	1	no
MSMEG_0990	mtaP	methylthioadenosine phosphorylase	0.298656	1	no	0.292658	1	no	0.390628	1	no
MSMEG_0991		NAD-dependent epimerase/dehydratase	-0.182594	1	no	-1.20089	0.126504	no	-0.181146	1	no
MSMEG_0992		2-nitropropane dioxygenase, NPD	-0.11618	1	no	-1.04413	1	no	0.0687296	1	no
MSMEG_0993		histidine kinase	-1.5966	0.000121801	yes	-1.38721	0.00385112	yes	-1.38408	0.00529795	yes
MSMEG_0994	resD	DNA-binding response regulator ResD	-1.19531	0.188694	no	-0.563503	1	no	-1.03825	1	no
MSMEG_0995		glycosyl transferase, family protein 2	-2.78109	3.48422e-07	yes	-2.37914	3.17121e-06	yes	-2.76567	6.1443e-07	yes
MSMEG_0996		conserved hypothetical protein	-2.68031	2.68642e-06	yes	-2.78924	1.61016e-06	yes	-2.90334	1.76272e-06	yes
MSMEG_0997		conserved hypothetical protein	-2.40869	2.49916e-05	yes	-2.6696	6.86163e-06	yes	-3.09595	2.42158e-06	yes
MSMEG_0998		oxidoreductase, molybdopterin binding	-1.80892	0.000232494	yes	-1.54157	0.0041886	yes	-1.31463	0.0822124	no
MSMEG_0999		integral membrane protein	-0.239178	1	no	-0.652848	1	no	-0.735086	1	no
MSMEG_1000		hypothetical protein	-0.0182158	1	no	-0.719397	1	no	-0.560639	1	no
MSMEG_1001		acetyltransferase, gnat family protein, putative	0.415781	1	no	-0.00417187	1	no	-0.70843	1	no
MSMEG_1002		IS1096, tnpR protein	-0.438929	1	no	-0.522268	1	no	-0.0252921	1	no
MSMEG_1003		IS1096, tnpA protein	0.340011	1	no	0.454363	1	no	0.419669	1	no
MSMEG_1005		methyltransferase type 11	-0.271748	1	no	-0.0865772	1	no	-0.555456	1	no
MSMEG_1006		aminoglycoside phosphotransferase	0.152466	1	no	0.163916	1	no	-0.165716	1	no
MSMEG_1007		transport protein	-0.598033	1	no	-0.932656	1	no	-0.642125	1	no
MSMEG_1008		conserved hypothetical protein	1.7143	0.036636	yes	2.82455	2.56976e-05	yes	0.937251	1	no
MSMEG_1009		cytochrome p450	0.836584	1	no	1.24575	0.28978	no	0.490856	1	no
MSMEG_1010		transcriptional regulator, TetR family protein	-0.881165	1	no	-1.21096	0.118764	no	-1.296	0.0393744	yes
MSMEG_1011		short chain dehydrogenase	-0.401712	1	no	-0.327702	1	no	-0.340641	1	no
MSMEG_1012		alkaline phosphatase	3.77655	1.39731e-07	yes	3.42713	6.19558e-07	yes	2.24657	0.000771512	yes
MSMEG_1013		conserved hypothetical protein	2.59797	7.58121e-06	yes	2.20825	0.000120046	yes	1.01153	1	no
MSMEG_1014	dinB	DNA polymerase IV	-0.271759	1	no	0.223578	1	no	-0.469691	1	no
MSMEG_1015		transcriptional regulator, TetR family protein	0.417619	1	no	-0.370718	1	no	-2.02388	0.0177947	yes
MSMEG_1016		secreted protein	5.3322	6.4304e-07	yes	4.10919	2.5638e-05	yes	4.08011	4.27125e-05	yes
MSMEG_1017		glutaredoxin	3.10476	2.597e-08	yes	3.25103	1.27787e-08	yes	2.66281	5.07311e-07	yes
MSMEG_1019		ribonucleoside-diphosphate reductase, alpha subunit	1.97778	1.59318e-06	yes	2.10155	4.52979e-07	yes	1.9711	2.72363e-06	yes
MSMEG_1021		glyoxalase/bleomycin resistance protein/dioxygenase	0.359918	1	no	0.223391	1	no	-0.316813	1	no
MSMEG_1023		integral membrane transporter	-1.62606	0.00048398	yes	-1.67562	0.000264573	yes	-1.42657	0.00976702	yes
MSMEG_1024		hypothetical protein	-1.83209	0.0465242	yes	-1.02434	1	no	-0.586141	1	no
MSMEG_1025		TetR-family protein transcriptional regulator	4.58905	1.10979e-05	yes	3.98722	7.49766e-05	yes	3.49033	0.000592708	yes
MSMEG_1026		putative acetyltransferase	4.34901	5.72063e-08	yes	3.59465	8.85618e-07	yes	3.27382	5.67401e-06	yes
MSMEG_1027		conserved hypothetical protein	0.472188	1	no	1.28146	0.228489	no	0.32779	1	no
MSMEG_1028		geranylgeranyl reductase	-0.0314685	1	no	0.979134	1	no	-0.194453	1	no
MSMEG_1029		probable transcriptional regulatory protein	-0.904212	1	no	0.15769	1	no	-0.343376	1	no
MSMEG_1030		monooxygenase	1.66597	5.74282e-05	yes	3.33709	1.14037e-10	yes	1.33337	0.0164251	yes
MSMEG_1031		conserved hypothetical protein	1.59963	7.99215e-05	yes	3.73501	1.13608e-11	yes	1.47826	0.000813045	yes
MSMEG_1032		hypothetical protein	3.53508	4.24064e-05	yes	5.25187	1.10735e-07	yes	3.16678	0.000313536	yes
MSMEG_1033		ribonucleoside-diphosphate reductase, beta subunit	0.0404379	1	no	0.977969	1	no	0.755763	1	no
MSMEG_1034		putative esterase family protein	0.349696	1	no	0.492377	1	no	0.392149	1	no
MSMEG_1035		conserved hypothetical protein	-0.0237951	1	no	0.441102	1	no	0.125518	1	no
MSMEG_1037		alcohol dehydrogenase, zinc-containing	3.42892	2.69401e-09	yes	3.4614	2.39276e-09	yes	3.42271	3.5737e-09	yes
MSMEG_1038		GTP cyclohydrolase II	-1.34182	0.0491286	yes	-1.21844	0.212692	no	-0.552832	1	no
MSMEG_1039		Periplasmic binding protein	0.177165	1	no	-0.160997	1	no	-0.50745	1	no
MSMEG_1041	serB	phosphoserine phosphatase	-1.37551	0.0232948	yes	-1.48628	0.00485177	yes	-1.16395	0.40214	no
MSMEG_1042		hypothetical protein	1.50119	0.106313	no	0.432956	1	no	-0.7442	1	no
MSMEG_1043		GntR-family protein transcriptional regulator	2.57491	1.20835e-06	yes	1.38075	0.0706609	no	0.858298	1	no
MSMEG_1044		hypothetical protein	0.597712	1	no	1.11584	0.918695	no	0.450487	1	no
MSMEG_1045		integral membrane protein	-0.461616	1	no	0.717366	1	no	0.169711	1	no
MSMEG_1046		ABC-type molybdenum transport system, ATPase component	-0.467844	1	no	0.428192	1	no	-0.339264	1	no
MSMEG_1047		nudix hydrolase	-0.00668375	1	no	0.0980212	1	no	-0.264299	1	no
MSMEG_1048		probable enoyl-CoA hydratase	0.0325725	1	no	-0.312653	1	no	-0.795082	1	no
MSMEG_1049		methyltransferase, UbiE/COQ5 family protein	-0.565986	1	no	-1.82067	2.36236e-05	yes	-0.448601	1	no
MSMEG_1050		SAM-dependent methyltransferase	-0.0403728	1	no	-2.57526	3.25725e-05	yes	-1.2289	0.461151	no
MSMEG_1051		immunogenic protein MPB64/MPT64	-0.369836	1	no	-1.15398	0.428911	no	-0.359738	1	no
MSMEG_1052		amino acid carrier protein	-1.96717	4.59888e-05	yes	-1.58079	0.00340891	yes	-1.11965	0.700423	no
MSMEG_1053		conserved hypothetical protein	-0.870239	1	no	-1.3196	0.0157448	yes	-0.969694	1	no
MSMEG_1055		hexapeptide transferase family protein	-0.0218369	1	no	0.387643	1	no	0.407391	1	no
MSMEG_1057	fni	isopentenyl-diphosphate delta-isomerase, type 2	-0.4738	1	no	-0.864753	1	no	-0.626016	1	no
MSMEG_1058		IS1096, tnpR protein	-0.614287	1	no	-0.693252	1	no	-0.104363	1	no
MSMEG_1059		IS1096, tnpA protein	0.325726	1	no	0.447432	1	no	0.453376	1	no
MSMEG_1060		putative Lsr2 protein	0.406624	1	no	0.963441	1	no	0.510001	1	no
MSMEG_1061		phosphohydrolase	1.73199	0.000701189	yes	1.07877	0.81715	no	1.58948	0.00477453	yes
MSMEG_1062		O-succinylbenzoic acid--CoA ligase	-1.19546	0.0693886	no	-0.640645	1	no	-1.08167	0.594737	no
MSMEG_1063		conserved hypothetical protein	-0.766214	1	no	-0.432872	1	no	-0.910915	1	no
MSMEG_1064		phosphate/sulphate permease	-0.830115	1	no	-1.46197	0.000901011	yes	-0.880249	1	no
MSMEG_1065		conserved hypothetical protein	-0.90134	1	no	-1.06597	0.829261	no	-0.706849	1	no
MSMEG_1066		conserved hypothetical protein	-1.2483	0.0597737	no	-1.37942	0.0063134	yes	-0.961822	1	no
MSMEG_1067		conserved hypothetical protein	-0.535551	1	no	-0.184505	1	no	-0.344746	1	no
MSMEG_1068		regulatory protein	-0.152535	1	no	-0.378609	1	no	-0.335735	1	no
MSMEG_1069		amino acid permease-associated region	-1.34895	0.13497	no	-0.3866	1	no	-1.27718	0.285941	no
MSMEG_1070		3-oxoacyl-[acyl-carrier-protein] reductase	-1.12278	0.850957	no	-0.802033	1	no	-1.82184	0.0251937	yes
MSMEG_1071		3-oxoacyl-[acyl-carrier-protein] reductase	-1.17154	0.557642	no	-0.208533	1	no	-0.820653	1	no
MSMEG_1072	speB	agmatinase	-0.75973	1	no	-0.203512	1	no	-0.730674	1	no
MSMEG_1073		oxidoreductase, short-chain dehydrogenase/reductase family protein	-0.491886	1	no	-1.07578	0.701928	no	-0.645479	1	no
MSMEG_1074		polysaccharide deacetylase	-0.178609	1	no	-0.561402	1	no	0.039398	1	no
MSMEG_1075	menB	naphthoate synthase	0.237391	1	no	0.131592	1	no	0.345118	1	no
MSMEG_1076		conserved hypothetical protein	-1.10934	0.56415	no	-0.337792	1	no	-0.855792	1	no
MSMEG_1077		conserved hypothetical protein	0.109006	1	no	0.185593	1	no	0.117897	1	no
MSMEG_1078		hydrolase	1.3586	0.0204508	yes	1.65513	0.000271333	yes	1.1903	0.258214	no
MSMEG_1079		hypothetical protein	-0.49125	1	no	-0.362364	1	no	-0.309751	1	no
MSMEG_1080		large subunit of N,N-dimethylformamidase	-0.206527	1	no	-0.443654	1	no	-0.195829	1	no
MSMEG_1081		hypothetical protein	0.150618	1	no	0.137504	1	no	0.380058	1	no
MSMEG_1082		putative response regulator	-2.04593	1.5296e-05	yes	-2.89979	1.41785e-07	yes	-1.60599	0.00161309	yes
MSMEG_1084		peptide/opine/nickel uptake family protein ABC transporter, periplasmic substrate-binding protein, putative	0.119114	1	no	0.732238	1	no	-0.565683	1	no
MSMEG_1085		dipeptide transport system permease protein DppB	-0.228537	1	no	0.408839	1	no	-0.281684	1	no
MSMEG_1086		ABC transporter permease protein	0.129812	1	no	0.410217	1	no	-0.108051	1	no
MSMEG_1088	gatA	glutamyl-tRNA(Gln)/aspartyl-tRNA(Asn) amidotransferase, A subunit	0.666103	1	no	1.10874	0.72888	no	0.110292	1	no
MSMEG_1089		hypothetical protein	-0.165612	1	no	2.22284	2.70273e-06	yes	-0.222481	1	no
MSMEG_1090		amidase	0.354885	1	no	1.57069	0.000523335	yes	-0.210253	1	no
MSMEG_1091		urease accessory protein UreE 1	0.00909705	1	no	0.63894	1	no	-0.62524	1	no
MSMEG_1092		urease accessory protein UreF	-0.159012	1	no	0.475113	1	no	-0.766957	1	no
MSMEG_1093		urease gamma/beta subunit	0.173884	1	no	1.40493	0.0861316	no	0.607277	1	no
MSMEG_1094	ureC	urease, alpha subunit	0.421192	1	no	1.09094	0.621876	no	0.624737	1	no
MSMEG_1095	ureG	urease accessory protein UreG	-0.261824	1	no	0.457762	1	no	0.273075	1	no
MSMEG_1096		urease accessory protein UreD, putative	-0.092673	1	no	-0.0547649	1	no	-0.647104	1	no
MSMEG_1097		glycosyl transferase, group 2 family protein	-1.79547	0.00787718	yes	-2.19263	0.000359127	yes	-2.47568	7.32061e-05	yes
MSMEG_1098		acyl-CoA synthase	-1.83952	1.38298e-05	yes	-2.2102	3.7367e-07	yes	-1.92079	8.8921e-06	yes
MSMEG_1099		hypothetical protein	2.12167	0.000191893	yes	0.838182	1	no	0.749826	1	no
MSMEG_1100		dgpf protein	3.5482	4.1012e-06	yes	3.03106	4.67795e-05	yes	2.45126	0.00154235	yes
MSMEG_1101		hypothetical protein	2.10913	0.00367234	yes	1.90164	0.0144091	yes	0.750117	1	no
MSMEG_1102		twin-arginine translocation pathway signal	2.20699	0.000171171	yes	1.83668	0.00374799	yes	1.19136	0.661135	no
MSMEG_1103		O-succinylbenzoate synthase	-0.499964	1	no	-0.589931	1	no	-0.73611	1	no
MSMEG_1104		hypothetical protein	1.62491	0.491523	no	1.09317	1	no	1.63506	0.561219	no
MSMEG_1106		transcriptional regulator, AraC family protein	0.0608408	1	no	-1.15686	0.488864	no	-0.708173	1	no
MSMEG_1107		isonitrile hydratase, putative	0.861309	1	no	0.295767	1	no	0.913985	1	no
MSMEG_1108		hydrolase, alpha/beta fold family protein	-0.396962	1	no	0.343009	1	no	-0.0264785	1	no
MSMEG_1109		2-oxoglutarate decarboxylase	-0.119036	1	no	-1.0066	1	no	-0.889606	1	no
MSMEG_1110		probable conserved transmembrane protein	-0.392056	1	no	-0.840324	1	no	-0.523931	1	no
MSMEG_1111		conserved hypothetical protein	0.80252	1	no	0.670926	1	no	0.960198	1	no
MSMEG_1112		aconitate hydratase, putative	0.359582	1	no	-0.339553	1	no	0.289934	1	no
MSMEG_1113		glycosyl transferase	-1.18875	0.296972	no	-1.98273	5.2237e-05	yes	-1.52452	0.00747336	yes
MSMEG_1114		short chain dehydrogenase	4.28816	1.56438e-10	yes	3.32345	6.75953e-09	yes	3.36647	7.51736e-09	yes
MSMEG_1115		menaquinone biosynthesis methyltransferase UbiE	-0.222183	1	no	-0.726424	1	no	-0.223237	1	no
MSMEG_1116		gamma-glutamylisopropylamide synthetase	0.452448	1	no	0.0865631	1	no	0.561303	1	no
MSMEG_1117		transcriptional regulator	0.131833	1	no	0.25143	1	no	0.0734304	1	no
MSMEG_1118		amino acid permease	0.0898826	1	no	-0.134898	1	no	-0.299633	1	no
MSMEG_1119		glutamine amidotransferase, class I	0.17034	1	no	-0.239231	1	no	0.152107	1	no
MSMEG_1120		nitrilase/cyanide hydratase and apolipoprotein N-acyltransferase	0.354559	1	no	0.234125	1	no	0.256423	1	no
MSMEG_1121		conserved hypothetical protein	0.0994585	1	no	0.0283301	1	no	0.0987371	1	no
MSMEG_1122		hypothetical protein	0.433846	1	no	0.358742	1	no	-0.0947976	1	no
MSMEG_1123		cobalamin synthesis protein	3.79293	5.92457e-12	yes	4.00505	3.01998e-12	yes	3.86753	5.16778e-12	yes
MSMEG_1124		putative ferredoxin FdxA	3.77981	1.03316e-10	yes	5.13801	1.92732e-12	yes	3.9254	7.68886e-11	yes
MSMEG_1125		regulatory protein, ArsR	2.22072	1.04739e-06	yes	3.91194	8.05684e-11	yes	1.97987	1.7537e-05	yes
MSMEG_1126		hypothetical protein	0.445971	1	no	2.92533	9.47824e-10	yes	1.01297	1	no
MSMEG_1127		probable conserved transmembrane protein	1.637	0.000265431	yes	4.46134	6.82298e-12	yes	1.34273	0.0289068	yes
MSMEG_1128		conserved hypothetical protein	4.55931	4.68083e-11	yes	7.58442	1.45473e-13	yes	3.79136	8.83084e-10	yes
MSMEG_1129		D-amino-acid dehydrogenase	3.7707	4.72041e-11	yes	4.3184	9.21716e-12	yes	3.04971	1.70066e-09	yes
MSMEG_1130		hypothetical protein	1.81372	0.0002199	yes	2.73949	9.79996e-08	yes	1.74086	0.0006874	yes
MSMEG_1131		tryptophan-rich sensory protein	-0.315954	1	no	-0.21169	1	no	-0.40339	1	no
MSMEG_1132		FAD binding domain, putative	-0.70502	1	no	-0.672507	1	no	-0.902935	1	no
MSMEG_1133		bifunctional short chain isoprenyl diphosphate synthase	-0.428385	1	no	-0.876849	1	no	-0.270732	1	no
MSMEG_1134		putative protease HtpX	1.42508	0.00585798	yes	1.88345	1.05987e-05	yes	1.09007	0.729341	no
MSMEG_1135		hypothetical protein	0.991509	1	no	1.1194	1	no	1.16269	1	no
MSMEG_1136		conserved hypothetical protein	-0.324812	1	no	-0.0846104	1	no	-0.409439	1	no
MSMEG_1137		amino acid permease-associated region	1.13015	0.345712	no	0.887229	1	no	1.46294	0.00166244	yes
MSMEG_1138		alcohol dehydrogenase 1	3.37605	1.21682e-07	yes	1.53169	0.0616399	no	3.31752	2.52909e-07	yes
MSMEG_1139		transcription regulator	2.07515	2.99988e-06	yes	1.64449	0.000499569	yes	2.02889	7.64012e-06	yes
MSMEG_1140		glycerol-3-phosphate dehydrogenase 2 [NAD(P)+] (NAD(P)H-dependent glycerol-3-phosphate dehydrogenase 2)	0.33032	1	no	-0.236846	1	no	0.288953	1	no
MSMEG_1141		ABC-transporter integral membrane protein	0.330391	1	no	0.6408	1	no	0.0980278	1	no
MSMEG_1142		ABC-transporter integral membrane protein	1.02824	1	no	0.846477	1	no	0.868846	1	no
MSMEG_1143		mce related protein	0.0768426	1	no	-0.0162763	1	no	0.0526343	1	no
MSMEG_1144		virulence factor Mce family protein	-0.338436	1	no	0.0851929	1	no	0.206436	1	no
MSMEG_1145		virulence factor Mce family protein	-0.349577	1	no	-0.0334188	1	no	0.0763744	1	no
MSMEG_1146		virulence factor Mce family protein	-0.205247	1	no	0.0734694	1	no	0.210203	1	no
MSMEG_1147		mce related protein	-0.136632	1	no	0.0526792	1	no	0.285217	1	no
MSMEG_1148		mce related protein	-0.355599	1	no	-0.375998	1	no	-0.202137	1	no
MSMEG_1149		conserved hypothetical protein	-0.427291	1	no	0.100426	1	no	0.104099	1	no
MSMEG_1150		conserved hypothetical protein	-0.304858	1	no	-0.0784968	1	no	0.216691	1	no
MSMEG_1151		DNA-binding protein	-2.09587	1.69395e-06	yes	-1.09667	0.621131	no	-0.757578	1	no
MSMEG_1152		citrate-proton symporter	-4.30213	7.93621e-07	yes	-3.06804	4.20402e-05	yes	-2.86403	0.000152948	yes
MSMEG_1153		FAD dependent oxidoreductase	-4.14854	8.05182e-07	yes	-2.10084	0.00525962	yes	-3.11192	4.10883e-05	yes
MSMEG_1154		formyl-coenzyme A transferase	-3.72439	2.68741e-06	yes	-1.79915	0.0262033	yes	-2.91399	7.86806e-05	yes
MSMEG_1155		carnitinyl-CoA dehydratase	-3.67275	1.63504e-05	yes	-1.54786	0.141998	no	-2.93772	0.000203337	yes
MSMEG_1156		dihydrodipicolinate synthetase	-3.103	0.000119919	yes	-1.14246	0.851793	no	-2.7977	0.000502547	yes
MSMEG_1157		short chain dehydrogenase	-2.53889	0.00383733	yes	-1.24047	0.669668	no	-2.91969	0.00168761	yes
MSMEG_1158		5-oxovalerate dehydrogenase	-2.32488	0.0013759	yes	-0.606943	1	no	-1.97604	0.0120329	yes
MSMEG_1159		ABC transporter component A	-1.19812	0.342805	no	-0.24542	1	no	-0.834469	1	no
MSMEG_1160		ABC-type nitrate/sulfonate/bicarbonate transport system ATPase component	0.969673	1	no	1.05195	1	no	1.52779	0.0257333	yes
MSMEG_1161		taurine transport system permease protein TauC	1.17639	0.525907	no	1.33856	0.147922	no	1.57372	0.0183468	yes
MSMEG_1162		nitrilotriacetate monooxygenase component A	1.11963	0.636172	no	0.892397	1	no	1.34148	0.0865775	no
MSMEG_1165		conserved hypothetical protein	-0.227143	1	no	0.882863	1	no	0.0874063	1	no
MSMEG_1167		cytochrome P450	-0.329903	1	no	-1.0362	0.907759	no	-0.259976	1	no
MSMEG_1168		putative transcriptional regulator	0.970504	1	no	0.193784	1	no	0.861903	1	no
MSMEG_1169		integral membrane transport protein	1.38398	0.0431036	yes	0.880216	1	no	1.24434	0.239652	no
MSMEG_1170		conserved domain protein	2.09514	0.00041481	yes	1.27533	0.355055	no	1.91292	0.00258043	yes
MSMEG_1171		Low molecular weight phosphotyrosine protein phosphatase	2.39984	1.77201e-05	yes	1.74811	0.00511096	yes	2.02865	0.000527034	yes
MSMEG_1172	arsB	arsenical-resistance protein	2.3276	2.33661e-05	yes	2.82499	7.24451e-07	yes	2.27808	5.1556e-05	yes
MSMEG_1173		transcriptional regulator, ArsR family protein	3.43449	2.39254e-07	yes	4.0817	1.66555e-08	yes	2.64313	2.88544e-05	yes
MSMEG_1174		cadmium inducible protein cadi	3.31938	2.37732e-06	yes	5.35902	2.49947e-09	yes	2.75878	6.63751e-05	yes
MSMEG_1175		putative transcriptional regulatory protein	3.43095	6.54279e-08	yes	3.38507	8.15343e-08	yes	2.54513	1.50093e-05	yes
MSMEG_1176		hypothetical protein	1.90691	4.32205e-05	yes	1.25049	0.151615	no	1.36167	0.0467336	yes
MSMEG_1177		cytosine/purines/uracil/thiamine/allantoin permease family protein	1.36019	0.0109196	yes	1.03974	0.940511	no	1.13793	0.40735	no
MSMEG_1178		transcriptional regulator	0.494854	1	no	2.7959	1.15404e-09	yes	0.627906	1	no
MSMEG_1179	hutU	urocanate hydratase	1.40063	0.00101593	yes	2.87179	1.65171e-10	yes	1.21841	0.055563	no
MSMEG_1180		N-carbamoyl-L-amino acid hydrolase	0.838666	1	no	1.92329	8.98633e-06	yes	0.288591	1	no
MSMEG_1181	hutF	formiminoglutamate deiminase	1.13416	0.411584	no	2.12337	7.11806e-07	yes	0.90447	1	no
MSMEG_1182	hutI	imidazolonepropionase	0.890366	1	no	1.90239	1.2956e-05	yes	0.569219	1	no
MSMEG_1183	hutH	histidine ammonia-lyase	0.403805	1	no	1.39908	0.00389872	yes	0.213195	1	no
MSMEG_1184		serine esterase, cutinase family protein	1.27378	0.0366423	yes	0.844901	1	no	1.21206	0.123027	no
MSMEG_1185		transcriptional regulator, AsnC family protein	0.825985	1	no	0.273609	1	no	1.09338	0.589266	no
MSMEG_1186		putative permease	-0.693586	1	no	-0.738776	1	no	-0.5177	1	no
MSMEG_1187		N-acyl-D-aspartate deacylase	0.0391442	1	no	0.325699	1	no	0.320184	1	no
MSMEG_1188		conserved hypothetical protein	-0.459132	1	no	-0.615635	1	no	-0.700668	1	no
MSMEG_1189		conserved hypothetical protein	-0.942026	1	no	-1.27814	0.0287949	yes	-1.25388	0.0541308	no
MSMEG_1190		serine/threonine-protein kinase PknD	0.0602491	1	no	0.835229	1	no	0.447713	1	no
MSMEG_1191		hypothetical protein	0.126845	1	no	1.38834	0.0968265	no	0.889866	1	no
MSMEG_1192		M23 peptidase domain protein	1.67926	0.00848067	yes	0.830394	1	no	1.50043	0.0569623	no
MSMEG_1193		TROVE domain protein	3.13487	3.71474e-06	yes	3.61422	4.37078e-07	yes	2.32947	0.000499988	yes
MSMEG_1194		hypothetical protein	1.62675	0.00151511	yes	0.244842	1	no	0.477647	1	no
MSMEG_1195		conserved hypothetical protein	-0.207675	1	no	-0.123827	1	no	-0.544187	1	no
MSMEG_1196		SNF2 domain protein	-0.770139	1	no	-0.203529	1	no	-0.859701	1	no
MSMEG_1198		hypothetical protein	-0.282577	1	no	-0.315813	1	no	-0.274158	1	no
MSMEG_1199		conserved hypothetical protein	-1.07926	0.715116	no	-0.993044	1	no	-0.973298	1	no
MSMEG_1200		serine/threonine-protein kinase PknD	0.285079	1	no	-0.864372	1	no	0.098212	1	no
MSMEG_1201		hypothetical protein	0.857562	1	no	-0.111153	1	no	0.921807	1	no
MSMEG_1202		hypothetical protein	1.0415	1	no	0.699119	1	no	1.42154	0.400887	no
MSMEG_1203		methoxy mycolic acid synthase 1	-0.865875	1	no	-1.08509	0.61312	no	-0.0804668	1	no
MSMEG_1204		3-oxoacyl-[acyl-carrier-protein] synthase 2	0.679946	1	no	-0.20233	1	no	0.322642	1	no
MSMEG_1205		cyclopropane-fatty-acyl-phospholipid synthase 1	-0.782789	1	no	-1.14476	0.213605	no	-0.410651	1	no
MSMEG_1206		hypothetical protein	-0.00811388	1	no	0.363553	1	no	0.695641	1	no
MSMEG_1207		glycosyltransferase, group I	-1.8087	0.00155788	yes	-1.51678	0.0240733	yes	-0.930725	1	no
MSMEG_1208		glycosyltransferase, group I	-1.7609	0.0114148	yes	-1.70797	0.0162997	yes	-0.76421	1	no
MSMEG_1209		glycosidase	-0.533916	1	no	-0.00498547	1	no	0.431838	1	no
MSMEG_1210		conserved hypothetical protein	-0.0252251	1	no	0.262677	1	no	-0.0105604	1	no
MSMEG_1211		Fatty acid desaturase	-0.436302	1	no	-0.87692	1	no	-0.39716	1	no
MSMEG_1212		hypothetical protein	2.38534	2.52128e-05	yes	2.20248	0.000110271	yes	2.47156	2.00261e-05	yes
MSMEG_1213		cytochrome P450 monooxygenase	-0.448712	1	no	-1.10903	0.509144	no	-0.77875	1	no
MSMEG_1214		oxidoreductase	-1.06198	0.734209	no	-1.11077	0.403182	no	-0.800742	1	no
MSMEG_1215		serine/threonine-protein kinase PknE, putative	0.332542	1	no	0.184216	1	no	-0.172085	1	no
MSMEG_1216		ABC-type transport system periplasmic substrate-binding protein	-0.347268	1	no	-0.948479	1	no	-0.525146	1	no
MSMEG_1217		ABC-type transport system ATP-binding protein I	-0.386947	1	no	0.147806	1	no	-0.165979	1	no
MSMEG_1218		ABC-type transport system ATP-binding protein II	-1.35161	0.0563067	no	-0.699674	1	no	-0.766525	1	no
MSMEG_1219		ABC-type transport system permease protein II	-1.25235	0.223268	no	-1.0375	1	no	-0.897502	1	no
MSMEG_1220		ABC-type transport system permease protein I	-2.37784	8.82329e-07	yes	-1.75838	0.000136294	yes	-1.63854	0.000747286	yes
MSMEG_1221		rifampin ADP-ribosyl transferase	-1.89285	3.8441e-05	yes	-0.511459	1	no	-1.38782	0.0195444	yes
MSMEG_1222		ISMsm6, transposase	-0.341268	1	no	0.143431	1	no	-0.190063	1	no
MSMEG_1223		hypothetical protein	2.02199	0.000698173	yes	3.29006	1.55464e-07	yes	1.59768	0.0361383	yes
MSMEG_1224		rifampin ADP-ribosyl transferase	2.24931	0.00373116	yes	3.38657	6.45593e-06	yes	2.19651	0.00663406	yes
MSMEG_1225		conserved hypothetical protein	5.30255	3.24497e-10	yes	5.36328	3.11391e-10	yes	4.3758	6.01471e-09	yes
MSMEG_1226		sulfatase-modifying factor 1	1.74979	0.0004597	yes	1.81711	0.000217894	yes	0.856277	1	no
MSMEG_1227		transcriptional regulator, GntR family protein	2.31928	5.29507e-06	yes	2.27217	7.85306e-06	yes	1.90226	0.000351351	yes
MSMEG_1228		sulfatase	2.2599	0.00020087	yes	2.07686	0.000874809	yes	2.51895	4.49483e-05	yes
MSMEG_1229	gyrB	DNA gyrase, B subunit	0.821667	1	no	1.52858	0.00186801	yes	0.477486	1	no
MSMEG_1232		ABC transporter substrate-binding protein	-0.144207	1	no	-0.0714462	1	no	-0.414561	1	no
MSMEG_1234		taurine import ATP-binding protein TauB	1.73331	0.0232496	yes	2.24362	0.000475164	yes	1.511	0.136082	no
MSMEG_1235		sulfate permease	4.37888	1.46845e-07	yes	5.35814	9.52901e-09	yes	3.17611	2.72877e-05	yes
MSMEG_1236		Mpr protein	5.55907	1.30997e-08	yes	7.63957	2.59353e-10	yes	4.18273	9.06811e-07	yes
MSMEG_1237		hypothetical protein	4.96151	1.15221e-08	yes	6.34707	5.12688e-10	yes	3.92462	4.89256e-07	yes
MSMEG_1238		type III restriction enzyme, res subunit	2.12282	3.42548e-05	yes	3.12304	4.41723e-08	yes	1.31777	0.151521	no
MSMEG_1239		ISMsm4, transposase	0.801178	1	no	1.56925	0.000733315	yes	0.175046	1	no
MSMEG_1240		conserved hypothetical protein	2.43247	3.60848e-05	yes	3.81307	1.97701e-08	yes	2.09041	0.000705838	yes
MSMEG_1241		conserved hypothetical protein	2.71933	0.000122472	yes	4.07212	1.78259e-07	yes	2.40983	0.00112401	yes
MSMEG_1242	iscS	cysteine desulfurase IscS	2.3114	1.68848e-06	yes	3.05185	1.44965e-08	yes	1.73496	0.000634335	yes
MSMEG_1243		conserved hypothetical protein	1.95763	1.33662e-05	yes	2.46416	1.559e-07	yes	1.57171	0.00186517	yes
MSMEG_1244		conserved hypothetical protein	0.741528	1	no	1.14235	0.344095	no	0.550285	1	no
MSMEG_1245		phosphoadenosine phosphosulfate reductase	1.36385	0.0273129	yes	1.66147	0.000449127	yes	0.944639	1	no
MSMEG_1246		conserved hypothetical protein	2.30519	8.90002e-07	yes	2.74263	4.1249e-08	yes	1.85428	9.79113e-05	yes
MSMEG_1247		conserved hypothetical protein	1.98329	3.41425e-05	yes	2.70201	1.11364e-07	yes	1.45039	0.0208472	yes
MSMEG_1248		hypothetical protein	2.08027	1.3187e-06	yes	2.46348	5.25942e-08	yes	1.6685	0.0002265	yes
MSMEG_1249		ISMsm7, transposase orfB	1.01824	1	no	1.29566	0.0447641	yes	1.0338	1	no
MSMEG_1250		ISMsm7, transposase orfA	-0.618245	1	no	0.12109	1	no	0.0403789	1	no
MSMEG_1251		conserved hypothetical protein	4.60785	1.85959e-09	yes	4.6844	1.58834e-09	yes	3.35966	2.64666e-07	yes
MSMEG_1252		conserved hypothetical protein	1.44615	0.00740313	yes	1.84659	3.68995e-05	yes	0.937272	1	no
MSMEG_1253		conserved hypothetical protein	2.73731	3.72709e-07	yes	3.60372	5.19046e-09	yes	2.10474	6.04611e-05	yes
MSMEG_1254		DEAD/DEAH box helicase	1.03546	1	no	1.44748	0.00428768	yes	0.984741	1	no
MSMEG_1255		UvrD/Rep helicase	0.24395	1	no	0.701007	1	no	0.719759	1	no
MSMEG_1256		hypothetical protein	0.205488	1	no	0.484118	1	no	0.720412	1	no
MSMEG_1257		IS1096, tnpR protein	-0.507496	1	no	-0.62698	1	no	0.0155109	1	no
MSMEG_1258		IS1096, tnpA protein	0.0991735	1	no	-0.0243004	1	no	0.257461	1	no
MSMEG_1259		hypothetical protein	0.208747	1	no	0.621942	1	no	0.298262	1	no
MSMEG_1260		hypothetical protein	-1.5752	0.000113146	yes	-0.689684	1	no	-1.14514	0.276107	no
MSMEG_1261		hypothetical protein	-0.0866728	1	no	0.156553	1	no	-0.175851	1	no
MSMEG_1262		conserved hypothetical protein	1.53336	0.0137586	yes	1.89189	0.00026822	yes	1.32407	0.152651	no
MSMEG_1263		conserved hypothetical protein	3.88098	1.57979e-07	yes	5.21064	2.62076e-09	yes	2.81995	3.58972e-05	yes
MSMEG_1264		prophage Lp1 protein 5	3.89148	1.33361e-07	yes	4.27744	3.53619e-08	yes	2.64405	6.56207e-05	yes
MSMEG_1265		conserved hypothetical protein	-0.302297	1	no	0.409052	1	no	-0.248571	1	no
MSMEG_1266		ankyrin-repeat containing protein	2.56238	6.79198e-06	yes	3.42491	6.26452e-08	yes	1.77795	0.00477346	yes
MSMEG_1268		nudix hydrolase	4.77033	1.61643e-09	yes	4.69766	2.15917e-09	yes	3.70584	8.48328e-08	yes
MSMEG_1269		Ser/Thr protein phosphatase family protein	4.97799	9.39779e-10	yes	5.09754	7.40981e-10	yes	3.79455	6.11571e-08	yes
MSMEG_1270		hypothetical protein	5.03502	2.09253e-08	yes	5.60024	5.21265e-09	yes	3.53435	4.43717e-06	yes
MSMEG_1271		hypothetical protein	4.37187	5.10294e-08	yes	4.63292	2.27474e-08	yes	3.60026	1.48844e-06	yes
MSMEG_1272		putative ribosylglycohydrolase	4.72358	4.59634e-09	yes	4.77331	4.05428e-09	yes	3.36495	8.69775e-07	yes
MSMEG_1273		conserved hypothetical protein	5.49367	6.39541e-07	yes	6.03515	1.8614e-07	yes	3.98012	7.89336e-05	yes
MSMEG_1274		gluconolactonase	1.37609	0.0701352	no	1.8296	0.000430796	yes	0.968368	1	no
MSMEG_1275		HNH nuclease, putative	1.65031	0.000716611	yes	1.81877	8.84328e-05	yes	0.585811	1	no
MSMEG_1276		hypothetical protein	-0.310525	1	no	1.60094	0.00885526	yes	-0.0654206	1	no
MSMEG_1277		hypothetical protein	-1.16151	0.54592	no	1.62452	0.00249199	yes	-0.651212	1	no
MSMEG_1278		death-on-curing protein	-0.98059	1	no	1.84636	0.000705481	yes	-0.0519668	1	no
MSMEG_1279		conserved hypothetical protein	4.183	2.3698e-08	yes	4.10445	3.02709e-08	yes	2.81704	1.35185e-05	yes
MSMEG_1280		hypothetical cytosolic protein	3.80101	2.05003e-08	yes	3.71296	2.82806e-08	yes	2.83291	2.80511e-06	yes
MSMEG_1281		conserved hypothetical protein	3.59695	6.96021e-09	yes	3.42796	1.38973e-08	yes	2.72404	8.33504e-07	yes
MSMEG_1282		hypothetical cytosolic protein	2.77254	3.53374e-07	yes	2.88311	1.84546e-07	yes	2.38004	8.5656e-06	yes
MSMEG_1283		probable ribbon-helix-helix transcription factor, family protein	1.67109	5.00738e-05	yes	1.85279	4.43459e-06	yes	1.68069	6.46518e-05	yes
MSMEG_1284		PIN domain protein	0.946624	1	no	1.09697	0.539437	no	1.16074	0.283292	no
MSMEG_1285		tetratricopeptide repeat family protein	-0.348962	1	no	-0.104951	1	no	0.0346075	1	no
MSMEG_1286		sulfatase family protein	-0.127161	1	no	-0.547767	1	no	-0.344606	1	no
MSMEG_1287		cyclase/dehydrase superfamily protein	-0.815148	1	no	-0.574101	1	no	-1.31653	0.0174219	yes
MSMEG_1288		conserved hypothetical protein	3.67985	1.37834e-08	yes	3.34946	5.53904e-08	yes	2.53126	8.64671e-06	yes
MSMEG_1289		conserved hypothetical protein	1.67538	0.00167078	yes	1.36275	0.0666493	no	1.02171	1	no
MSMEG_1290	ilvD	dihydroxy-acid dehydratase	0.312071	1	no	1.20018	0.286656	no	0.322571	1	no
MSMEG_1291		putative oxidoreductase	0.779291	1	no	1.46395	0.000138039	yes	0.720644	1	no
MSMEG_1292		FAD binding domain in molybdopterin dehydrogenase protein	2.19086	3.67731e-07	yes	2.50708	3.01665e-08	yes	1.47337	0.00311879	yes
MSMEG_1293		xanthine/uracil permeases family protein	-0.391384	1	no	-0.422308	1	no	-0.144949	1	no
MSMEG_1294		allantoicase	0.629505	1	no	0.512746	1	no	0.114317	1	no
MSMEG_1295		transthyretin	0.159132	1	no	-0.114776	1	no	-0.0132717	1	no
MSMEG_1296		uricase	0.112621	1	no	0.162907	1	no	0.166963	1	no
MSMEG_1297		hydroxydechloroatrazine ethylaminohydrolase	0.42444	1	no	0.283869	1	no	-0.449543	1	no
MSMEG_1298		guanine deaminase	0.820654	1	no	0.562226	1	no	0.637841	1	no
MSMEG_1299		oxidoreductase, 2OG-Fe(II) oxygenase family protein	0.431472	1	no	0.902782	1	no	0.38582	1	no
MSMEG_1300		hypothetical protein	1.64354	0.00519755	yes	1.23618	0.314079	no	1.44152	0.0561676	no
MSMEG_1301		NanT3	4.89232	3.73018e-08	yes	4.64574	7.74054e-08	yes	3.04621	6.05214e-05	yes
MSMEG_1302		alkylphosphonate uptake protein	6.83888	4.39276e-07	yes	6.63513	6.58922e-07	yes	5.63283	8.91733e-06	yes
MSMEG_1303		putative transcriptional regulator	5.09521	5.78304e-12	yes	3.62594	5.89941e-10	yes	4.29631	6.02722e-11	yes
MSMEG_1304		rhizopine catabolism protein	1.139	0.550084	no	1.72722	0.000689374	yes	1.33421	0.0981456	no
MSMEG_1305		TetR family protein regulatory protein	0.44013	1	no	1.06067	0.786672	no	0.645303	1	no
MSMEG_1306		aldehyde dehydrogenase (NAD) family protein	1.15171	0.709018	no	1.71237	0.0104604	yes	1.07561	1	no
MSMEG_1308		peptidase S15	1.64093	0.0100611	yes	1.39054	0.110187	no	1.45443	0.0756495	no
MSMEG_1309		conserved hypothetical protein	1.59371	0.280099	no	0.829107	1	no	1.11432	1	no
MSMEG_1310		TnpC protein	0.889256	1	no	0.64045	1	no	0.571381	1	no
MSMEG_1311		oligopeptide transporter, OPT family protein	-1.84646	7.09393e-05	yes	-1.31213	0.0631704	no	-1.01536	1	no
MSMEG_1312		hypothetical protein	5.0328	3.45963e-09	yes	4.54103	1.38722e-08	yes	3.05849	8.04236e-06	yes
MSMEG_1313		secreted protein	2.46903	2.08496e-06	yes	2.67548	5.19099e-07	yes	1.34894	0.111865	no
MSMEG_1314		hypothetical protein	-1.13662	0.413801	no	-1.44411	0.00744987	yes	-0.882025	1	no
MSMEG_1315		transporter, small conductance mechanosensitive ion channel (MscS) family protein	-1.26658	0.281594	no	-1.78829	0.0025377	yes	-1.17785	0.607003	no
MSMEG_1316	prfC	peptide chain release factor 3	-1.1223	0.358946	no	-0.336891	1	no	-1.08464	0.668868	no
MSMEG_1317		transcriptional regulator	0.330179	1	no	0.618295	1	no	0.641265	1	no
MSMEG_1318		polysaccharide deacetylase family protein	0.00243248	1	no	0.943572	1	no	0.0359761	1	no
MSMEG_1319		Asp/Glu racemase	0.476394	1	no	0.280363	1	no	0.512275	1	no
MSMEG_1320		major facilitator superfamily protein MFS_1	0.0725013	1	no	-0.0866277	1	no	-0.140604	1	no
MSMEG_1321		5-carboxymethyl-2-hydroxymuconate delta-isomerase	-0.134695	1	no	0.118559	1	no	-0.298118	1	no
MSMEG_1322		ErfK/YbiS/YcfS/YnhG family protein	1.17524	0.250357	no	1.84503	1.95304e-05	yes	0.98806	1	no
MSMEG_1323		hypothetical protein	2.40424	2.74535e-05	yes	3.27236	1.34048e-07	yes	1.96875	0.00128146	yes
MSMEG_1324		hypothetical protein	2.84212	0.000255764	yes	3.29512	2.59863e-05	yes	2.52205	0.00202128	yes
MSMEG_1325	recD	exodeoxyribonuclease V, alpha subunit	1.63075	7.8045e-05	yes	1.57485	0.000186754	yes	1.13715	0.358761	no
MSMEG_1326		hypothetical protein	3.93855	6.03182e-06	yes	3.6466	1.94155e-05	yes	3.09782	0.000321072	yes
MSMEG_1327	recB	exodeoxyribonuclease V, beta subunit	2.0238	1.90181e-06	yes	2.19815	3.65456e-07	yes	1.48396	0.00261242	yes
MSMEG_1328	recC	exodeoxyribonuclease V, gamma subunit	3.33552	2.53476e-08	yes	2.91107	2.15432e-07	yes	2.10091	8.92385e-05	yes
MSMEG_1329		major facilitator superfamily protein MFS_1, putative	1.25442	0.163627	no	0.915924	1	no	0.341637	1	no
MSMEG_1330		MarR-family protein transcriptional regulator	1.83712	6.69069e-05	yes	2.08094	4.90662e-06	yes	1.65133	0.000903413	yes
MSMEG_1331		enoyl-CoA hydratase	-0.11096	1	no	-0.0750799	1	no	0.0170708	1	no
MSMEG_1332		conserved hypothetical protein	0.257988	1	no	1.08231	0.584907	no	0.481695	1	no
MSMEG_1333		conserved hypothetical protein	0.957108	1	no	-0.181203	1	no	0.540263	1	no
MSMEG_1334		metallo-beta-lactamase family protein	-0.811808	1	no	-0.722459	1	no	-0.192222	1	no
MSMEG_1335		transcriptional regulator, BadM/Rrf2 family protein	-0.687741	1	no	2.04568	0.00217841	yes	-1.08763	1	no
MSMEG_1336		flavohemoprotein, putative	-1.08854	0.778496	no	1.09734	0.684466	no	-1.10886	0.773003	no
MSMEG_1339	rpmG	ribosomal protein L33	0.539623	1	no	1.52226	0.000543962	yes	0.886	1	no
MSMEG_1340		conserved hypothetical protein	0.713031	1	no	1.78861	1.28038e-05	yes	1.01388	1	no
MSMEG_1341		MaoC family protein	-0.222361	1	no	0.879599	1	no	0.0814887	1	no
MSMEG_1342		conserved hypothetical protein	-0.594818	1	no	0.2957	1	no	-0.206542	1	no
MSMEG_1344		translocase	0.114651	1	no	0.348613	1	no	-0.545433	1	no
MSMEG_1345		transcription antitermination protein NusG	-0.136825	1	no	0.419922	1	no	-0.148777	1	no
MSMEG_1346	rplK	ribosomal protein L11	-0.239043	1	no	0.50668	1	no	0.0931241	1	no
MSMEG_1347	rplA	ribosomal protein L1	-0.307984	1	no	0.00679557	1	no	-0.309421	1	no
MSMEG_1348		RNA polymerase ECF-subfamily protein sigma factor	1.33487	0.0593901	no	0.945549	1	no	0.967729	1	no
MSMEG_1349		dgpf domain family protein	0.0924431	1	no	0.899902	1	no	0.36693	1	no
MSMEG_1350		cyclopropane-fatty-acyl-phospholipid synthase 1	-0.506164	1	no	1.00321	1	no	-0.0280503	1	no
MSMEG_1351		cyclopropane-fatty-acyl-phospholipid synthase 1	-0.17155	1	no	0.310249	1	no	0.0123354	1	no
MSMEG_1352		hydrolase, alpha/beta fold family protein	-1.88039	8.07631e-07	yes	-1.92018	5.18646e-07	yes	-1.3924	0.00215593	yes
MSMEG_1353		ABC1 family protein	-1.79085	4.32915e-06	yes	-1.9446	6.51311e-07	yes	-1.52744	0.000317302	yes
MSMEG_1355		transcriptional regulator, TetR family protein	-0.120994	1	no	-0.547704	1	no	-2.07059	0.00107559	yes
MSMEG_1356		conserved hypothetical protein	1.25446	0.135848	no	2.3425	5.05824e-07	yes	0.418246	1	no
MSMEG_1357		conserved hypothetical protein	2.26617	3.4837e-05	yes	2.87263	4.79519e-07	yes	1.44261	0.0892464	no
MSMEG_1358		conserved hypothetical protein	-0.244698	1	no	-1.08386	0.92189	no	-0.757239	1	no
MSMEG_1359		DeoR-family protein transcriptional regulator	1.42388	0.12539	no	0.694807	1	no	0.269829	1	no
MSMEG_1360		endonuclease/exonuclease/phosphatase	-0.723789	1	no	-1.42536	0.0764427	no	-1.18723	0.579068	no
MSMEG_1361		alpha-mannosidase	-2.08557	3.85683e-06	yes	-2.25496	9.08474e-07	yes	-1.64766	0.0006376	yes
MSMEG_1362		conserved hypothetical protein	-3.07461	3.42568e-06	yes	-3.04367	3.7341e-06	yes	-2.98499	7.67564e-06	yes
MSMEG_1363		glucokinase	-0.0398626	1	no	-0.880741	1	no	-0.154627	1	no
MSMEG_1364		50S ribosomal protein L10	-0.624873	1	no	-1.11803	0.540264	no	-0.759561	1	no
MSMEG_1365	rplL	ribosomal protein L7/L12	-0.21291	1	no	-1.00688	1	no	-0.811606	1	no
MSMEG_1366		ABC transporter, ATP-binding protein	-1.132	0.2054	no	-0.864359	1	no	-1.07725	0.600181	no
MSMEG_1367	rpoB	DNA-directed RNA polymerase, beta subunit	1.52713	0.000945715	yes	0.926045	1	no	1.36692	0.0152328	yes
MSMEG_1368	rpoC	DNA-directed RNA polymerase, beta' subunit	1.46963	0.00114466	yes	0.955138	1	no	1.61343	0.00016193	yes
MSMEG_1369		LacI-family protein transcriptional regulator	2.15238	2.84236e-06	yes	1.62816	0.00102631	yes	1.86371	8.3577e-05	yes
MSMEG_1370		2-deoxy-scyllo-inosamine dehydrogenase	0.527565	1	no	-0.661501	1	no	-0.455636	1	no
MSMEG_1371		conserved hypothetical protein	0.85502	1	no	-0.502343	1	no	0.754192	1	no
MSMEG_1372		ABC transporter ATP-binding protein	0.209241	1	no	0.229028	1	no	0.425337	1	no
MSMEG_1373		ribose/xylose/arabinose/galactoside ABC-type transport systems, permease components	0.95526	1	no	0.399461	1	no	0.866114	1	no
MSMEG_1374		ribose ABC transporter, periplasmic binding protein	0.81734	1	no	-0.0743064	1	no	0.396319	1	no
MSMEG_1375		tagatose-1,6-bisphosphate aldolase GatY	0.77792	1	no	-0.506908	1	no	-0.942039	1	no
MSMEG_1376		putative xylulose kinase	0.551856	1	no	0.275146	1	no	-0.174606	1	no
MSMEG_1377		DeoR-family protein transcriptional regulator	1.06084	0.919234	no	0.657774	1	no	0.218877	1	no
MSMEG_1378		1-phosphofructokinase	0.148528	1	no	-0.484944	1	no	-0.929927	1	no
MSMEG_1379		conserved hypothetical protein	0.736857	1	no	0.3886	1	no	0.79792	1	no
MSMEG_1380		transcriptional regulator	0.00301964	1	no	-1.04651	0.915314	no	-0.489935	1	no
MSMEG_1381		MmpS5 protein	1.13272	0.708499	no	1.00294	1	no	1.19556	0.564994	no
MSMEG_1382		MmpL5 protein	1.37692	0.00305474	yes	1.06054	0.727832	no	1.49638	0.000457098	yes
MSMEG_1383		endonuclease IV	3.32831	8.35847e-09	yes	2.59473	4.67378e-07	yes	2.19992	1.42175e-05	yes
MSMEG_1384		conserved hypothetical protein	0.14032	1	no	-0.332297	1	no	0.24282	1	no
MSMEG_1385		PAP2 superfamily protein	3.0536	6.62381e-08	yes	2.03959	7.48705e-05	yes	2.23466	2.08824e-05	yes
MSMEG_1386		hypothetical protein	1.52305	0.0440792	yes	0.685596	1	no	1.01793	1	no
MSMEG_1387		putative acyl-CoA dehydrogenase	0.285475	1	no	0.569637	1	no	0.0720162	1	no
MSMEG_1388		enoyl-CoA hydratase	0.062643	1	no	0.599368	1	no	0.0504626	1	no
MSMEG_1389		conserved hypothetical protein	0.253419	1	no	0.41214	1	no	0.266635	1	no
MSMEG_1390		enoyl-CoA hydratase	-0.312231	1	no	0.206247	1	no	-0.322001	1	no
MSMEG_1391		transcriptional regulator, LysR family protein	-0.0520236	1	no	0.240666	1	no	0.307484	1	no
MSMEG_1392		alcohol dehydrogenase, class IV	-0.425513	1	no	-2.80316	9.84723e-06	yes	0.553601	1	no
MSMEG_1393		conserved hypothetical protein	-0.400211	1	no	-2.25055	5.73674e-05	yes	1.01604	1	no
MSMEG_1394		probable conserved transmembrane protein	0.312006	1	no	-0.714155	1	no	1.48524	0.0148838	yes
MSMEG_1395		lipoprotein, putative	-0.0907002	1	no	-1.22184	0.164819	no	0.540685	1	no
MSMEG_1396		LprB protein	-0.00750841	1	no	-0.695343	1	no	0.339217	1	no
MSMEG_1397		transcriptional regulator, TetR family protein	-1.12741	0.434286	no	-0.181342	1	no	-0.601007	1	no
MSMEG_1398	rpsL	ribosomal protein S12	-0.128587	1	no	1.01513	1	no	0.061878	1	no
MSMEG_1399	rpsG	ribosomal protein S7	-0.572652	1	no	0.381448	1	no	-0.417778	1	no
MSMEG_1401	tuf	translation elongation factor Tu	-0.164069	1	no	1.11925	0.38679	no	0.0856707	1	no
MSMEG_1402		hypothetical protein	0.0865598	1	no	-0.385619	1	no	-0.611207	1	no
MSMEG_1403		cutinase superfamily protein	0.577355	1	no	0.398954	1	no	0.161484	1	no
MSMEG_1404		IS1096, tnpA protein	0.475794	1	no	0.42354	1	no	0.512725	1	no
MSMEG_1405		IS1096, tnpR protein	-0.542898	1	no	-0.551629	1	no	-0.0238436	1	no
MSMEG_1406		conserved hypothetical protein	0.788537	1	no	0.114291	1	no	0.566723	1	no
MSMEG_1409	arcA	arginine deiminase	1.13118	0.442219	no	0.776416	1	no	0.886986	1	no
MSMEG_1410		carveol dehydrogenase	-2.29842	6.08205e-06	yes	-1.63544	0.00208327	yes	-2.05735	5.49818e-05	yes
MSMEG_1411		universal stress protein family protein	-1.01932	1	no	-1.19642	0.358569	no	-0.70064	1	no
MSMEG_1412		amino acid permease	0.352332	1	no	-0.530205	1	no	0.874469	1	no
MSMEG_1413	rocD	ornithine--oxo-acid transaminase	1.18204	0.371038	no	0.244558	1	no	1.86529	0.000187069	yes
MSMEG_1414		Amidinotransferase	2.34329	5.50021e-06	yes	0.924053	1	no	2.96275	1.22243e-07	yes
MSMEG_1415		AsnC-family protein transcriptional regulator	-0.746136	1	no	-1.0734	1	no	-0.0491998	1	no
MSMEG_1416		Pyridine nucleotide-disulphide oxidoreductase	-0.979353	1	no	-1.60908	0.000184716	yes	-0.185168	1	no
MSMEG_1417		glyoxalase family protein	-0.900074	1	no	-1.93911	2.26782e-05	yes	-0.940364	1	no
MSMEG_1418		RNA polymerase ECF-type sigma factor	-1.71099	0.00244962	yes	-2.3086	1.66214e-05	yes	-1.66244	0.00517958	yes
MSMEG_1419		conserved hypothetical protein	6.20107	7.08469e-09	yes	4.59552	3.35902e-07	yes	5.14759	1.11038e-07	yes
MSMEG_1420		probable transcriptional regulatory protein	3.71214	2.39043e-06	yes	1.95427	0.0180042	yes	3.07756	5.33155e-05	yes
MSMEG_1421		hypothetical protein	-3.27081	2.94301e-09	yes	-4.64038	3.89895e-11	yes	-1.94108	4.08933e-05	yes
MSMEG_1422		conserved hypothetical protein	-3.24625	1.67479e-08	yes	-3.96539	1.11002e-09	yes	-1.98203	0.00012173	yes
MSMEG_1423		radical SAM domain protein	-2.3259	1.05475e-06	yes	-3.7008	5.65178e-10	yes	-1.47577	0.0121745	yes
MSMEG_1424		FMN-dependent dehydrogenase	-2.58778	7.01101e-08	yes	-4.65368	1.06404e-11	yes	-1.59022	0.00168691	yes
MSMEG_1425		creatininase subfamily protein	-1.16243	0.213133	no	-3.12156	4.59464e-10	yes	-1.33631	0.0139834	yes
MSMEG_1426		probable membrane sugar transferase	-0.622942	1	no	-1.39032	0.00198958	yes	-0.529684	1	no
MSMEG_1427		transmembrane efflux protein	0.56076	1	no	-0.450011	1	no	0.297594	1	no
MSMEG_1428		glucose-methanol-choline oxidoreductase	0.166854	1	no	-0.667628	1	no	0.288996	1	no
MSMEG_1429		cytochrome P450-terp	-0.528384	1	no	-0.51111	1	no	-0.300054	1	no
MSMEG_1430		transcriptional regulator, TetR family protein	-1.18842	0.217964	no	-1.36076	0.0207726	yes	-1.81798	0.000110218	yes
MSMEG_1431		cytochrome P450-terp	-1.21784	0.303728	no	-0.821428	1	no	-0.932461	1	no
MSMEG_1432		acetylcholinesterase	-0.747615	1	no	-1.03094	1	no	-0.981074	1	no
MSMEG_1433		thioesterase	-1.85439	2.9841e-05	yes	-0.958738	1	no	-1.26728	0.100636	no
MSMEG_1434		conserved hypothetical protein	-1.77681	3.50862e-05	yes	-1.36258	0.0112628	yes	-1.1404	0.382129	no
MSMEG_1435	rpsJ	ribosomal protein S10	-0.91951	1	no	0.232126	1	no	-0.891418	1	no
MSMEG_1436	rplC	ribosomal protein L3	-0.560241	1	no	-0.119986	1	no	-1.24438	0.085857	no
MSMEG_1437	rplD	ribosomal protein L4/L1 family protein	-0.865107	1	no	-0.0846576	1	no	-1.06097	0.8459	no
MSMEG_1438	rplW	ribosomal protein L23	-0.937012	1	no	-0.0461448	1	no	-0.781738	1	no
MSMEG_1439	rplB	ribosomal protein L2	-1.04089	0.892589	no	-0.0960313	1	no	-0.913112	1	no
MSMEG_1440	rpsS	ribosomal protein S19	-0.989205	1	no	-0.153595	1	no	-0.778078	1	no
MSMEG_1441		50S ribosomal protein L22	-0.919257	1	no	-0.263998	1	no	-1.12624	0.338439	no
MSMEG_1442	rpsC	ribosomal protein S3	-0.987386	1	no	-0.547542	1	no	-0.991637	1	no
MSMEG_1443	rplP	ribosomal protein L16	-1.0311	1	no	-0.301225	1	no	-0.721297	1	no
MSMEG_1444	rpmC	ribosomal protein L29	-0.727501	1	no	-0.181122	1	no	-0.522313	1	no
MSMEG_1445		30S ribosomal protein S17	-0.541215	1	no	-0.00889921	1	no	-0.265694	1	no
MSMEG_1446		NTP pyrophosphohydrolase	1.17242	0.427218	no	1.34444	0.0775255	no	1.08185	0.942316	no
MSMEG_1447		transcriptional regulator, MerR family protein	-0.320577	1	no	-0.168596	1	no	-0.278363	1	no
MSMEG_1448		integral membrane transporter	-2.95996	4.4567e-09	yes	-2.96639	4.29955e-09	yes	-2.64911	3.62186e-08	yes
MSMEG_1451		arylsulfatase	-1.52692	0.00204462	yes	-0.527883	1	no	-0.783354	1	no
MSMEG_1452		sulfatase-modifying factor 1	0.120419	1	no	0.335343	1	no	0.288901	1	no
MSMEG_1453		Citrate transporter	1.22021	0.145357	no	0.817277	1	no	0.89885	1	no
MSMEG_1454		hypothetical protein	2.67758	5.22413e-05	yes	2.22706	0.00110201	yes	2.1738	0.00213325	yes
MSMEG_1455		putative multidrug resistance protein	0.0357007	1	no	-0.806516	1	no	-0.880106	1	no
MSMEG_1456		hypothetical protein	0.0749315	1	no	0.225147	1	no	-0.193825	1	no
MSMEG_1457		conserved hypothetical protein	-0.0583544	1	no	1.7588	0.0041548	yes	-0.295613	1	no
MSMEG_1458		tena/thi-4 family protein	0.00593066	1	no	1.87277	0.000221117	yes	0.449872	1	no
MSMEG_1459		Rieske [2Fe-2S] domain protein	0.952062	1	no	1.63024	0.0242242	yes	0.770969	1	no
MSMEG_1460		Pyridine nucleotide-disulphide oxidoreductase	0.529447	1	no	0.540636	1	no	-0.156282	1	no
MSMEG_1461		5-oxovalerate dehydrogenase	0.498229	1	no	0.695467	1	no	0.121287	1	no
MSMEG_1462		ferredoxin	1.73982	0.0319722	yes	1.89437	0.0105317	yes	1.1732	0.868131	no
MSMEG_1463		gamma-glutamyltranspeptidase	0.0819989	1	no	0.284339	1	no	-0.501183	1	no
MSMEG_1464		translation initiation inhibitor	-0.847426	1	no	-1.10855	0.97727	no	-0.981312	1	no
MSMEG_1465	rplN	ribosomal protein L14	-1.67142	2.06565e-05	yes	-0.658304	1	no	-1.23459	0.0590612	no
MSMEG_1466	rplX	ribosomal protein L24	-1.49887	0.000840516	yes	-0.726446	1	no	-1.34524	0.0144811	yes
MSMEG_1467		50S ribosomal protein L5	-1.24059	0.066319	no	-0.664989	1	no	-1.01257	1	no
MSMEG_1468	rpsN	ribosomal protein S14p/S29e	-0.866993	1	no	-0.36711	1	no	-0.525723	1	no
MSMEG_1469	rpsH	ribosomal protein S8	-0.788582	1	no	-0.200784	1	no	-0.502124	1	no
MSMEG_1470		50S ribosomal protein L6	-0.86867	1	no	-0.233473	1	no	-0.557175	1	no
MSMEG_1471	rplR	ribosomal protein L18	-0.814411	1	no	-0.170477	1	no	-0.687559	1	no
MSMEG_1472	rpsE	ribosomal protein S5	-0.727539	1	no	-0.362634	1	no	-1.10721	0.656997	no
MSMEG_1473	rpmD	ribosomal protein L30	-0.56962	1	no	0.0260258	1	no	-0.319161	1	no
MSMEG_1474	rplO	ribosomal protein L15	-0.600215	1	no	-0.0406138	1	no	-0.223681	1	no
MSMEG_1475		conserved hypothetical protein	0.402209	1	no	0.388389	1	no	-0.240424	1	no
MSMEG_1476	sppA	signal peptide peptidase SppA, 67K type	0.127189	1	no	0.216922	1	no	0.094254	1	no
MSMEG_1477		major facilitator superfamily protein	-1.93512	6.56889e-07	yes	-0.53941	1	no	-1.37279	0.00455559	yes
MSMEG_1478		transporter, LysE family protein	0.318434	1	no	0.595002	1	no	0.269653	1	no
MSMEG_1479		methyltransferase, putative, family protein	0.351675	1	no	0.923102	1	no	0.343784	1	no
MSMEG_1480		methyltransferase	1.42439	0.0148544	yes	1.36378	0.0333357	yes	0.953404	1	no
MSMEG_1481		methyltransferase	1.5458	0.0057999	yes	1.01752	1	no	0.501289	1	no
MSMEG_1482		methyltransferase	1.71162	0.00192197	yes	1.31272	0.138794	no	0.59521	1	no
MSMEG_1483		preprotein translocase, SecY subunit	-1.06607	0.643803	no	-0.399456	1	no	-0.708338	1	no
MSMEG_1484		adenylate kinase	-0.88792	1	no	0.124446	1	no	-0.653971	1	no
MSMEG_1485	map	methionine aminopeptidase, type I	-0.539426	1	no	0.0432559	1	no	-0.776739	1	no
MSMEG_1486		RNA polymerase sigma-70 factor	0.102673	1	no	0.745792	1	no	0.198953	1	no
MSMEG_1487		conserved hypothetical protein	0.812224	1	no	0.60259	1	no	0.0734083	1	no
MSMEG_1488		acetolactate synthase	1.65303	0.0420195	yes	2.64757	2.76116e-05	yes	0.998364	1	no
MSMEG_1489		conserved hypothetical protein	0.988171	1	no	2.30852	2.09161e-05	yes	1.15286	0.745685	no
MSMEG_1490		3-oxoacyl-ACP synthase III	1.98732	0.00181966	yes	2.15953	0.000456386	yes	1.10216	1	no
MSMEG_1491		histidinol-phosphate aminotransferase 2	0.846398	1	no	0.757263	1	no	0.567226	1	no
MSMEG_1492		transcriptional regulator, MarR family protein	-1.03931	1	no	0.373325	1	no	-0.941398	1	no
MSMEG_1493		sensor histidine kinase	0.0689593	1	no	-0.207237	1	no	-0.178469	1	no
MSMEG_1494		transcriptional regulatory protein DegU	-0.536476	1	no	-0.453823	1	no	-0.562715	1	no
MSMEG_1495		HAD-superfamily protein hydrolase subfamily protein IA, variant 3, putative	0.66579	1	no	2.13667	0.00108956	yes	0.282582	1	no
MSMEG_1496	mmsB	3-hydroxyisobutyrate dehydrogenase	-1.09237	0.496117	no	-0.900305	1	no	-0.834874	1	no
MSMEG_1497		acyl-CoA dehydrogenase family protein member 8	-1.77248	0.000380072	yes	-1.77433	0.000380355	yes	-1.02861	1	no
MSMEG_1498	mmsA	methylmalonate-semialdehyde dehydrogenase	-1.76055	0.000113146	yes	-1.59667	0.000874809	yes	-1.13924	0.480978	no
MSMEG_1499		oxygenase	-0.715572	1	no	0.63949	1	no	-0.51294	1	no
MSMEG_1500		TetR family protein transcriptional regulatory protein	-0.995654	1	no	-0.0988472	1	no	-0.852321	1	no
MSMEG_1501		methyltransferase, putative, family protein	-0.196291	1	no	0.021129	1	no	-0.185457	1	no
MSMEG_1502		ABC transporter, ATP-binding protein	0.667058	1	no	0.828501	1	no	0.82975	1	no
MSMEG_1503		probable antibiotic-transport integral membrane leucine and valine rich protein abc transporter	0.053112	1	no	0.313402	1	no	0.501821	1	no
MSMEG_1504		probable antibiotic-transport integral membrane leucine and alanine and valine rich protein abc transporter	-0.289915	1	no	0.0452444	1	no	0.189131	1	no
MSMEG_1505		integral membrane protein	0.822767	1	no	-0.0951479	1	no	-0.103491	1	no
MSMEG_1506		transcriptional regulator, TetR family protein	0.143824	1	no	-0.473336	1	no	-0.409125	1	no
MSMEG_1507		D-aminopeptidase	0.808381	1	no	-0.375369	1	no	0.293552	1	no
MSMEG_1508		amino acid permease-associated region	2.16563	2.59825e-06	yes	0.768298	1	no	1.76792	0.000284932	yes
MSMEG_1509		TetR-family protein transcriptional regulator	3.51288	7.80139e-09	yes	1.77555	0.00176099	yes	3.05544	1.12627e-07	yes
MSMEG_1510		dTDP-4-dehydrorhamnose 3,5-epimerase	0.489126	1	no	-0.10009	1	no	0.726727	1	no
MSMEG_1511		putative oxidoreductase	2.33708	3.50161e-06	yes	1.12748	0.623767	no	1.95502	0.000151732	yes
MSMEG_1512	rfbB	dTDP-glucose 4,6-dehydratase	0.884237	1	no	0.255627	1	no	0.925973	1	no
MSMEG_1513		conserved hypothetical protein	2.90884	7.56366e-09	yes	1.43031	0.00909552	yes	2.54091	1.09261e-07	yes
MSMEG_1514		conserved hypothetical protein	3.23263	5.41753e-11	yes	1.83267	2.19939e-06	yes	3.08549	1.56659e-10	yes
MSMEG_1515		two-component sensor histidine kinase	2.63114	3.56924e-09	yes	1.43635	0.00179683	yes	2.45116	1.7101e-08	yes
MSMEG_1516		thioredoxin reductase	1.99866	7.03634e-05	yes	1.34726	0.0820216	no	1.46876	0.0264121	yes
MSMEG_1517		spfh domain/band 7 family protein, putative	-0.614372	1	no	-1.10346	0.464327	no	-1.03459	1	no
MSMEG_1518		hypothetical protein	0.336642	1	no	-0.367441	1	no	-0.262187	1	no
MSMEG_1519	infA	translation initiation factor IF-1	-0.538187	1	no	0.597	1	no	-0.467496	1	no
MSMEG_1520	rpmJ	ribosomal protein L36	0.226499	1	no	1.42896	0.0303523	yes	0.037068	1	no
MSMEG_1521	rpsM	ribosomal protein S13p/S18e	0.680912	1	no	0.586792	1	no	0.159613	1	no
MSMEG_1522	rpsK	ribosomal protein S11	0.657811	1	no	0.448209	1	no	0.217501	1	no
MSMEG_1523	rpsD	ribosomal protein S4	0.625147	1	no	0.552653	1	no	0.329044	1	no
MSMEG_1524	rpoA	DNA-directed RNA polymerase, alpha subunit	0.959323	1	no	0.594237	1	no	0.558697	1	no
MSMEG_1525		50S ribosomal protein L17	1.15251	0.405206	no	1.00968	1	no	0.647663	1	no
MSMEG_1526		probable cutinase	2.56903	2.57711e-06	yes	1.594	0.0110009	yes	1.65794	0.00725553	yes
MSMEG_1527	truA	tRNA pseudouridine synthase A	2.85725	3.86982e-06	yes	1.25587	0.396632	no	1.24565	0.491454	no
MSMEG_1528		cutinase	1.5726	0.000929933	yes	0.269167	1	no	0.927453	1	no
MSMEG_1529		serine esterase, cutinase family protein	2.68369	1.38813e-09	yes	2.33121	1.68056e-08	yes	2.02498	4.36771e-07	yes
MSMEG_1530		integral membrane protein	7.75303	1.37576e-15	yes	7.88378	1.06096e-15	yes	7.26342	2.53287e-15	yes
MSMEG_1531		conserved hypothetical protein	2.15356	1.48797e-07	yes	2.014	6.02715e-07	yes	2.23884	1.05297e-07	yes
MSMEG_1532		antibiotic biosynthesis monooxygenase	5.31751	1.60746e-09	yes	4.68101	9.71121e-09	yes	5.07418	4.03078e-09	yes
MSMEG_1533		subtilase family protein	2.20553	8.2041e-05	yes	1.27615	0.311301	no	1.08117	1	no
MSMEG_1534		probable conserved membrane protein	2.20118	0.000395927	yes	1.61451	0.0409981	yes	1.13356	0.924166	no
MSMEG_1535		conserved hypothetical protein	1.63074	0.025585	yes	0.374835	1	no	0.127243	1	no
MSMEG_1536		ftsk/spoiiie family protein	2.70237	1.47905e-06	yes	2.66884	1.85931e-06	yes	1.96685	0.000671462	yes
MSMEG_1537		conserved hypothetical protein	2.17689	0.000116284	yes	2.17413	0.000120391	yes	1.84856	0.00291032	yes
MSMEG_1538		conserved hypothetical protein	1.47792	0.125878	no	1.52936	0.0868227	no	1.82301	0.0114075	yes
MSMEG_1539		conserved hypothetical protein	-0.419591	1	no	-0.294147	1	no	0.00775113	1	no
MSMEG_1540		ATP-dependent RNA helicase	-2.78756	1.38373e-07	yes	-3.10604	2.56134e-08	yes	-1.89638	0.000214542	yes
MSMEG_1541		hypothetical protein	-2.59177	0.000192762	yes	-2.60348	0.000190288	yes	-1.65609	0.0409623	yes
MSMEG_1542		transcriptional regulator	-0.140258	1	no	-0.798936	1	no	-0.827625	1	no
MSMEG_1543		eptc-inducible aldehyde dehydrogenase	-0.983473	1	no	-2.8472	3.41052e-09	yes	-0.409734	1	no
MSMEG_1544		PduO protein	-0.974332	1	no	-2.54529	2.18197e-08	yes	-0.334131	1	no
MSMEG_1545		conserved hypothetical protein	-1.83226	7.99215e-05	yes	-3.17915	1.38722e-08	yes	-1.50515	0.0055255	yes
MSMEG_1546		coenzyme B12-dependent glycerol dehydrogenase small subunit	-0.954271	1	no	-3.84939	4.40486e-10	yes	-0.36196	1	no
MSMEG_1547		glycerol dehydratase large subunit	-1.13498	0.526066	no	-4.13574	1.64005e-10	yes	-0.471856	1	no
MSMEG_1548		propanediol utilization: dehydratase, medium subunit	-1.70649	0.00188414	yes	-4.63379	2.32898e-10	yes	-0.742862	1	no
MSMEG_1550		PduH protein	-2.16064	5.33655e-06	yes	-4.99447	2.30802e-09	yes	-1.17017	0.370134	no
MSMEG_1551		hypothetical protein	-4.17998	1.93573e-08	yes	-3.49868	6.18984e-08	yes	-3.73036	6.25926e-08	yes
MSMEG_1552	eat	ethanolamine permease	-3.72967	1.09267e-10	yes	-3.69651	1.51412e-10	yes	-3.49672	3.5689e-10	yes
MSMEG_1553	eutB	ethanolamine ammonia-lyase, large subunit	-2.93146	3.12627e-11	yes	-3.20353	1.06486e-11	yes	-3.1666	1.21987e-11	yes
MSMEG_1554	eutC	ethanolamine ammonia-lyase, light chain	-2.82284	1.14399e-08	yes	-3.04039	4.17185e-09	yes	-3.62924	7.46538e-10	yes
MSMEG_1556	rplM	ribosomal protein L13	-1.17924	0.197366	no	-0.967172	1	no	-1.02748	1	no
MSMEG_1557	rpsI	ribosomal protein S9	-1.06248	0.66659	no	-0.851245	1	no	-0.929475	1	no
MSMEG_1558		conserved hypothetical protein	-0.616318	1	no	-0.662361	1	no	-0.21844	1	no
MSMEG_1559	glmM	phosphoglucosamine mutase	-1.77679	1.03898e-05	yes	-1.78883	8.98633e-06	yes	-2.19939	1.75374e-07	yes
MSMEG_1560		conserved hypothetical protein	0.0287364	1	no	-0.603552	1	no	-0.590604	1	no
MSMEG_1561		LysR-family protein trancsriptional regulator	0.370515	1	no	-0.398042	1	no	-0.178345	1	no
MSMEG_1563		short-chain dehydrogenase/reductase SDR	-1.03114	1	no	-2.13454	1.20778e-05	yes	-1.30557	0.0835499	no
MSMEG_1564		lignostilbene-alpha,beta-dioxygenase	-0.536966	1	no	-1.09115	0.825202	no	-0.0934553	1	no
MSMEG_1565		transcriptional regulator, TetR family protein	0.410624	1	no	0.370254	1	no	0.677459	1	no
MSMEG_1566		oxidoreductase	0.699008	1	no	0.779346	1	no	1.17704	0.282931	no
MSMEG_1567		conserved hypothetical protein	-1.17431	0.173	no	-0.794871	1	no	-1.27154	0.0418455	yes
MSMEG_1568	glmS	glucosamine--fructose-6-phosphate aminotransferase, isomerizing	-0.302127	1	no	-0.425816	1	no	-0.274681	1	no
MSMEG_1570		carboxylesterase	-0.93278	1	no	-1.00186	1	no	-1.07699	0.833443	no
MSMEG_1571		integral membrane protein	-0.759434	1	no	-1.41229	0.180678	no	-1.70747	0.0352541	yes
MSMEG_1572		transcriptional regulator, GntR family protein	-0.63702	1	no	-0.407189	1	no	-0.953532	1	no
MSMEG_1573		carbohydrate kinase family protein	-0.176073	1	no	-0.150189	1	no	-0.912746	1	no
MSMEG_1574		glutamate decarboxylase	0.481517	1	no	0.935916	1	no	0.511248	1	no
MSMEG_1575	alr	alanine racemase	0.591683	1	no	0.998854	1	no	0.0974553	1	no
MSMEG_1576		alpha/beta hydrolase fold	0.276953	1	no	0.880536	1	no	0.321028	1	no
MSMEG_1577		conserved hypothetical protein	-0.41018	1	no	0.0112837	1	no	-0.337285	1	no
MSMEG_1578		peptidase M22, glycoprotease	-0.211271	1	no	-1.072	1	no	-1.65927	0.0611322	no
MSMEG_1579	rimI	ribosomal-protein-alanine acetyltransferase	0.246778	1	no	0.488914	1	no	0.584176	1	no
MSMEG_1580		O-sialoglycoprotein endopeptidase	-0.552161	1	no	-1.0654	0.794554	no	-0.731971	1	no
MSMEG_1581		conserved hypothetical protein	-0.161493	1	no	-0.81891	1	no	-0.131257	1	no
MSMEG_1582	groS	chaperonin GroS	-0.257804	1	no	1.37996	0.0307028	yes	-0.0277077	1	no
MSMEG_1583	groL	chaperonin GroL	-0.456701	1	no	0.515982	1	no	-0.270474	1	no
MSMEG_1584		hypothetical protein	-0.611882	1	no	-0.364888	1	no	-0.342668	1	no
MSMEG_1585		cupin domain protein	-0.887313	1	no	-1.48007	0.0802027	no	-0.567325	1	no
MSMEG_1586		beta-lactamase	0.895009	1	no	-0.183574	1	no	0.89715	1	no
MSMEG_1587		alpha/beta hydrolase fold	0.531118	1	no	-0.514557	1	no	0.0132055	1	no
MSMEG_1588		conserved hypothetical protein	2.02492	0.0189998	yes	1.15263	0.893833	no	1.34371	0.593791	no
MSMEG_1589		hypothetical protein	-0.296211	1	no	-1.2917	0.439793	no	-1.10123	1	no
MSMEG_1590		hypothetical protein	-0.803274	1	no	-0.378087	1	no	-0.0413483	1	no
MSMEG_1591		TnpC protein	0.951562	1	no	0.467796	1	no	0.439705	1	no
MSMEG_1592		hypothetical protein	0.545885	1	no	0.210668	1	no	0.796588	1	no
MSMEG_1593		hypothetical protein	2.08265	1.61053e-05	yes	1.8104	0.000287732	yes	2.14081	1.42009e-05	yes
MSMEG_1594		enoyl-CoA hydratase	0.0783597	1	no	0.0962014	1	no	0.38046	1	no
MSMEG_1595		putative oxidoreductase	2.52001	2.43513e-08	yes	2.0106	2.2568e-06	yes	2.28877	2.35456e-07	yes
MSMEG_1596		transcriptional regulator	0.366749	1	no	0.0569236	1	no	0.469094	1	no
MSMEG_1597		Transcription factor WhiB	-3.18993	2.83435e-10	yes	-2.50705	6.51062e-09	yes	-2.13721	1.38526e-07	yes
MSMEG_1598		conserved hypothetical protein	-1.30103	0.140865	no	-0.517076	1	no	-0.835201	1	no
MSMEG_1599		RNA polymerase sigma-70 factor	-1.31469	0.0242392	yes	-0.833511	1	no	-1.06438	0.87993	no
MSMEG_1600		conserved hypothetical protein	0.286122	1	no	-0.285419	1	no	-0.389854	1	no
MSMEG_1601		conserved hypothetical protein	0.925801	1	no	0.604782	1	no	1.13183	0.316167	no
MSMEG_1602	guaB	inosine-5'-monophosphate dehydrogenase	-0.00863527	1	no	-0.150193	1	no	0.0394312	1	no
MSMEG_1603		IMP dehydrogenase family protein	-0.58575	1	no	-0.575457	1	no	-0.642256	1	no
MSMEG_1604		FAD dependent oxidoreductase	0.89142	1	no	0.475645	1	no	1.00997	1	no
MSMEG_1605	phoU	phosphate transport system regulatory protein PhoU	-0.0870543	1	no	-0.00769877	1	no	-0.643897	1	no
MSMEG_1606		benzoylformate decarboxylase	1.26705	0.104638	no	1.42446	0.0118977	yes	0.961589	1	no
MSMEG_1607		putative tautomerase	0.55121	1	no	1.61424	0.0226513	yes	0.59891	1	no
MSMEG_1608		glycosyl transferase	-0.595921	1	no	-0.462732	1	no	-0.551773	1	no
MSMEG_1610		glutamine-hydrolyzing GMP synthase	-0.664019	1	no	-0.739795	1	no	-0.358538	1	no
MSMEG_1611		transcriptional regulator, TetR family protein, putative	-0.0526976	1	no	-0.0878149	1	no	0.581742	1	no
MSMEG_1612		extracellular solute-binding protein, family protein 3	1.20108	0.312282	no	0.981176	1	no	1.23425	0.267088	no
MSMEG_1613		ABC polar amino acid transporter, inner membrane subunit	0.423952	1	no	0.241988	1	no	0.859277	1	no
MSMEG_1614		glutamine transport ATP-binding protein GlnQ	-0.0586806	1	no	-0.805436	1	no	0.325913	1	no
MSMEG_1615	ggt	gamma-glutamyltranspeptidase	1.17785	0.413801	no	0.390266	1	no	1.14118	0.642697	no
MSMEG_1617		kumamolisin	2.24847	2.00088e-07	yes	0.802997	1	no	1.97031	4.54713e-06	yes
MSMEG_1618		hypothetical protein	2.64403	1.80697e-07	yes	1.61151	0.00234799	yes	2.02577	3.72968e-05	yes
MSMEG_1619		hypothetical protein	3.83342	1.44477e-05	yes	2.47946	0.00744083	yes	3.43511	0.000117217	yes
MSMEG_1620		conserved hypothetical protein	5.15377	3.43951e-07	yes	3.01635	0.000433549	yes	1.80075	0.133249	no
MSMEG_1621		pyrimidine-specific ribonucleoside hydrolase RihA	2.34278	2.59609e-05	yes	1.4387	0.0691725	no	0.70163	1	no
MSMEG_1622		putative DNA repair polymerase	4.16043	1.60835e-07	yes	2.5722	0.000183959	yes	1.47573	0.209342	no
MSMEG_1623		short chain dehydrogenase	-0.403053	1	no	-0.575986	1	no	-1.1549	0.372475	no
MSMEG_1624		universal stress protein family protein	0.456142	1	no	-0.365583	1	no	-0.209732	1	no
MSMEG_1625		amino acid transporter, putative	0.823386	1	no	0.570033	1	no	0.838744	1	no
MSMEG_1626		putative DNA-binding protein	0.716567	1	no	-0.0908685	1	no	-0.119206	1	no
MSMEG_1627		hypothetical protein	-2.52814	0.00166447	yes	-3.10361	0.000172372	yes	-2.11631	0.0128231	yes
MSMEG_1628		oxidoreductase, short chain dehydrogenase/reductase family protein	-1.31916	0.0621232	no	-1.42051	0.0178494	yes	-0.630833	1	no
MSMEG_1629		hypothetical protein	-2.45122	4.71824e-07	yes	-2.95667	2.66458e-08	yes	-1.51205	0.00654687	yes
MSMEG_1630		2,5-dichloro-2,5-cyclohexadiene-1,4-diol dehydrogenase	-0.481762	1	no	-0.280731	1	no	-0.599718	1	no
MSMEG_1631		DNA-binding protein	0.311421	1	no	-0.196518	1	no	-0.152928	1	no
MSMEG_1632		hypothetical protein	0.46795	1	no	-0.8753	1	no	-0.152443	1	no
MSMEG_1633		DNA polymerase III, alpha subunit, putative	4.79804	1.11483e-08	yes	2.75921	3.37534e-05	yes	2.67082	8.12742e-05	yes
MSMEG_1634		probable forkhead-associated protein	-1.09	0.728761	no	-0.685299	1	no	-1.5242	0.00709638	yes
MSMEG_1635		nitroreductase family protein	0.897419	1	no	0.813439	1	no	0.869044	1	no
MSMEG_1636		RNA methyltransferase, TrmH family protein, group 2	0.545139	1	no	0.0649309	1	no	0.372347	1	no
MSMEG_1637		periplasmic sensor signal transduction histidine kinase	-0.704652	1	no	-0.838849	1	no	-0.994944	1	no
MSMEG_1638		Roadblock/LC7 domain protein	-0.823039	1	no	-1.05346	0.814491	no	-1.44399	0.0025251	yes
MSMEG_1639		conserved hypothetical protein	0.311956	1	no	0.509871	1	no	0.119074	1	no
MSMEG_1640		ATP/GTP-binding protein	-0.866047	1	no	0.0433483	1	no	-0.206104	1	no
MSMEG_1641		conserved hypothetical protein	-0.049899	1	no	0.480637	1	no	0.682605	1	no
MSMEG_1642		ABC transporter, ATP-binding protein	-1.45052	0.00286749	yes	-1.01999	1	no	-1.00249	1	no
MSMEG_1643		hypothetical protein	-1.0474	0.898445	no	-1.11234	0.467535	no	-1.28307	0.0496879	yes
MSMEG_1644		hypothetical protein	0.45477	1	no	-0.375112	1	no	-0.197025	1	no
MSMEG_1645		NADH:flavin oxidoreductase/nadh oxidase	0.42823	1	no	0.344728	1	no	0.313127	1	no
MSMEG_1646		ribosomal RNA adenine dimethylase family protein	2.50199	2.40755e-05	yes	1.70214	0.0114186	yes	1.05712	1	no
MSMEG_1647		tetrahydrofolate dehydrogenase/cyclohydrolase FolD	0.413426	1	no	0.112465	1	no	-0.121595	1	no
MSMEG_1648		putative transcriptional regulator	1.38106	0.0937304	no	1.87124	0.000557821	yes	0.955258	1	no
MSMEG_1649		FAD dependent oxidoreductase	1.4698	0.000682504	yes	1.3243	0.0102907	yes	0.79912	1	no
MSMEG_1650		methyltransferase type 11	1.84807	1.90017e-06	yes	1.67397	2.01521e-05	yes	2.26292	4.05695e-08	yes
MSMEG_1651	metX	homoserine O-acetyltransferase	1.8904	2.50281e-06	yes	1.36474	0.00669958	yes	1.69828	4.4153e-05	yes
MSMEG_1652		O-acetylhomoserine sulfhydrylase	1.65589	0.000242495	yes	1.65298	0.000258823	yes	1.63675	0.00044236	yes
MSMEG_1653		hypothetical protein	0.69735	1	no	0.93636	1	no	0.834055	1	no
MSMEG_1654		isocitrate dehydrogenase, NADP-dependent	-1.43598	0.00132817	yes	0.267094	1	no	-0.750166	1	no
MSMEG_1655		hydrolase, alpha/beta fold family protein, putative	-0.920316	1	no	-0.529822	1	no	-0.958524	1	no
MSMEG_1656	xth	exodeoxyribonuclease III	4.39988	6.58789e-10	yes	4.40576	6.991e-10	yes	3.19557	1.04504e-07	yes
MSMEG_1657	trpS	tryptophanyl-tRNA synthetase	1.98908	1.60304e-06	yes	2.21857	1.74966e-07	yes	1.78921	2.49869e-05	yes
MSMEG_1658		ribonuclease, putative	-0.100618	1	no	0.111724	1	no	-0.0700804	1	no
MSMEG_1659		multidrug resistance protein, SMR family protein	-0.203869	1	no	0.213377	1	no	-0.179504	1	no
MSMEG_1660		oxidoreductase, 2-nitropropane dioxygenase family protein	-0.326035	1	no	-0.435808	1	no	-0.697153	1	no
MSMEG_1661		D-alanyl-D-alanine carboxypeptidase	-1.7395	0.0118017	yes	-0.921069	1	no	-1.13388	0.866608	no
MSMEG_1662		taurine-pyruvate aminotransferase	-0.843234	1	no	-0.744942	1	no	-0.41824	1	no
MSMEG_1663		transcriptional regulator, AsnC family protein	-0.366155	1	no	-0.800267	1	no	-0.0873811	1	no
MSMEG_1665		aldehyde dehydrogenase (NAD) family protein	-1.16231	0.226577	no	-1.56682	0.000303772	yes	-1.25451	0.0644983	no
MSMEG_1666		RNA polymerase sigma-70 factor	-1.39458	0.0178282	yes	-2.21551	1.53039e-06	yes	-1.14002	0.50746	no
MSMEG_1668		pyridoxamine 5'-phosphate oxidase family protein	-0.336669	1	no	-1.21183	0.137152	no	-0.0991614	1	no
MSMEG_1669	sdhB	succinate dehydrogenase, iron-sulfur protein	-1.64736	0.000281085	yes	-0.908653	1	no	-0.67924	1	no
MSMEG_1670	sdhA	succinate dehydrogenase, flavoprotein subunit	-1.53021	0.000296428	yes	-0.947936	1	no	-1.23427	0.073287	no
MSMEG_1671	sdhD	succinate dehydrogenase hydrophobic membrane anchor protein SdhD	-1.80994	1.23205e-06	yes	-0.876242	1	no	-1.54118	0.000102783	yes
MSMEG_1672	sdhC	succinate dehydrogenase, cytochrome b556 subunit	-1.88929	1.72881e-06	yes	-0.628739	1	no	-1.38561	0.00441601	yes
MSMEG_1673	cdd	cytidine deaminase	-1.45101	0.0137902	yes	-0.0547384	1	no	-1.38742	0.0367136	yes
MSMEG_1675		pyrimidine-nucleoside phosphorylase	-0.0373419	1	no	-0.204882	1	no	-0.594157	1	no
MSMEG_1676	add	adenosine deaminase	0.339102	1	no	0.159265	1	no	0.275578	1	no
MSMEG_1677	aspA	aspartate ammonia-lyase	-4.98034	1.09815e-07	yes	-0.461747	1	no	-2.89532	0.000126762	yes
MSMEG_1678		transcriptional regulator, LysR family protein	-1.29028	0.0595709	no	-0.783922	1	no	-0.873807	1	no
MSMEG_1679	amiB	AmiB	-5.15758	8.62831e-08	yes	0.0297499	1	no	-3.08907	4.96419e-05	yes
MSMEG_1680		conserved hypothetical protein	-5.11626	4.48502e-08	yes	0.382095	1	no	-3.04528	3.56855e-05	yes
MSMEG_1681		endoribonuclease L-PSP superfamily protein	-4.65645	3.49575e-08	yes	0.747824	1	no	-2.67538	6.7096e-05	yes
MSMEG_1682		flavin-containing monooxygenase FMO	-4.99066	3.11994e-08	yes	0.584803	1	no	-3.10572	1.95126e-05	yes
MSMEG_1683		cytosine/purine/uracil/thiamine/allantoin permease family protein	-4.36193	2.58876e-08	yes	-0.192509	1	no	-2.82638	1.68583e-05	yes
MSMEG_1684		conserved hypothetical protein	-0.446279	1	no	-0.404291	1	no	-0.0239454	1	no
MSMEG_1685		hypothetical protein	1.59132	0.151189	no	0.996428	1	no	-0.170677	1	no
MSMEG_1686		NPL/P60-family protein secreted protein	3.00919	0.000108355	yes	2.40309	0.00266556	yes	1.04425	1	no
MSMEG_1687		hypothetical protein	3.2567	0.000376012	yes	2.15294	0.0457612	yes	1.10312	1	no
MSMEG_1688		cupin domain protein	0.612074	1	no	0.258178	1	no	0.881492	1	no
MSMEG_1689		3-oxoacyl-[acyl-carrier-protein] reductase	1.5253	0.0587689	no	1.12701	0.794554	no	0.94036	1	no
MSMEG_1690		putative ECF sigma factor RpoE1	0.955339	1	no	0.139548	1	no	0.846231	1	no
MSMEG_1691		transcriptional regulatory protein	2.02631	8.52091e-05	yes	0.123718	1	no	0.535324	1	no
MSMEG_1692		ECF-family protein RNA polymerase sigma factor	0.460372	1	no	-1.02643	1	no	-0.162	1	no
MSMEG_1693		succinate dehydrogenase [ubiquinone] flavoprotein subunit	2.06249	2.1572e-05	yes	0.0625477	1	no	1.51044	0.0131602	yes
MSMEG_1694	upp	uracil phosphoribosyltransferase	-0.456694	1	no	-0.640494	1	no	-0.193035	1	no
MSMEG_1695		phosphoglucomutase/phosphomannomutase	-0.539385	1	no	-1.06115	0.766549	no	-0.714015	1	no
MSMEG_1696		regulatory protein, MarR	0.0674607	1	no	2.61489	1.05293e-05	yes	-0.0557338	1	no
MSMEG_1697		hypothetical protein	1.65457	0.0563067	no	3.34517	1.43505e-06	yes	0.432259	1	no
MSMEG_1698		putative ammonia monooxygenase superfamily protein	1.6359	0.00323429	yes	2.71376	2.88316e-07	yes	0.754309	1	no
MSMEG_1699		pentachlorophenol 4-monooxygenase	-0.515667	1	no	1.19255	0.806282	no	-1.33595	0.798045	no
MSMEG_1700		TetR-family protein transcriptional regulator	-0.887533	1	no	-0.63223	1	no	-1.04616	1	no
MSMEG_1701		purine nucleotide phosphorylase	-1.99047	0.000239482	yes	-1.72108	0.00239824	yes	-2.18482	9.50105e-05	yes
MSMEG_1702		amidohydrolase	-0.774363	1	no	-1.16589	0.201572	no	-0.741927	1	no
MSMEG_1703		amidohydrolase	-0.832086	1	no	-1.23328	0.0897892	no	-0.786092	1	no
MSMEG_1704		ABC transporter	2.00504	0.00024808	yes	1.00362	1	no	1.60802	0.0160367	yes
MSMEG_1705		D-xylose transport ATP-binding protein XylG	1.46631	0.0204257	yes	0.879377	1	no	1.49505	0.0180144	yes
MSMEG_1706		xylose transport system permease protein XylH	1.45408	0.0193957	yes	1.02527	1	no	1.42738	0.0330011	yes
MSMEG_1707		phosphatase YfbT	0.866107	1	no	0.69381	1	no	0.58908	1	no
MSMEG_1708		ribose operon repressor, putative	0.335251	1	no	0.213691	1	no	0.522168	1	no
MSMEG_1711		ATP binding protein of ABC transporter	-0.857459	1	no	-0.570483	1	no	-1.0751	1	no
MSMEG_1713	araB	L-ribulokinase	1.05446	1	no	0.355062	1	no	0.620192	1	no
MSMEG_1715	araA	L-arabinose isomerase	-0.175345	1	no	0.0336918	1	no	-0.281726	1	no
MSMEG_1716		IS3 family protein element, transposase orfA	-0.702241	1	no	-0.384422	1	no	-0.0899095	1	no
MSMEG_1717		ISMsm8, transposase	0.462323	1	no	0.347864	1	no	0.887856	1	no
MSMEG_1720		IS1137, transposase orfA	-0.39438	1	no	0.220888	1	no	0.721325	1	no
MSMEG_1721		IS1137, transposase orfB	-0.750866	1	no	-0.132383	1	no	-0.0538446	1	no
MSMEG_1722		hypothetical protein	0.0849812	1	no	0.58209	1	no	-0.0222053	1	no
MSMEG_1723		hypothetical protein	0.980221	1	no	1.23432	0.349862	no	1.15058	0.715109	no
MSMEG_1724		conserved hypothetical protein	0.0394106	1	no	0.172831	1	no	0.0813421	1	no
MSMEG_1725		putative transposase	1.16369	0.342347	no	1.06463	0.836031	no	1.20695	0.248145	no
MSMEG_1726		transposase	0.823715	1	no	0.71663	1	no	0.916204	1	no
MSMEG_1728		ISMsm1, transposase orfA	0.102155	1	no	-0.00025277	1	no	0.251605	1	no
MSMEG_1730		ISMsm1, transposase orfB	0.266717	1	no	0.0674472	1	no	0.559283	1	no
MSMEG_1731		IS6120, transposase	-0.102397	1	no	-0.13105	1	no	-0.0267657	1	no
MSMEG_1732		Transposase IS116/IS110/IS902 family protein	0.176902	1	no	0.927447	1	no	0.59738	1	no
MSMEG_1733		conserved hypothetical protein	0.460609	1	no	0.243453	1	no	0.678011	1	no
MSMEG_1734		conserved hypothetical protein	-0.493065	1	no	-0.109164	1	no	-0.158928	1	no
MSMEG_1735		dihydrolipoamide dehydrogenase	-0.274224	1	no	-0.662273	1	no	-0.280728	1	no
MSMEG_1736		glycerol-3-phosphate dehydrogenase 2	-1.04559	0.847034	no	-1.18106	0.112224	no	-1.10272	0.479226	no
MSMEG_1737		RNA pseudouridine synthase family protein	0.522939	1	no	-0.187399	1	no	0.21321	1	no
MSMEG_1738		probable conserved transmembrane protein	0.0989975	1	no	-0.165059	1	no	-0.00340912	1	no
MSMEG_1739		enoyl-CoA hydratase/isomerase family protein	-1.23091	0.120295	no	-1.01465	1	no	-0.852008	1	no
MSMEG_1740		dehydrogenase/reductase SDR family protein member 4	0.38244	1	no	0.61535	1	no	0.302459	1	no
MSMEG_1741		TetR-family protein transcriptional regulator	-2.3086	3.36285e-05	yes	-1.26366	0.26879	no	-1.28084	0.279686	no
MSMEG_1742		oxidoreductase	-3.26273	1.04134e-07	yes	-1.65854	0.00919657	yes	-2.69265	3.73462e-06	yes
MSMEG_1743		Fatty acid desaturase	-5.65448	2.15438e-09	yes	-3.87522	4.07528e-07	yes	-3.75377	1.00831e-06	yes
MSMEG_1744		hypothetical protein	-3.02979	4.8998e-08	yes	-4.26367	4.04345e-10	yes	-2.68878	5.69901e-07	yes
MSMEG_1745		transcriptional regulator	-0.957992	1	no	-0.721246	1	no	-0.391501	1	no
MSMEG_1746		6-hydroxy-D-nicotine oxidase	-0.124898	1	no	1.5201	0.00122666	yes	-0.302453	1	no
MSMEG_1747		RNA polymerase sigma-70 factor	4.45445	3.06132e-08	yes	3.76266	3.99784e-07	yes	4.35676	6.43171e-08	yes
MSMEG_1748		conserved hypothetical protein	6.06118	1.8777e-08	yes	3.70367	1.99607e-05	yes	5.47771	1.09261e-07	yes
MSMEG_1749		putative monooxygenase	6.19241	3.22894e-11	yes	3.74225	3.04676e-08	yes	5.66423	1.40388e-10	yes
MSMEG_1750		hypothetical protein	5.7409	8.31799e-06	yes	3.13192	0.0138148	yes	5.18584	4.80711e-05	yes
MSMEG_1751		norsolorinic acid reductase	5.77485	1.16614e-11	yes	3.9357	2.28182e-09	yes	4.63646	2.90341e-10	yes
MSMEG_1753	mtnN	MTA/SAH nucleosidase	2.53771	3.51485e-08	yes	0.918598	1	no	2.29487	3.57956e-07	yes
MSMEG_1754		conserved hypothetical protein	5.50306	3.43073e-12	yes	3.6107	8.7738e-10	yes	5.34596	4.69821e-12	yes
MSMEG_1755		anti-sigm factor, ChrR	5.79245	4.08435e-12	yes	3.96901	5.33156e-10	yes	5.47118	8.7107e-12	yes
MSMEG_1756		endonuclease VIII and dna n-glycosylase with an ap lyase activity	3.68202	2.35777e-09	yes	3.96107	9.10686e-10	yes	3.13879	3.92196e-08	yes
MSMEG_1757		DEAD/DEAH box helicase	3.39389	1.70924e-08	yes	3.34848	2.0416e-08	yes	2.06075	0.000116289	yes
MSMEG_1758		hypothetical protein	-1.31839	0.200226	no	-0.942627	1	no	-1.18672	0.591029	no
MSMEG_1759		hypothetical protein	-0.583649	1	no	-0.925283	1	no	-0.257361	1	no
MSMEG_1760		short-chain dehydrogenase/reductase SDR	-0.167803	1	no	-0.163825	1	no	-0.368673	1	no
MSMEG_1761		integral membrane protein	-0.328713	1	no	-0.65121	1	no	-0.133997	1	no
MSMEG_1762		piperideine-6-carboxylic acid dehydrogenase	0.49002	1	no	1.00081	1	no	0.279375	1	no
MSMEG_1763		leucine-responsive regulatory protein	0.692996	1	no	1.39812	0.00284039	yes	0.561438	1	no
MSMEG_1764		L-lysine-epsilon aminotransferase	0.557333	1	no	0.818866	1	no	1.03865	1	no
MSMEG_1765		restriction endonuclease family protein	2.37409	3.36386e-08	yes	1.73345	2.52996e-05	yes	1.71637	4.75446e-05	yes
MSMEG_1766		conserved hypothetical protein	-1.37579	0.0380781	yes	-1.05217	0.937604	no	-1.21141	0.299626	no
MSMEG_1767		conserved hypothetical protein	-2.13907	3.65839e-05	yes	-1.75998	0.00135789	yes	-2.22821	2.63909e-05	yes
MSMEG_1768		conserved hypothetical protein	-2.87713	4.22396e-07	yes	-1.82524	0.00109547	yes	-1.83305	0.00133979	yes
MSMEG_1769		UsfY protein	-2.10301	5.55725e-05	yes	-1.02184	1	no	-1.71188	0.00284626	yes
MSMEG_1770		conserved hypothetical protein	-0.528473	1	no	0.810235	1	no	-0.43084	1	no
MSMEG_1771		methylase, putative	-1.01981	1	no	-0.0405429	1	no	-1.16885	0.600181	no
MSMEG_1772		conserved hypothetical protein	-2.11274	8.31799e-06	yes	-0.543581	1	no	-1.21688	0.273169	no
MSMEG_1773		conserved hypothetical protein	0.476641	1	no	0.741821	1	no	0.51872	1	no
MSMEG_1774		conserved hypothetical protein	-0.812054	1	no	-0.943116	1	no	-0.694584	1	no
MSMEG_1775		cytochrome P450 monooxygenase	-2.41577	4.65833e-06	yes	-2.93809	2.27946e-07	yes	-2.28017	1.87853e-05	yes
MSMEG_1776		ribonuclease Z	0.32775	1	no	-0.133633	1	no	0.384275	1	no
MSMEG_1777		UsfY protein	-0.514353	1	no	-0.171364	1	no	-0.527047	1	no
MSMEG_1778		conserved hypothetical protein	-0.504993	1	no	-0.298162	1	no	-0.976945	1	no
MSMEG_1779		hypothetical protein	-0.454934	1	no	-0.261659	1	no	-1.10473	0.944108	no
MSMEG_1780		hypothetical protein	-0.928691	1	no	-1.32118	0.221093	no	-1.07852	1	no
MSMEG_1781		hypothetical protein	-2.12078	4.10273e-05	yes	-2.26563	1.44975e-05	yes	-1.94545	0.000249721	yes
MSMEG_1782		oxidoreductase, short chain dehydrogenase/reductase family protein	-0.856046	1	no	-1.10112	0.817838	no	-0.741267	1	no
MSMEG_1783		hypothetical protein	-0.630075	1	no	-0.396717	1	no	-0.581912	1	no
MSMEG_1785		hypothetical protein	1.21398	0.625397	no	0.31032	1	no	1.1996	0.759176	no
MSMEG_1786		stas domain, putative	-2.46632	8.56937e-07	yes	-3.11157	2.27474e-08	yes	-1.89278	0.000163792	yes
MSMEG_1787		RsbW protein	-0.929408	1	no	-1.17903	0.606871	no	-0.76877	1	no
MSMEG_1788		conserved hypothetical protein	0.67597	1	no	0.10021	1	no	0.963904	1	no
MSMEG_1789		conserved hypothetical protein	-0.0396997	1	no	-0.663341	1	no	0.324615	1	no
MSMEG_1790		conserved hypothetical protein	0.1903	1	no	-0.504464	1	no	0.523472	1	no
MSMEG_1791		UsfY protein	-0.675159	1	no	-1.58798	0.000740975	yes	-0.3257	1	no
MSMEG_1792		conserved hypothetical protein	-1.25631	0.365718	no	-2.41364	3.36207e-05	yes	-0.317498	1	no
MSMEG_1793		membrane protein	-2.1153	5.86272e-06	yes	-2.01446	1.44023e-05	yes	-1.68061	0.000710957	yes
MSMEG_1794		dehydrogenase	-1.41696	0.0662775	no	-1.56459	0.0152681	yes	-1.22107	0.424763	no
MSMEG_1795		2-deoxy-scyllo-inosamine dehydrogenase	-0.266893	1	no	-0.220741	1	no	0.142196	1	no
MSMEG_1796		membrane protein	0.522983	1	no	0.336709	1	no	0.270157	1	no
MSMEG_1797		salicylate esterase	-0.083465	1	no	-0.217645	1	no	-0.380763	1	no
MSMEG_1798		major facilitator superfamily protein	-1.97218	1.55566e-06	yes	0.334089	1	no	-1.23764	0.0769072	no
MSMEG_1799		transcriptional regulator	-1.06108	0.763568	no	-0.96919	1	no	-0.578717	1	no
MSMEG_1800		hypothetical protein	0.380198	1	no	0.683372	1	no	0.532466	1	no
MSMEG_1801		hypothetical protein	0.0441589	1	no	0.536312	1	no	0.256052	1	no
MSMEG_1802		ChaB protein	-0.833267	1	no	-0.519132	1	no	-0.656717	1	no
MSMEG_1803		RsbW protein	-0.672257	1	no	-0.772098	1	no	-0.414931	1	no
MSMEG_1804		RNA polymerase sigma-F factor	-0.926818	1	no	-0.890039	1	no	-0.482319	1	no
MSMEG_1805		conserved hypothetical protein	0.0322028	1	no	-0.226141	1	no	0.0405935	1	no
MSMEG_1806		conserved hypothetical protein	-0.177634	1	no	-1.00995	1	no	-0.848539	1	no
MSMEG_1807		acetyl-/propionyl-coenzyme A carboxylase alpha chain	-1.41903	0.00324916	yes	-1.32102	0.0177879	yes	-0.851924	1	no
MSMEG_1808		Fe-S metabolism associated SufE	-0.150001	1	no	-0.850327	1	no	0.297058	1	no
MSMEG_1809		putative thiosulfate sulfurtransferase	-0.0288077	1	no	-0.397287	1	no	0.582828	1	no
MSMEG_1810		hypothetical protein	-0.19021	1	no	-0.250846	1	no	0.907884	1	no
MSMEG_1811	maf	septum formation protein Maf	-0.742869	1	no	-0.728754	1	no	0.580488	1	no
MSMEG_1812		conserved hypothetical protein	-1.7449	0.00108138	yes	-1.58412	0.00632546	yes	-0.647765	1	no
MSMEG_1813		propionyl-CoA carboxylase beta chain	-1.01544	1	no	-1.10599	0.59894	no	-0.00269741	1	no
MSMEG_1814		hypothetical protein	-2.6504	7.55065e-05	yes	-1.64341	0.0253019	yes	-2.85789	5.07406e-05	yes
MSMEG_1817		probable conserved transmembrane protein	-0.871944	1	no	-1.09506	0.490645	no	-0.486316	1	no
MSMEG_1818		Bacterial membrane flanked domain protein	-0.20977	1	no	-0.225589	1	no	-0.0674353	1	no
MSMEG_1819	purK	phosphoribosylaminoimidazole carboxylase, ATPase subunit	-0.879672	1	no	0.259652	1	no	-0.485032	1	no
MSMEG_1820	purE	phosphoribosylaminoimidazole carboxylase, catalytic subunit	-1.00481	1	no	-0.122527	1	no	-1.26764	0.0287084	yes
MSMEG_1821		acyl-CoA dehydrogenase	-0.78448	1	no	-2.42717	1.75092e-08	yes	0.268382	1	no
MSMEG_1822		biotin-[acetyl-CoA-carboxylase] ligase	-1.03451	0.970342	no	-1.56565	0.000181069	yes	-0.173756	1	no
MSMEG_1823		conserved hypothetical protein	-0.32922	1	no	-0.129864	1	no	-0.423548	1	no
MSMEG_1824		transcriptional regulator, LytR family protein	-0.399914	1	no	0.558467	1	no	-0.170409	1	no
MSMEG_1825	rfbD	dTDP-4-dehydrorhamnose reductase	0.840083	1	no	0.734064	1	no	0.369885	1	no
MSMEG_1826		dTDP-RhA:a-D-GlcNAc-diphosphoryl polyprenol, a-3-L-rhamnosyl transferase	0.21766	1	no	1.01302	1	no	0.674751	1	no
MSMEG_1827		hydrolase, nudix family protein, putative	-1.26591	0.0291644	yes	-0.172987	1	no	-1.11692	0.422686	no
MSMEG_1829		F420-0:gamma-glutamyl ligase	-2.24445	3.67731e-07	yes	-2.07958	1.60663e-06	yes	-2.09279	2.28331e-06	yes
MSMEG_1830	cofD	lppg:fo 2-phospho-l-lactate transferase	-1.70143	7.21875e-06	yes	-1.15205	0.171087	no	-1.12017	0.348401	no
MSMEG_1831		Transcription factor WhiB	-0.328543	1	no	2.54564	1.28638e-08	yes	0.47562	1	no
MSMEG_1832		conserved hypothetical protein	-0.500425	1	no	2.29933	3.80745e-09	yes	0.240914	1	no
MSMEG_1833		conserved hypothetical protein	0.762187	1	no	1.48065	0.00428768	yes	0.917056	1	no
MSMEG_1834		phosphomannomutase/phosphoglucomutase	0.392914	1	no	0.514754	1	no	0.506754	1	no
MSMEG_1835		TobH protein	-0.250956	1	no	-0.514127	1	no	-0.529478	1	no
MSMEG_1836	manA	mannose-6-phosphate isomerase, class I	-0.101779	1	no	0.223018	1	no	0.318285	1	no
MSMEG_1837		secreted protein	-0.0127327	1	no	-0.533774	1	no	0.196293	1	no
MSMEG_1838		cationic amino acid transporter	-0.713441	1	no	-0.521014	1	no	-0.34092	1	no
MSMEG_1839		alkane 1-monooxygenase	-0.482298	1	no	-1.20585	0.383137	no	-0.254346	1	no
MSMEG_1840		rubredoxin	-0.660198	1	no	-1.26051	0.434391	no	-0.00841016	1	no
MSMEG_1841		rubredoxin	-0.601639	1	no	-1.20877	0.488414	no	-0.0872654	1	no
MSMEG_1842		transcriptional regulator, TetR family protein	-0.293671	1	no	-0.423517	1	no	-0.153713	1	no
MSMEG_1844		conserved hypothetical protein	-0.507571	1	no	-0.509116	1	no	-0.20345	1	no
MSMEG_1845		YghA protein	-1.13071	0.542065	no	-0.809745	1	no	-0.759745	1	no
MSMEG_1846		polysulphide reductase, NrfD	-1.50576	0.088174	no	-2.41878	0.000409957	yes	-1.97149	0.00578789	yes
MSMEG_1847		4Fe-4S ferredoxin, iron-sulfur binding protein	-0.628646	1	no	-0.81186	1	no	-0.335231	1	no
MSMEG_1849	selB	selenocysteine-specific translation elongation factor	-0.561018	1	no	-0.987246	1	no	-0.477608	1	no
MSMEG_1850	selA	L-seryl-tRNA selenium transferase	0.0975955	1	no	-0.188551	1	no	0.0896544	1	no
MSMEG_1852	selD	selenide, water dikinase	1.62093	3.35064e-05	yes	0.993238	1	no	1.54101	0.000178143	yes
MSMEG_1854		valosin containing protein-1	-0.673712	1	no	-0.5868	1	no	-0.273581	1	no
MSMEG_1855		tetratricopeptide repeat protein, putative	-0.574458	1	no	-0.616861	1	no	0.00527402	1	no
MSMEG_1856		hypothetical protein	-0.424296	1	no	-0.828228	1	no	-0.207215	1	no
MSMEG_1857		transposase IstA protein, putative	2.41565	0.000424454	yes	1.72809	0.0458672	yes	1.34552	0.467318	no
MSMEG_1858		putative transposition helper protein	1.04123	1	no	0.769858	1	no	0.539607	1	no
MSMEG_1859		hypothetical protein	0.817935	1	no	1.87152	0.0645813	no	1.43874	0.480978	no
MSMEG_1860		hypothetical protein	1.50975	0.200251	no	1.73663	0.0554748	no	1.83551	0.0372976	yes
MSMEG_1861		hypothetical protein	-0.194277	1	no	0.372174	1	no	0.562292	1	no
MSMEG_1862		transposase	0.534225	1	no	0.505598	1	no	0.677393	1	no
MSMEG_1863		putative transposase	1.18955	0.29986	no	1.08635	0.746513	no	1.33363	0.0662477	no
MSMEG_1864		transposase	1.53939	0.291514	no	1.12886	0.97349	no	1.41039	0.540589	no
MSMEG_1865		IS1549, transposase	0.857149	1	no	0.659723	1	no	0.96287	1	no
MSMEG_1866		transposase B	1.12588	0.524603	no	0.17194	1	no	1.12698	0.602218	no
MSMEG_1867		transposase	0.353519	1	no	-0.695067	1	no	0.0234032	1	no
MSMEG_1868		hypothetical protein	0.262	1	no	0.316363	1	no	0.456611	1	no
MSMEG_1869		hypothetical protein	-0.711008	1	no	-0.198878	1	no	-0.346233	1	no
MSMEG_1870		conserved hypothetical protein	-0.0905799	1	no	0.683959	1	no	0.0621918	1	no
MSMEG_1871		conserved hypothetical protein	1.28544	0.474491	no	1.85311	0.0138029	yes	1.37293	0.364241	no
MSMEG_1872		conserved hypothetical protein	-0.465108	1	no	0.385964	1	no	-0.688922	1	no
MSMEG_1873		thymidylate kinase	-1.62121	0.000239112	yes	-1.52636	0.00091419	yes	-2.14508	1.76272e-06	yes
MSMEG_1874	mtrA	DNA-binding response regulator MtrA	-0.971301	1	no	0.130103	1	no	0.142353	1	no
MSMEG_1875		sensor histidine kinase MtrB	-0.70594	1	no	-0.413183	1	no	0.021652	1	no
MSMEG_1876		LpqB protein	-0.320141	1	no	-0.247144	1	no	0.0394191	1	no
MSMEG_1877		conserved hypothetical protein	4.84453	8.99378e-09	yes	4.04285	1.07553e-07	yes	2.6564	0.000102945	yes
MSMEG_1878		S30AE family protein	1.48123	0.0119996	yes	2.12335	1.03538e-05	yes	1.81259	0.000321741	yes
MSMEG_1879		hypothetical protein	0.560292	1	no	1.01962	1	no	0.766847	1	no
MSMEG_1880		hypothetical alanine arginine proline rich protein	-0.198469	1	no	-0.287195	1	no	-1.1502	0.756921	no
MSMEG_1881	secA	preprotein translocase, SecA subunit	-0.453822	1	no	0.0264259	1	no	-0.578962	1	no
MSMEG_1882		acyltransferase, ws/dgat/mgat subfamily protein	-0.514458	1	no	-0.00582677	1	no	-0.391628	1	no
MSMEG_1883		glycine betaine transporter OpuD	-1.85669	7.81038e-06	yes	-1.51277	0.000948897	yes	-1.37582	0.0111515	yes
MSMEG_1884		conserved hypothetical protein	-1.71656	5.53582e-05	yes	-1.89134	6.95408e-06	yes	-1.80852	2.69515e-05	yes
MSMEG_1885		2Fe-2S iron-sulfur cluster binding domain protein	-1.94514	1.4166e-06	yes	-1.41505	0.00293085	yes	-1.35236	0.0111408	yes
MSMEG_1886		Fatty acid desaturase	-3.14169	6.68622e-10	yes	-2.91176	2.34772e-09	yes	-2.05874	2.06864e-06	yes
MSMEG_1887		hypothetical protein	-2.37049	3.0096e-06	yes	-3.31931	1.68056e-08	yes	-2.18636	1.91489e-05	yes
MSMEG_1888		methyltransferase	-0.962999	1	no	-1.00319	1	no	-1.0443	0.985737	no
MSMEG_1889		putative ribosome small subunit-dependent GTPase RsgA	0.0862211	1	no	0.253646	1	no	-0.0172501	1	no
MSMEG_1890	aroA	3-phosphoshikimate 1-carboxyvinyltransferase	-0.268103	1	no	-0.308517	1	no	-0.412041	1	no
MSMEG_1891		conserved hypothetical protein	3.19587	1.11247e-07	yes	2.62504	2.72754e-06	yes	2.10481	0.000174755	yes
MSMEG_1892		transferase	2.64023	3.63935e-07	yes	1.81894	0.000362693	yes	1.25823	0.229754	no
MSMEG_1893		UbiE/COQ5 methyltransferase	1.49093	0.00338514	yes	1.12481	0.484703	no	0.69755	1	no
MSMEG_1894		short chain dehydrogenase	0.691805	1	no	-0.438723	1	no	0.314371	1	no
MSMEG_1895		HTH-type transcriptional regulator AlsR	0.754985	1	no	0.431939	1	no	-0.0026896	1	no
MSMEG_1896		beta-ketothiolase	0.324772	1	no	-0.568068	1	no	-0.772911	1	no
MSMEG_1897	pcaD	3-oxoadipate enol-lactonase	0.060072	1	no	-0.343416	1	no	-0.668542	1	no
MSMEG_1898		succinyl-CoA:3-ketoacid-coenzyme A transferase 1, precursor	0.199517	1	no	0.381986	1	no	0.148534	1	no
MSMEG_1899		succinyl-CoA:3-ketoacid-coenzyme A transferase subunit B	1.26142	0.101723	no	0.630831	1	no	0.830314	1	no
MSMEG_1900		D-alanyl-D-alanine carboxypeptidase family protein	0.90313	1	no	0.731374	1	no	0.24538	1	no
MSMEG_1901		DNA-binding HTH domain containing protein, putative	1.06157	0.87107	no	0.0994979	1	no	0.0343559	1	no
MSMEG_1902		transcriptional regulator	-0.726316	1	no	-1.2167	0.147628	no	-0.804975	1	no
MSMEG_1903		caib/baif family protein	-0.415508	1	no	-1.16322	0.199744	no	-0.54653	1	no
MSMEG_1904		acyl-CoA dehydrogenase	-0.205242	1	no	-0.680033	1	no	-0.0376368	1	no
MSMEG_1905		acyl-CoA dehydrogenase protein	0.139882	1	no	-0.634895	1	no	-0.52358	1	no
MSMEG_1906		toluate 1,2-dioxygenase electron transfer component	-1.01436	1	no	-1.55549	0.00361401	yes	-0.771778	1	no
MSMEG_1907		toluate 1,2-dioxygenase beta subunit	-0.404934	1	no	-0.573672	1	no	0.184816	1	no
MSMEG_1908		benzoate 1,2-dioxygenase alpha subunit	-0.411329	1	no	-1.27824	0.591154	no	-0.173263	1	no
MSMEG_1909		putative HTH-type transcriptional regulator YnfL	-0.855437	1	no	-1.19442	0.549149	no	-1.44712	0.13654	no
MSMEG_1910		muconate cycloisomerase	-1.58776	0.00615552	yes	-1.8116	0.000676002	yes	-1.07598	0.970135	no
MSMEG_1911	catA	catechol 1,2-dioxygenase	-1.40729	0.00861208	yes	-2.18312	1.70155e-06	yes	-1.05021	1	no
MSMEG_1912		muconolactone delta-isomerase 1	-0.570218	1	no	-0.95905	1	no	-0.0609951	1	no
MSMEG_1913	ybaK	YbaK/ebsC protein	-0.869538	1	no	-1.32827	0.0426529	yes	-0.821764	1	no
MSMEG_1914		RNA polymerase sigma-70 factor, family protein	2.55609	7.62818e-08	yes	2.29326	5.65387e-07	yes	2.27505	1.02598e-06	yes
MSMEG_1915	rshA	anti-sigma factor, family protein	1.62291	0.000307475	yes	0.914522	1	no	1.81965	3.5477e-05	yes
MSMEG_1916		hypothetical protein	1.75223	2.27186e-05	yes	0.794306	1	no	1.86368	8.73239e-06	yes
MSMEG_1917		conserved domain protein	1.84929	2.4567e-05	yes	1.22974	0.132416	no	1.90262	2.0056e-05	yes
MSMEG_1918		sensor histidine kinase	1.98961	5.95428e-06	yes	0.852907	1	no	1.54021	0.00202345	yes
MSMEG_1919		Transcription factor WhiB	0.309997	1	no	2.02757	2.39809e-05	yes	0.400231	1	no
MSMEG_1920		diacylglycerol kinase, catalytic region	-1.54037	0.000164209	yes	-1.83253	2.48824e-06	yes	-1.00023	1	no
MSMEG_1921		SEC-C motif domain protein	-1.03473	1	no	-1.09698	0.673203	no	-1.20006	0.311885	no
MSMEG_1922	aroQ	3-dehydroquinate dehydratase, type II	-0.559581	1	no	-0.699261	1	no	0.194601	1	no
MSMEG_1923		membrane protein	-0.848213	1	no	-0.626832	1	no	-0.0239701	1	no
MSMEG_1924		N-acetyltransferase Ats1	-0.343989	1	no	-0.111344	1	no	0.219208	1	no
MSMEG_1925		isochorismate synthase DhbC	-0.030852	1	no	-0.688916	1	no	-0.856183	1	no
MSMEG_1926		phosphoglycerate mutase family protein	-0.212819	1	no	-0.405335	1	no	-0.230541	1	no
MSMEG_1927		cobyrinic Acid a,c-diamide synthase	-0.00948899	1	no	-0.41857	1	no	0.490222	1	no
MSMEG_1928		regulatory protein	-0.757655	1	no	-0.91058	1	no	-0.144534	1	no
MSMEG_1929		conserved hypothetical protein	-0.723372	1	no	-0.753275	1	no	-1.12762	0.547972	no
MSMEG_1930		DEAD/DEAH box helicase	-0.830607	1	no	-0.101714	1	no	-0.836624	1	no
MSMEG_1931		conserved hypothetical protein	-0.478018	1	no	-0.0317944	1	no	-0.886385	1	no
MSMEG_1932		MmpS3 protein	-1.20382	0.471408	no	0.225405	1	no	-0.922523	1	no
MSMEG_1933		hypothetical protein	-1.03241	1	no	-0.353758	1	no	-0.986851	1	no
MSMEG_1934		ATP-binding protein	-0.101615	1	no	1.9867	1.23619e-05	yes	0.481966	1	no
MSMEG_1935		TetR-family protein transcriptional regulator	0.263396	1	no	0.726901	1	no	0.422952	1	no
MSMEG_1936		conserved hypothetical protein	1.02804	1	no	0.884405	1	no	0.598677	1	no
MSMEG_1937		molybdopterin biosynthesis protein MoeB	2.52789	1.35265e-08	yes	1.37716	0.00754877	yes	2.25888	1.63911e-07	yes
MSMEG_1938		conserved hypothetical protein	2.15687	2.42398e-07	yes	1.01498	1	no	1.49698	0.00125083	yes
MSMEG_1939		6-O-methylguanine DNA methyltransferase, DNA binding domain subfamily protein	0.535877	1	no	-0.0973639	1	no	0.103461	1	no
MSMEG_1940		hydrolase, alpha/beta fold family protein	0.120982	1	no	-0.157744	1	no	0.115302	1	no
MSMEG_1941		helicase, UvrD/Rep family protein	4.96551	3.59388e-10	yes	4.57891	1.19617e-09	yes	3.07864	5.91324e-07	yes
MSMEG_1942		integral membrane protein	0.842813	1	no	0.962472	1	no	0.233982	1	no
MSMEG_1943		ATP-dependent DNA helicase	3.53093	2.17336e-09	yes	3.44913	3.17713e-09	yes	2.36714	2.50547e-06	yes
MSMEG_1944		membrane protein	-0.308698	1	no	-1.12245	0.426309	no	-0.536158	1	no
MSMEG_1945		ion channel membrane protein	-0.417415	1	no	-0.347978	1	no	-0.196802	1	no
MSMEG_1946		NADH pyrophosphatase	4.73129	1.06142e-11	yes	2.85208	1.99335e-08	yes	4.54939	2.27907e-11	yes
MSMEG_1947		conserved hypothetical protein	4.9962	7.98382e-12	yes	3.29784	3.04496e-09	yes	4.92349	1.10957e-11	yes
MSMEG_1948		hypothetical protein	-2.40506	0.000740325	yes	-1.17203	0.676565	no	-1.92407	0.0117169	yes
MSMEG_1950		conserved hypothetical protein	-1.57115	0.0562667	no	-1.61991	0.038771	yes	-2.10797	0.00125279	yes
MSMEG_1951		conserved domain protein	-1.99095	0.000589787	yes	-1.84287	0.00218628	yes	-2.03115	0.000579169	yes
MSMEG_1952		ATP-dependent DNA helicase	3.54272	7.97026e-08	yes	3.13449	5.30785e-07	yes	1.90459	0.00241373	yes
MSMEG_1953		transcription factor WhiB	6.63468	1.83103e-10	yes	7.41062	5.5921e-11	yes	5.65606	1.84949e-09	yes
MSMEG_1954		ABC1 family protein	1.08587	0.779846	no	1.24766	0.185392	no	0.662427	1	no
MSMEG_1955		conserved hypothetical protein	2.14185	6.86379e-07	yes	1.03494	0.990715	no	1.67579	0.000203337	yes
MSMEG_1957		conserved hypothetical protein	1.27324	0.0558744	no	0.181572	1	no	0.84969	1	no
MSMEG_1958		PDZ domain family protein	-0.837416	1	no	0.147783	1	no	-0.363472	1	no
MSMEG_1959		putative membrane protein	-0.0842618	1	no	0.777573	1	no	0.289836	1	no
MSMEG_1960		hypothetical protein	1.24372	0.276578	no	1.7321	0.00152021	yes	1.06628	1	no
MSMEG_1961		conserved hypothetical protein	1.40271	0.0587714	no	1.62691	0.00506402	yes	1.02036	1	no
MSMEG_1962		hypothetical protein	1.1319	0.484521	no	1.3108	0.057725	no	1.21204	0.243486	no
MSMEG_1963		putative transcriptional regulatory protein	-0.123183	1	no	-0.448074	1	no	0.10414	1	no
MSMEG_1964		mitomycin radical oxidase	-0.0231282	1	no	0.12343	1	no	-0.29645	1	no
MSMEG_1966		hypothetical protein	-1.08196	0.896006	no	0.654994	1	no	-0.279723	1	no
MSMEG_1967		TetR-family protein transcriptional regulator	0.950371	1	no	0.765022	1	no	0.872603	1	no
MSMEG_1968		putative oxidoreductase	2.04986	8.84775e-06	yes	-0.873482	1	no	2.99722	1.1302e-08	yes
MSMEG_1969		MerR-family protein transcriptional regulator	-2.3092	3.29438e-05	yes	-1.73192	0.00306723	yes	-1.92059	0.000795773	yes
MSMEG_1970		sigma factor	-4.28267	7.25057e-07	yes	-3.08175	5.72952e-05	yes	-3.57084	1.19747e-05	yes
MSMEG_1971		propane monooxygenase hydroxylase large subunit	-0.724007	1	no	-0.831905	1	no	-0.750546	1	no
MSMEG_1972		methane monooxygenase component C	0.0140645	1	no	-0.452804	1	no	0.331395	1	no
MSMEG_1974		propane monooxygenase coupling protein	0.268023	1	no	-0.00334177	1	no	0.803321	1	no
MSMEG_1975		amidohydrolase 2	-0.00909084	1	no	-0.584921	1	no	0.318262	1	no
MSMEG_1976		conserved hypothetical protein	0.255197	1	no	-0.624086	1	no	0.301746	1	no
MSMEG_1977		alcohol dehydrogenase	0.076257	1	no	-0.42655	1	no	0.399677	1	no
MSMEG_1978	groL	chaperonin GroL	-0.656526	1	no	-1.43878	0.000239397	yes	-0.329305	1	no
MSMEG_1979		antibiotic biosynthesis monooxygenase	-1.01371	1	no	-1.5581	0.000274965	yes	-0.222196	1	no
MSMEG_1980		monooxygenase	-0.694313	1	no	-0.621171	1	no	-0.235907	1	no
MSMEG_1981		conserved hypothetical protein	-0.225118	1	no	0.062866	1	no	-0.0301399	1	no
MSMEG_1982		acyl-CoA synthase	0.210023	1	no	0.0987544	1	no	0.364389	1	no
MSMEG_1983		major facilitator family protein transporter	-0.580683	1	no	-0.373361	1	no	-0.341039	1	no
MSMEG_1984		haloacetate dehalogenase H-1	-1.18163	0.418758	no	-1.41527	0.0477484	yes	-0.96342	1	no
MSMEG_1985		transcriptional regulator, LysR family protein	-0.355787	1	no	-0.32214	1	no	0.198112	1	no
MSMEG_1986		tartrate dehydrogenase	-1.47775	0.00799814	yes	-0.914295	1	no	-1.26145	0.151319	no
MSMEG_1987		conserved hypothetical protein	-0.656169	1	no	-0.149955	1	no	0.105964	1	no
MSMEG_1988		conserved hypothetical protein	-0.00203945	1	no	-0.175741	1	no	0.409592	1	no
MSMEG_1989		phenoxybenzoate dioxygenase beta subunit	-0.19488	1	no	-0.35179	1	no	0.372518	1	no
MSMEG_1990		conserved hypothetical protein	-1.06253	0.913091	no	-0.941807	1	no	-0.399289	1	no
MSMEG_1991		isovaleryl-CoA dehydrogenase	0.461236	1	no	1.09431	0.440705	no	1.00883	1	no
MSMEG_1992		L-carnitine dehydratase/bile acid-inducible protein F	-0.0142172	1	no	0.662811	1	no	0.415098	1	no
MSMEG_1993		MaoC like domain protein	-0.218454	1	no	0.512042	1	no	0.294378	1	no
MSMEG_1994		HpcH/HpaI aldolase	0.97462	1	no	1.62461	0.0261545	yes	1.03111	1	no
MSMEG_1995		transcriptional regulator MdcY family protein	0.234692	1	no	1.49077	0.00566283	yes	0.744659	1	no
MSMEG_1996		N5,N10-methylenetetrahydromethanopterin reductase-related protein	1.64736	0.00137317	yes	1.35565	0.051703	no	0.936968	1	no
MSMEG_1997		N-acyl-D-glutamate amidohydrolase	2.39717	7.27576e-07	yes	2.03666	1.61249e-05	yes	1.41235	0.0281474	yes
MSMEG_1998		hydrolase, alpha/beta fold family protein	1.84441	4.85945e-06	yes	1.87607	3.31674e-06	yes	1.28684	0.0348041	yes
MSMEG_1999		hypothetical protein	5.53438	3.31941e-12	yes	5.35473	4.24753e-12	yes	5.33087	4.69821e-12	yes
MSMEG_2000		conserved hypothetical protein	0.505956	1	no	0.586436	1	no	0.204484	1	no
MSMEG_2001		sugar transporter	0.136066	1	no	-0.286107	1	no	0.0940306	1	no
MSMEG_2002		IS1096, tnpR protein	-0.559236	1	no	-0.62637	1	no	-0.0677239	1	no
MSMEG_2003		IS1096, tnpA protein	0.289821	1	no	0.3007	1	no	0.411334	1	no
MSMEG_2004		arabinose-proton symporter	0.0217993	1	no	0.779212	1	no	0.402851	1	no
MSMEG_2005		sugar phosphate isomerase/epimerase	0.322722	1	no	1.71609	0.00479785	yes	0.12769	1	no
MSMEG_2006		2,3-dihydroxybiphenyl 1,2-dioxygenase	0.0439811	1	no	1.56454	0.00106381	yes	0.0456591	1	no
MSMEG_2007		putative HpcE protein	0.339247	1	no	1.66572	0.000164425	yes	0.143174	1	no
MSMEG_2009		regulatory protein GntR, HTH:GntR	-0.113641	1	no	0.713573	1	no	0.14059	1	no
MSMEG_2010		stress responsive A/B Barrel Domain superfamily protein	-2.1456	4.71322e-05	yes	-1.39564	0.067099	no	-1.13782	0.708588	no
MSMEG_2011		transcriptional regulator, LacI family protein	1.26796	0.34403	no	1.30894	0.257355	no	0.766726	1	no
MSMEG_2012	hisD	histidinol dehydrogenase	-1.67068	0.00108767	yes	-0.780527	1	no	-1.80161	0.000418681	yes
MSMEG_2013		oxidoreductase, short chain dehydrogenase/reductase family protein	0.0891766	1	no	-0.347953	1	no	0.399549	1	no
MSMEG_2014		molybdenum import ATP-binding protein ModC	-0.339304	1	no	-1.20185	0.11334	no	-0.520216	1	no
MSMEG_2015	modB	molybdate ABC transporter, permease protein	-0.373804	1	no	-1.13705	0.194069	no	-0.301531	1	no
MSMEG_2016	modA	molybdate ABC transporter, periplasmic molybdate-binding protein	-0.0726024	1	no	-0.502902	1	no	0.167986	1	no
MSMEG_2017		transcriptional regulator, MerR family protein	-0.165013	1	no	-0.208518	1	no	-0.3481	1	no
MSMEG_2019		short-chain dehydrogenase/reductase SDR	0.328968	1	no	-0.135474	1	no	0.000201979	1	no
MSMEG_2021		lipopolysaccharide biosynthesis acyltransferase, M	-0.529107	1	no	-0.21391	1	no	-0.616887	1	no
MSMEG_2022		GntT protein, putative	-1.69101	0.00915322	yes	-1.21295	0.426781	no	-0.440342	1	no
MSMEG_2023		CAIB/BAIF family protein	-1.50016	0.0872902	no	-0.94941	1	no	-0.0633751	1	no
MSMEG_2024		hydroxymethylglutaryl-CoA lyase	-0.860251	1	no	-0.821476	1	no	0.216298	1	no
MSMEG_2025		putative IclR family protein transcriptional regulator	0.396898	1	no	-0.0491775	1	no	0.799842	1	no
MSMEG_2026		short chain dehydrogenase	-0.112827	1	no	-0.752909	1	no	-0.0661514	1	no
MSMEG_2027		conserved hypothetical protein TIGR00026	4.98026	1.73882e-10	yes	4.11183	2.63993e-09	yes	4.48008	1.00287e-09	yes
MSMEG_2028		chloramphenicol resistance protein	-0.674507	1	no	-1.35522	0.186918	no	-1.09765	0.985668	no
MSMEG_2029		3-ketoacyl-ACP/CoA redutase	0.318908	1	no	-0.0821342	1	no	-0.156717	1	no
MSMEG_2030		transcriptional regulator, TetR family protein	1.20891	0.185306	no	-0.419424	1	no	0.247233	1	no
MSMEG_2031		hypothetical protein	2.76115	0.000848295	yes	1.53024	0.321758	no	1.17085	1	no
MSMEG_2032		conserved hypothetical protein	0.476109	1	no	-0.474174	1	no	0.61668	1	no
MSMEG_2033		oxidoreductase, zinc-binding dehydrogenase family protein	-0.405947	1	no	-0.52981	1	no	0.0401998	1	no
MSMEG_2034		aryl-alcohol dehydrogenase	2.26374	0.000303288	yes	1.31794	0.343147	no	0.795489	1	no
MSMEG_2035		amine oxidase [flavin-containing] B	-1.09014	0.654699	no	-1.66105	0.000255155	yes	-0.996899	1	no
MSMEG_2036		hydrolase, alpha/beta fold family protein	0.037111	1	no	-0.513378	1	no	-0.399813	1	no
MSMEG_2037		conserved hypothetical protein	-1.07612	0.85343	no	-1.64356	0.00250488	yes	-1.13383	0.661135	no
MSMEG_2038		monooxygenase, flavin-binding family protein	-0.190353	1	no	-0.521584	1	no	0.139411	1	no
MSMEG_2039		putative transcriptional regulator	-0.395439	1	no	-0.398838	1	no	-0.413321	1	no
MSMEG_2040		hypothetical protein	-0.721958	1	no	-0.941941	1	no	-1.21706	0.360828	no
MSMEG_2042		phosphotransferase enzyme family protein	-0.999024	1	no	-0.308946	1	no	-0.305924	1	no
MSMEG_2043		transcriptional regulator, TetR family protein	-0.150592	1	no	-0.713223	1	no	-0.319551	1	no
MSMEG_2044		integral membrane transport protein	-1.41494	0.0782361	no	-1.97386	0.000409338	yes	0.0443877	1	no
MSMEG_2045		monoxygenase	-1.41833	0.0659606	no	-2.04352	0.000157746	yes	0.0614442	1	no
MSMEG_2046		GlcNAc-PI de-N-acetylase family protein	-0.57648	1	no	-0.411448	1	no	0.285238	1	no
MSMEG_2047		probable enoyl-CoA hydratase	1.316	0.0200363	yes	0.667781	1	no	1.65272	0.000106771	yes
MSMEG_2048		alcohol dehydrogenase	0.733808	1	no	0.126087	1	no	0.503908	1	no
MSMEG_2049		putative transcriptional regulator, TetR family protein	0.31864	1	no	0.0908475	1	no	0.617511	1	no
MSMEG_2050	nuoN	NADH-quinone oxidoreductase, N subunit	-0.0361952	1	no	-0.884965	1	no	0.181983	1	no
MSMEG_2051	nuoM	NADH-quinone oxidoreductase, M subunit	-0.0959606	1	no	-0.840647	1	no	0.237898	1	no
MSMEG_2052	nuoL	NADH-quinone oxidoreductase, L subunit	0.447646	1	no	-0.417844	1	no	0.486463	1	no
MSMEG_2053	nuoK	NADH-quinone oxidoreductase, k subunit	0.48649	1	no	-0.456184	1	no	0.852673	1	no
MSMEG_2054		NADH dehydrogenase subunit j	0.211823	1	no	-0.119456	1	no	0.690947	1	no
MSMEG_2055	nuoI	NADH-quinone oxidoreductase, I subunit	0.745985	1	no	0.0149884	1	no	0.815589	1	no
MSMEG_2056	nuoH	NADH-quinone oxidoreductase, H subunit	0.407688	1	no	-0.404697	1	no	0.939062	1	no
MSMEG_2057	nuoG	NADH-quinone oxidoreductase, G subunit	0.52014	1	no	-0.38096	1	no	0.331877	1	no
MSMEG_2058	nuoF	NADH-quinone oxidoreductase, F subunit	1.24492	0.101651	no	0.530633	1	no	1.09368	0.729341	no
MSMEG_2059	nuoE	NADH-quinone oxidoreductase chain e	2.36186	0.000201299	yes	1.13401	0.833501	no	1.85674	0.0116361	yes
MSMEG_2060	nuoD	NADH-quinone oxidoreducatase, D subunit	1.8792	0.00020169	yes	0.417605	1	no	1.23133	0.328736	no
MSMEG_2061		NADH-quinone oxidoreductase chain c	1.73322	0.0210896	yes	0.362831	1	no	1.04024	1	no
MSMEG_2062	nuoB	NADH-quinone oxidoreductase, B subunit	3.12265	0.000117091	yes	1.1278	0.980877	no	2.20004	0.017854	yes
MSMEG_2063	nuoA	NADH-quinone oxidoreductase, a subunit	0.645999	1	no	0.439143	1	no	0.109935	1	no
MSMEG_2064		two-component system response regulator	0.462346	1	no	-0.183408	1	no	0.0558748	1	no
MSMEG_2065		YceI like family protein	0.0262772	1	no	-1.05618	0.963733	no	-0.438085	1	no
MSMEG_2066		conserved hypothetical protein	-0.229987	1	no	-1.25572	0.239721	no	0.314824	1	no
MSMEG_2067		methyltransferase type 12	-0.00807895	1	no	1.36096	0.0215011	yes	0.444315	1	no
MSMEG_2068		hypothetical protein	-0.802328	1	no	-0.626919	1	no	-0.265288	1	no
MSMEG_2069		phosphotransferase enzyme family protein	-0.320191	1	no	-1.10209	0.560865	no	-0.060296	1	no
MSMEG_2070		acyl-CoA dehydrogenase family protein	-0.355106	1	no	-0.900585	1	no	0.0540549	1	no
MSMEG_2071		transcriptional regulator, TetR family protein	-0.126482	1	no	-0.665195	1	no	0.539837	1	no
MSMEG_2072		3-hydroxy-3-methylglutaryl-CoA lyase	-0.168934	1	no	-0.897338	1	no	-0.294429	1	no
MSMEG_2073		CAIB/BAIF family protein	-0.282399	1	no	-0.396789	1	no	-0.219426	1	no
MSMEG_2074		conserved hypothetical protein	-0.840639	1	no	-0.309744	1	no	-0.392218	1	no
MSMEG_2075	hmgA	homogentisate 1,2-dioxygenase	0.46044	1	no	0.90309	1	no	0.549028	1	no
MSMEG_2076		conserved hypothetical protein	-0.732554	1	no	-0.60568	1	no	-0.807563	1	no
MSMEG_2077		acyl-CoA dehydrogenase, C-domain protein	-0.715909	1	no	-0.804908	1	no	-0.897231	1	no
MSMEG_2078		antigen 85-C	-2.75771	5.62368e-10	yes	-1.16694	0.152992	no	-1.97455	5.0604e-07	yes
MSMEG_2079		alcohol dehydrogenase	-0.923915	1	no	-2.0557	4.61611e-05	yes	-0.851388	1	no
MSMEG_2080		putative acyl-CoA dehydrogenase	-2.24843	3.65861e-06	yes	-2.13686	9.84723e-06	yes	-1.01312	1	no
MSMEG_2081		putative acyl-CoA dehydrogenase	-0.954283	1	no	-1.15088	0.365935	no	-0.368102	1	no
MSMEG_2082		hypothetical protein	-0.172739	1	no	0.28768	1	no	0.157142	1	no
MSMEG_2083		inositol monophosphatase	-0.322273	1	no	0.144486	1	no	-0.406882	1	no
MSMEG_2084		conserved hypothetical protein	-0.321904	1	no	-0.664174	1	no	-0.734498	1	no
MSMEG_2086	prfB	peptide chain release factor 2	-0.52224	1	no	-0.24683	1	no	-0.192582	1	no
MSMEG_2087		transporter, small conductance mechanosensitive ion channel (MscS) family protein	-0.408322	1	no	-0.822841	1	no	0.0257074	1	no
[truncated: 4,581 more rows]
