# Supplementary material for: Multi-Omics Profiling Specifies Involvement of Alternative Ribosomal Proteins in Response to Zinc Limitation in Mycobacterium smegmatis
Source: Front Microbiol. 2022 Feb 10;13:811774. doi: 10.3389/fmicb.2022.811774 (PMC8866557; doi:10.3389/fmicb.2022.811774)
Supplement: Supplementary file 10 [file Table_10.XLSX]

## Sheet: S10. Underrepresented proteins
S10 Table. Genes with underrepresented proteins in Alt-ribosomes. The table shows all genes with discordant regulation levels between the transcript (RNA) and protein, when the protein abundance was underrepresented in cells with Alt-ribosomes (i.e., wild type in ZLM). The regulation levels for these genes are given for the ΔaltRP mutant, which represents cells that do not build Alt-ribosomes in …
			wild type		ΔaltRP
MSMEG Locus	Name	Description	RNA reg.	Protein reg.	RNA reg.	Protein reg.
MSMEG_5030		conserved hypothetical protein TIGR00026	up	not DE	up	down
MSMEG_0050		conserved hypothetical protein	up	not DE	up	not DE
MSMEG_0884		glyoxalase family protein	up	not DE	up	not DE
MSMEG_1268		nudix hydrolase	up	not DE	up	not DE
MSMEG_1513		conserved hypothetical protein	up	not DE	up	not DE
MSMEG_1526		probable cutinase	up	not DE	up	not DE
MSMEG_1529		serine esterase, cutinase family protein	up	not DE	up	not DE
MSMEG_1657	trpS	tryptophanyl-tRNA synthetase	up	not DE	up	not DE
MSMEG_1878		S30AE family protein	up	not DE	up	not DE
MSMEG_1914		RNA polymerase sigma-70 factor, family protein	up	not DE	up	not DE
MSMEG_1947		conserved hypothetical protein	up	not DE	up	not DE
MSMEG_2111		chorismate mutase	up	not DE	up	not DE
MSMEG_2695		35 kDa protein	up	not DE	up	not DE
MSMEG_2763		conserved hypothetical protein	up	not DE	up	not DE
MSMEG_2790		conserved hypothetical protein	up	not DE	up	not DE
MSMEG_3138	trx	thioredoxin	up	not DE	up	not DE
MSMEG_3214		hypothetical protein	up	not DE	up	not DE
MSMEG_3685		conserved hypothetical protein	up	not DE	up	not DE
MSMEG_3858		conserved hypothetical protein	up	not DE	up	not DE
MSMEG_4188		short chain dehydrogenase	up	not DE	up	not DE
MSMEG_4272		HesB/YadR/YfhF family protein	up	not DE	up	not DE
MSMEG_4471		MarR-family protein transcriptional regulator	up	not DE	up	not DE
MSMEG_4497		PhoH family protein	up	not DE	up	not DE
MSMEG_4672	clpP	Clp protease	up	not DE	up	not DE
MSMEG_4890	ahpD	alkylhydroperoxidase, AhpD family protein	up	not DE	up	not DE
MSMEG_4906		ThiS family protein	up	not DE	up	not DE
MSMEG_5006		phosphohistidine phosphatase	up	not DE	up	not DE
MSMEG_5215		conserved hypothetical protein	up	not DE	up	not DE
MSMEG_5263		transcription elongation factor GreA	up	not DE	up	not DE
MSMEG_5328		conserved hypothetical protein	up	not DE	up	not DE
MSMEG_5680		glyoxalase family protein	up	not DE	up	not DE
MSMEG_5717		pyridoxamine 5'-phosphate oxidase family protein	up	not DE	up	not DE
MSMEG_5789		putative thiosulfate sulfurtransferase	up	not DE	up	not DE
MSMEG_5827		glyoxalase family protein	up	not DE	up	not DE
MSMEG_6091		negative regulator of genetic competence ClpC/mecB	up	not DE	up	not DE
MSMEG_6277		cobyric acid synthase	up	not DE	up	not DE
MSMEG_6886		transcriptional regulator	up	not DE	up	not DE
MSMEG_6934	trx	thioredoxin	up	not DE	up	not DE
MSMEG_0117		hydrolase	up	not DE	up	up
MSMEG_0118		conserved hypothetical protein	up	not DE	up	up
MSMEG_0121		rhamnolipids biosynthesis 3-oxoacyl-[acyl-carrier-protein] reductase	up	not DE	up	up
MSMEG_0505		probable sugar ABC transporter, substrate-binding protein, putative	up	not DE	up	up
MSMEG_1419		conserved hypothetical protein	up	not DE	up	up
MSMEG_1652		O-acetylhomoserine sulfhydrylase	up	not DE	up	up
MSMEG_2839		transcriptional accessory protein	up	not DE	up	up
MSMEG_3123	sufD	FeS assembly protein SufD	up	not DE	up	up
MSMEG_3124	sufC	FeS assembly ATPase SufC	up	not DE	up	up
MSMEG_3127		conserved protein, DUF59	up	not DE	up	up
MSMEG_4673	clpP1	Clp protease	up	not DE	up	up
MSMEG_5102		ABC transporter ATP-binding protein	up	not DE	up	up
MSMEG_5119	pruA	1-pyrroline-5-carboxylate dehydrogenase	up	not DE	up	up
MSMEG_6384	katG	catalase/peroxidase HPI	up	not DE	up	up
MSMEG_5028		HIT family protein	up	not DE	not DE	down
MSMEG_1368	rpoC	DNA-directed RNA polymerase, beta' subunit	up	not DE	not DE	not DE
MSMEG_1528		cutinase	up	not DE	not DE	not DE
MSMEG_2176		conserved hypothetical protein	up	not DE	not DE	not DE
MSMEG_3004		conserved hypothetical protein TIGR00026	up	not DE	not DE	not DE
MSMEG_3621	ndh	NADH dehydrogenase	up	not DE	not DE	not DE
MSMEG_3819		conserved hypothetical protein	up	not DE	not DE	not DE
MSMEG_4528		phosphoadenosine phosphosulfate reductase	up	not DE	not DE	not DE
MSMEG_4907		Mov34/MPN/PAD-1 family protein	up	not DE	not DE	not DE
MSMEG_5070		Trypsin	up	not DE	not DE	not DE
MSMEG_5592		conserved hypothetical protein	up	not DE	not DE	not DE
MSMEG_6043	otsB	trehalose-phosphatase	up	not DE	not DE	not DE
MSMEG_6291		D-amino-acid dehydrogenase	up	not DE	not DE	not DE
MSMEG_6565		conserved hypothetical protein	up	not DE	not DE	not DE
MSMEG_6913		putative transcriptional regulatory protein	up	not DE	not DE	not DE
MSMEG_0732	clpB	chaperone ClpB	up	not DE	not DE	up
MSMEG_4176		conserved hypothetical protein	not DE	down	up	down
MSMEG_1339	rpmG	ribosomal protein L33	not DE	down	up	not DE
MSMEG_0127		oxidoreductase, zinc-binding dehydrogenase family protein	not DE	down	not DE	down
MSMEG_1060		putative Lsr2 protein	not DE	down	not DE	down
MSMEG_1191		hypothetical protein	not DE	down	not DE	down
MSMEG_1341		MaoC family protein	not DE	down	not DE	down
MSMEG_2765		deoxyuridine 5'-triphosphate nucleotidohydrolase	not DE	down	not DE	down
MSMEG_2784	msrB	methionine-R-sulfoxide reductase	not DE	down	not DE	down
MSMEG_3491		conserved hypothetical protein	not DE	down	not DE	down
MSMEG_3674		hypothetical protein	not DE	down	not DE	down
MSMEG_4313		glyoxalase/bleomycin resistance protein/dioxygenase	not DE	down	not DE	down
MSMEG_4692		conserved hypothetical protein	not DE	down	not DE	down
MSMEG_5170		pyridoxamine 5'-phosphate oxidase family protein	not DE	down	not DE	down
MSMEG_6082		carbonic anhydrase	not DE	down	not DE	down
MSMEG_0069		translation initiation factor IF-2 protein	not DE	down	not DE	not DE
MSMEG_1443	rplP	ribosomal protein L16	not DE	down	not DE	not DE
MSMEG_1468	rpsN	ribosomal protein S14p/S29e	not DE	down	not DE	not DE
MSMEG_1525		50S ribosomal protein L17	not DE	down	not DE	not DE
MSMEG_3244		hypothetical protein	not DE	down	not DE	not DE
MSMEG_4282		conserved hypothetical protein	not DE	down	not DE	not DE
MSMEG_4504	dnaJ	chaperone protein DnaJ	not DE	down	not DE	not DE
MSMEG_6209		conserved hypothetical protein	not DE	down	not DE	not DE
MSMEG_6895	rpsR	ribosomal protein S18	not DE	down	not DE	not DE
MSMEG_6305		conserved hypothetical protein	not DE	down	down	down
