# Supplementary material for: Multi-Omics Profiling Specifies Involvement of Alternative Ribosomal Proteins in Response to Zinc Limitation in Mycobacterium smegmatis
Source: Front Microbiol. 2022 Feb 10;13:811774. doi: 10.3389/fmicb.2022.811774 (PMC8866557; doi:10.3389/fmicb.2022.811774)
Supplement: Supplementary file 11 [file Table_11.XLSX]

## Sheet: S11. Overrepresented proteins
S11 Table. Genes with overrepresented proteins in Alt-ribosomes. The table shows all genes with discordant regulation levels between the transcript (RNA) and protein, when the protein abundance was overrepresented in cells with Alt-ribosomes (i.e., wild type in ZLM). The regulation levels for these genes are given for the ΔaltRP mutant, which represents cells that do not build Alt-ribosomes in th…
			wild type		ΔaltRP
MSMEG Locus	Name	Description	RNA reg.	Protein reg.	RNA reg.	Protein reg.
MSMEG_3095		D-ribose-binding periplasmic protein	down	up	down	up
MSMEG_3636		ferric iron-binding periplasmic protein of ABC transporter	down	up	down	up
MSMEG_0640		oligopeptide transport ATP-binding protein OppD	down	up	down	not DE
MSMEG_3033	aroB	3-dehydroquinate synthase	down	up	not DE	up
MSMEG_5368	ehuB	ectoine/hydroxyectoine ABC transporter solute-binding protein	down	up	not DE	up
MSMEG_3044		dihydroorotase	down	not DE	down	up
MSMEG_3599		sugar-binding transcriptional regulator, LacI family protein	down	not DE	down	up
MSMEG_3630		transcriptional repressor, CopY family protein	down	not DE	down	up
MSMEG_2659	ald	alanine dehydrogenase	down	not DE	down	not DE
MSMEG_0216		3-hydroxyacyl-CoA dehydrogenase	down	not DE	down	not DE
MSMEG_5198		carnitinyl-CoA dehydratase	down	not DE	down	not DE
MSMEG_4921	mce	methylmalonyl-CoA epimerase	down	not DE	down	not DE
MSMEG_3086	tpiA	triosephosphate isomerase	down	not DE	down	not DE
MSMEG_4327		3-oxoacyl-[acyl-carrier-protein] synthase 1	down	not DE	down	not DE
MSMEG_3085	pgk	phosphoglycerate kinase	down	not DE	down	not DE
MSMEG_0824		conserved hypothetical protein	down	not DE	down	not DE
MSMEG_0918		transcriptional regulator, XRE family protein	down	not DE	down	not DE
MSMEG_1424		FMN-dependent dehydrogenase	down	not DE	down	not DE
MSMEG_1807		acetyl-/propionyl-coenzyme A carboxylase alpha chain	down	not DE	down	not DE
MSMEG_2426		nitrogen regulatory protein P-II	down	not DE	down	not DE
MSMEG_2449	mmsA	methylmalonate-semialdehyde dehydrogenase	down	not DE	down	not DE
MSMEG_2656	gpsI	guanosine pentaphosphate synthetase I/polyribonucleotide nucleotidyltransferase	down	not DE	down	not DE
MSMEG_3042		PyrR bifunctional protein	down	not DE	down	not DE
MSMEG_3046	carA	carbamoyl-phosphate synthase, small subunit	down	not DE	down	not DE
MSMEG_3147	moxR	ATPase, MoxR family protein	down	not DE	down	not DE
MSMEG_3255		DoxX subfamily protein, putative	down	not DE	down	not DE
MSMEG_3811		universal stress protein family protein, putative	down	not DE	down	not DE
MSMEG_4262		ubiquinol-cytochrome c reductase iron-sulfur subunit	down	not DE	down	not DE
MSMEG_4325		malonyl CoA-acyl carrier protein transacylase	down	not DE	down	not DE
MSMEG_4326	acpP	acyl carrier protein	down	not DE	down	not DE
MSMEG_4476		hypothetical protein	down	not DE	down	not DE
MSMEG_4742		clavaldehyde dehydrogenase	down	not DE	down	not DE
MSMEG_4920		acetyl-CoA acetyltransferase	down	not DE	down	not DE
MSMEG_4939		ATP synthase delta chain	down	not DE	down	not DE
MSMEG_5342		conserved hypothetical protein	down	not DE	down	not DE
MSMEG_5438	ksgA	dimethyladenosine transferase	down	not DE	down	not DE
MSMEG_5943		putative peroxisomal multifunctional enzyme type 2	down	not DE	down	not DE
MSMEG_6078		LpqE protein	down	not DE	down	not DE
MSMEG_6159		conserved domain protein	down	not DE	down	not DE
MSMEG_6502		conserved hypothetical protein	down	not DE	down	not DE
MSMEG_6569		conserved hypothetical protein	down	not DE	down	not DE
MSMEG_6759	glpK	glycerol kinase	down	not DE	down	not DE
MSMEG_1812		conserved hypothetical protein	down	not DE	down	down
MSMEG_2261		hypothetical protein	down	not DE	down	down
MSMEG_3771	argR	arginine repressor	down	not DE	down	down
MSMEG_2389	hup	DNA-binding protein HU	down	not DE	down	down
MSMEG_5520		conserved hypothetical protein	down	not DE	down	down
MSMEG_3443		hypothetical protein	down	not DE	down	down
MSMEG_1548		propanediol utilization: dehydratase, medium subunit	down	not DE	down	down
MSMEG_2616	cobO	cob(I)alamin adenosyltransferase	down	not DE	down	down
MSMEG_4261		ubiquinol-cytochrome c reductase cytochrome c subunit	down	not DE	down	down
MSMEG_6452		[NADP+] succinate-semialdehyde dehydrogenase	down	not DE	not DE	up
MSMEG_0912		3-hydroxybutyryl-CoA dehydrogenase	down	not DE	not DE	up
MSMEG_0759	purA	adenylosuccinate synthetase	down	not DE	not DE	not DE
MSMEG_3733		conserved hypothetical protein	down	not DE	not DE	not DE
MSMEG_5412		immunogenic protein MPT63	down	not DE	not DE	not DE
MSMEG_4485	glyS	glycyl-tRNA synthetase	down	not DE	not DE	not DE
MSMEG_1466	rplX	ribosomal protein L24	down	not DE	not DE	not DE
MSMEG_4227	murG	undecaprenyldiphospho-muramoylpentapeptide beta-N-acetylglucosaminyltransferase	down	not DE	not DE	not DE
MSMEG_0084		phosphocarrier protein hpr	down	not DE	not DE	not DE
MSMEG_0639		oligopeptide transport ATP-binding protein AppF	down	not DE	not DE	not DE
MSMEG_0645		putative beta-1,3-glucanase	down	not DE	not DE	not DE
MSMEG_1038		GTP cyclohydrolase II	down	not DE	not DE	not DE
MSMEG_1465	rplN	ribosomal protein L14	down	not DE	not DE	not DE
MSMEG_1654		isocitrate dehydrogenase, NADP-dependent	down	not DE	not DE	not DE
MSMEG_1661		D-alanyl-D-alanine carboxypeptidase	down	not DE	not DE	not DE
MSMEG_1669	sdhB	succinate dehydrogenase, iron-sulfur protein	down	not DE	not DE	not DE
MSMEG_2010		stress responsive A/B Barrel Domain superfamily protein	down	not DE	not DE	not DE
MSMEG_2078		antigen 85-C	down	not DE	not DE	not DE
MSMEG_2372	ilvB	acetolactate synthase, large subunit, biosynthetic type	down	not DE	not DE	not DE
MSMEG_2374	ilvC	ketol-acid reductoisomerase	down	not DE	not DE	not DE
MSMEG_2379	leuB	3-isopropylmalate dehydrogenase	down	not DE	not DE	not DE
MSMEG_2381		conserved hypothetical protein	down	not DE	not DE	not DE
MSMEG_3084	gap	glyceraldehyde-3-phosphate dehydrogenase, type I	down	not DE	not DE	not DE
MSMEG_3308		universal stress protein family protein, putative	down	not DE	not DE	not DE
MSMEG_3507		fructose-bisphosphate aldolase class-I	down	not DE	not DE	not DE
MSMEG_3580		antigen 85-C	down	not DE	not DE	not DE
MSMEG_3618		alanine and proline-rich secreted protein apa	down	not DE	not DE	not DE
MSMEG_3662		mannose-binding lectin	down	not DE	not DE	not DE
MSMEG_4273		integral membrane protein	down	not DE	not DE	not DE
MSMEG_5058		ABC transporter, ATP-binding protein SugC	down	not DE	not DE	not DE
MSMEG_5196		fasciclin domain protein	down	not DE	not DE	not DE
MSMEG_5209		hydrolase, alpha/beta fold family protein	down	not DE	not DE	not DE
MSMEG_6897	rpsF	ribosomal protein S6	down	not DE	not DE	not DE
MSMEG_4631		conserved hypothetical protein	down	not DE	not DE	down
MSMEG_2399	ung	uracil-DNA glycosylase	down	not DE	not DE	down
MSMEG_2571		cupin 2, conserved barrel	down	not DE	not DE	down
MSMEG_0221		secreted protein	not DE	up	not DE	up
MSMEG_0791	thiO	glycine oxidase ThiO	not DE	up	not DE	up
MSMEG_1001		acetyltransferase, gnat family protein, putative	not DE	up	not DE	up
MSMEG_1028		geranylgeranyl reductase	not DE	up	not DE	up
MSMEG_1039		Periplasmic binding protein	not DE	up	not DE	up
MSMEG_1345		transcription antitermination protein NusG	not DE	up	not DE	up
MSMEG_1476	sppA	signal peptide peptidase SppA, 67K type	not DE	up	not DE	up
MSMEG_1517		spfh domain/band 7 family protein, putative	not DE	up	not DE	up
MSMEG_1735		dihydrolipoamide dehydrogenase	not DE	up	not DE	up
MSMEG_1819	purK	phosphoribosylaminoimidazole carboxylase, ATPase subunit	not DE	up	not DE	up
MSMEG_2760		polyphosphate glucokinase	not DE	up	not DE	up
MSMEG_2786		hydrolase, alpha/beta fold family protein	not DE	up	not DE	up
MSMEG_2963		bacterial extracellular solute-binding protein, family protein 5	not DE	up	not DE	up
MSMEG_3021		AAA ATPase, central region	not DE	up	not DE	up
MSMEG_3076	ggt	gamma-glutamyltransferase	not DE	up	not DE	up
MSMEG_3150	fabG	3-oxoacyl-(acyl-carrier-protein) reductase	not DE	up	not DE	up
MSMEG_3206	hisC	histidinol-phosphate aminotransferase	not DE	up	not DE	up
MSMEG_3221	trpA	tryptophan synthase, alpha subunit	not DE	up	not DE	up
MSMEG_3247		branched-chain amino acid ABC transporter substrate-binding protein	not DE	up	not DE	up
MSMEG_3544		conserved hypothetical protein	not DE	up	not DE	up
MSMEG_4220		conserved hypothetical protein	not DE	up	not DE	up
MSMEG_4296		protease	not DE	up	not DE	up
MSMEG_4307		conserved hypothetical protein	not DE	up	not DE	up
MSMEG_4385		ABC transporter oligopeptide binding protein	not DE	up	not DE	up
MSMEG_4584	proA	gamma-glutamyl phosphate reductase	not DE	up	not DE	up
MSMEG_4658		sugar ABC transporter substrate-binding protein	not DE	up	not DE	up
MSMEG_4745		ErfK/YbiS/YcfS/YnhG family protein	not DE	up	not DE	up
MSMEG_4979	cysD	sulfate adenylyltransferase, small subunit	not DE	up	not DE	up
MSMEG_4999		bacterial extracellular solute-binding protein, family protein 5	not DE	up	not DE	up
MSMEG_5073		O-methyltransferase, family protein 3	not DE	up	not DE	up
MSMEG_5130		bacterial extracellular solute-binding protein, family protein 5	not DE	up	not DE	up
MSMEG_5427		ribose-phosphate pyrophosphokinase	not DE	up	not DE	up
MSMEG_5485		molybdopterin biosynthesis protein	not DE	up	not DE	up
MSMEG_6215		conserved hypothetical protein	not DE	up	not DE	up
MSMEG_6286		aspartate transaminase	not DE	up	not DE	up
MSMEG_6524		ABC Polyamine/Opine/Phosphonate transporter, periplasmic ligand binding protein	not DE	up	not DE	up
MSMEG_6725		ABC transporter, ATP-binding protein	not DE	up	not DE	up
MSMEG_6804		sugar ABC transporter substrate-binding protein	not DE	up	not DE	up
MSMEG_6929		integral membrane protein MviN, putative	not DE	up	not DE	up
MSMEG_0114		extracellular solute-binding protein, family protein 3	not DE	up	not DE	not DE
MSMEG_2081		putative acyl-CoA dehydrogenase	not DE	up	not DE	not DE
MSMEG_3065	sun	ribosomal RNA small subunit methyltransferase B	not DE	up	not DE	not DE
MSMEG_3302		short-chain dehydrogenase/reductase SDR	not DE	up	not DE	not DE
MSMEG_4278	gcvT	glycine cleavage system T protein	not DE	up	not DE	not DE
MSMEG_6096		Bvg accessory factor family protein	not DE	up	not DE	not DE
MSMEG_6101	folK	2-amino-4-hydroxy-6-hydroxymethyldihydropteridine pyrophosphokinase	not DE	up	not DE	not DE
MSMEG_6309		ABC transporter, ATP-binding protein	not DE	up	not DE	not DE
MSMEG_6422		ferritin family protein	not DE	up	not DE	not DE
MSMEG_0002		6-phosphogluconate dehydrogenase, decarboxylating	not DE	up	up	up
MSMEG_0422		transferase	not DE	up	up	up
MSMEG_0469		transcriptional regulatory protein PadR	not DE	up	up	up
MSMEG_0793	thiG	thiazole biosynthesis protein ThiG	not DE	up	up	up
MSMEG_2727		glutamate binding protein	not DE	up	up	up
MSMEG_4621	proB	glutamate 5-kinase	not DE	up	up	up
MSMEG_5568		clavaldehyde dehydrogenase	not DE	up	up	up
