# Supplementary material for: Multi-Omics Profiling Specifies Involvement of Alternative Ribosomal Proteins in Response to Zinc Limitation in Mycobacterium smegmatis
Source: Front Microbiol. 2022 Feb 10;13:811774. doi: 10.3389/fmicb.2022.811774 (PMC8866557; doi:10.3389/fmicb.2022.811774)
Supplement: Supplementary file 12 [file Table_12.XLSX]

## Sheet: S12 Table. DE in all Venns
S12 Table. Differentially expressed (DE) genes that follow the same level of regulation (up or down) in all Zn2+-limited strains (i.e., wild type, daltRP and daltRP/c grown in ZLM) at the level of the transcriptome and the proteome. DE transcripts and proteins were defined as having an absolute fold-change cutoff of two (lfc=1) or greater and an adjusted P-value (adj.P.val) less than 0.05 when co…
			lfc Transcriptome			lfc Proteome
MSMEG locus	Name	Description	wild type	ΔaltRP	ΔaltRP/c	wild type	ΔaltRP	ΔaltRP/c
MSMEG_2171		L-carnitine dehydratase/bile acid-inducible protein F	-7.3874	-8.20647	-4.72419	-6.41044	-6.35912	-6.55433
MSMEG_2599		GntR-family protein transcriptional regulator	-3.8433	-3.32395	-4.22751	-3.8747	-3.56718	-4.00692
MSMEG_5355		hypothetical protein	-3.0406	-3.1961	-2.23524	-4.02616	-2.09629	-2.38734
MSMEG_2450		adenosylmethionine--8-amino-7-oxononanoate transaminase	-2.97164	-2.81279	-1.86706	-1.74033	-2.48701	-1.56744
MSMEG_3932		14 kDa antigen	-2.92233	-6.78012	-1.75648	-2.45869	-7.95399	-1.79464
MSMEG_3898	thpD	ectoine hydroxylase	-2.88186	-2.47997	-2.03766	-4.81524	-4.2356	-3.24663
MSMEG_1554	eutC	ethanolamine ammonia-lyase, light chain	-2.82284	-3.04039	-3.62924	-4.19391	-4.91656	-2.79996
MSMEG_3636		ferric iron-binding periplasmic protein of ABC transporter	-2.39169	-2.37434	-1.91587	3.45951	4.53719	3.88786
MSMEG_3095		D-ribose-binding periplasmic protein	-2.15852	-2.97465	-2.18004	2.91637	3.47699	3.34907
MSMEG_3419		hypothetical protein	-2.13543	-1.85898	-2.53704	-5.87164	-5.82032	-5.48721
MSMEG_5154		conserved hypothetical protein	-2.11067	-2.49185	-1.99169	-6.42809	-5.44098	-4.98766
MSMEG_6508		MarR-family protein transcriptional regulator	-1.90971	-1.79081	-1.81838	-5.10426	-3.59268	-5.24814
MSMEG_4891	ahpC	alkylhydroperoxide reductase	2.13656	3.36303	2.2053	1.79399	2.20979	2.16682
MSMEG_3513		enhanced intracellular survival protein	2.69249	1.98102	2.32376	4.23112	5.2022	3.83734
MSMEG_0600		dehydrogenase	2.73245	1.46006	2.08118	5.66896	5.67431	4.82072
MSMEG_2723	recA	protein RecA	2.84839	3.78703	1.85611	3.99904	4.89021	2.95273
MSMEG_6059		conserved hypothetical protein	2.883	3.92579	3.30492	6.49295	5.03923	6.09799
MSMEG_6595		secreted protein	2.89051	2.13711	2.311	3.09337	4.6442	4.27258
MSMEG_1514		conserved hypothetical protein	3.23263	1.83267	3.08549	4.67443	3.54461	4.40014
MSMEG_0224		O-methyltransferase MdmC	3.30023	3.06615	1.90813	2.7103	2.68385	2.21447
MSMEG_6046		cation ABC transporter, ATP-binding protein, putative	3.86313	4.01162	4.14266	4.59223	2.91186	3.32066
MSMEG_0535		GntR-family protein transcriptional regulator	3.9542	5.78509	4.38668	2.75499	3.71057	3.07147
MSMEG_5029		alkanal monooxygenase alpha chain	4.14755	2.22296	2.72457	4.58031	3.86068	4.12519
MSMEG_6249		conserved hypothetical protein	4.25228	3.73237	3.1656	5.51831	5.0435	5.31259
MSMEG_6047		cation ABC transporter, periplasmic cation-binding protein, putative	4.25961	4.80702	4.70949	3.42175	5.19836	4.93097
MSMEG_2421		conserved hypothetical protein	4.26584	2.02337	3.33101	2.56354	2.69065	2.75814
MSMEG_1114		short chain dehydrogenase	4.28816	3.32345	3.36647	4.48055	5.15598	2.98749
MSMEG_4351		putative oxidoreductase YjgI	4.30912	2.68555	3.72198	6.01828	5.1088	5.52496
MSMEG_6933	trxB	thioredoxin-disulfide reductase	4.33988	3.8825	3.90244	2.8547	2.91235	2.19885
MSMEG_2850		mycobacterial family protein 11 protein	4.39813	3.76556	3.95221	2.2798	1.77362	2.02777
MSMEG_0089		chromosome condensation protein	4.66868	4.01714	4.08807	4.89449	3.11616	3.79651
MSMEG_2791		pyridoxamine 5'-phosphate oxidase family protein	4.77235	3.16232	4.40467	4.44297	2.88592	3.7559
MSMEG_2027		conserved hypothetical protein TIGR00026	4.98026	4.11183	4.48008	2.59532	1.85237	2.29359
MSMEG_3680		hypothetical protein	5.11035	5.16898	4.65254	4.54135	4.82672	4.46616
MSMEG_6859		oxidoreductase	5.14325	4.23191	3.93538	7.19342	7.39032	6.25179
MSMEG_4465		cutinase	5.18447	2.089	3.50352	4.60394	5.08129	4.25566
MSMEG_6783		integral membrane protein	5.18909	6.42342	3.84216	5.59737	6.91095	4.92208
MSMEG_3137		oxidoreductase	5.20779	3.2604	4.44249	5.60393	5.63992	5.56224
MSMEG_3581		FabG protein	5.24107	3.24999	3.9339	6.17335	5.23778	4.64858
MSMEG_1016		secreted protein	5.3322	4.10919	4.08011	4.66479	5.01005	4.20955
MSMEG_4141		conserved hypothetical protein	5.38765	3.36698	5.07628	6.26162	5.81705	6.14018
MSMEG_3583		monooxygenase	5.4715	4.17285	4.87615	4.01077	4.72615	4.22135
MSMEG_1999		hypothetical protein	5.53438	5.35473	5.33087	5.3706	5.15391	4.44769
MSMEG_4303		methyltransferase	5.55443	6.02725	5.32923	6.57967	7.06328	6.62327
MSMEG_6753		oxidoreductase, short chain dehydrogenase/reductase family protein	5.58454	3.58442	4.13737	6.48231	6.19391	5.38824
MSMEG_1751		norsolorinic acid reductase	5.77485	3.9357	4.63646	4.40458	3.33827	3.52328
MSMEG_2177		fmnh2-utilizing oxygenase	5.7761	4.1435	4.67322	5.68477	4.63431	4.23951
MSMEG_1755		anti-sigm factor, ChrR	5.79245	3.96901	5.47118	5.27727	3.91383	5.58279
MSMEG_6747		oxidoreductase	5.8877	4.80384	4.41859	6.32643	6.32322	5.95845
MSMEG_4064		zinc-binding alcohol dehydrogenase	6.36122	4.723	6.31139	8.01749	7.11952	7.6727
MSMEG_5558		hypothetical protein	6.3887	3.7872	6.4986	4.03851	4.00073	4.75785
MSMEG_6498		hypothetical protein	6.67468	6.29739	5.42328	5.32742	4.67941	5.54186
MSMEG_6050		solute-binding lipoprotein	7.32457	8.13012	7.83101	5.33067	5.75851	5.56022
MSMEG_6049		secreted protein	7.6233	8.13437	8.59469	9.56252	9.36202	10.4245
MSMEG_3242		starvation-inducible DNA-binding protein or fine tangled pili major subunit	8.15477	7.10391	7.054	6.04444	5.63742	5.88563
MSMEG_3012		acetyl-CoA acetyltransferases	8.51711	8.32796	8.14391	6.2694	5.96686	6.21728
MSMEG_6070	rpmE	ribosomal protein L31	9.10265	9.01356	8.91681	4.59223	4.90441	4.98088
