# Supplementary material for: Multi-Omics Profiling Specifies Involvement of Alternative Ribosomal Proteins in Response to Zinc Limitation in Mycobacterium smegmatis
Source: Front Microbiol. 2022 Feb 10;13:811774. doi: 10.3389/fmicb.2022.811774 (PMC8866557; doi:10.3389/fmicb.2022.811774)
Supplement: Supplementary file 14 [file Table_14.XLSX]

## Sheet: S14. DE genes daltRPvsWT&Comp
S14 Table. Differentially expressed genes in the ΔaltRP mutant compared to the wild type and ΔaltRP/c complement strain. All strains are grown in ZLM and the lfc values represent the transcript expression in the ΔaltRP mutant relative to the indicated strain. Differential expression (DE) was defined using an absolute fold-change cutoff of two (lfc=1) or greater and an adjusted P-value (adj.P.val)…
			wild type			daltRP/c
MSMEG Locus	Name	Description	lfc	adj.P.val	DE?	lfc	adj.P.val	DE?
EBG00000994450	Ms_IGR-8	NA	-2.31195	0.00521867	yes	-3.1664	4.25925e-05	yes
MSMEG_0005	gyrB	DNA gyrase, B subunit	1.67859	0.000212229	yes	1.96259	6.66031e-06	yes
MSMEG_0006	gyrA	DNA gyrase, A subunit	1.28999	0.0324613	yes	1.32437	0.0149433	yes
MSMEG_0009		hypothetical protein	2.09611	0.000221709	yes	0.982302	1	no
MSMEG_0011		FAD-binding 9, siderophore-interacting	1.58697	0.0109375	yes	1.11194	1	no
MSMEG_0014		Formyl transferase	1.74612	0.00631587	yes	1.70392	0.00864059	yes
MSMEG_0022		L-ornithine 5-monooxygenase	1.35473	0.00675609	yes	1.46285	0.000773116	yes
MSMEG_0065		conserved hypothetical protein	2.01213	4.03e-06	yes	1.52867	0.00117214	yes
MSMEG_0096		peroxisomal hydratase-dehydrogenase-epimerase	1.60035	0.00167516	yes	0.984079	1	no
MSMEG_0115	dehII	haloacid dehalogenase, type II	1.56914	0.00127877	yes	0.660042	1	no
MSMEG_0117		hydrolase	2.26742	9e-07	yes	1.52019	0.00257884	yes
MSMEG_0162		NAD-dependent formate dehydrogenase delta subunit	2.37874	0.00561235	yes	1.51145	0.362569	no
MSMEG_0210		LprO protein	1.76375	0.0019341	yes	2.14348	5.684e-05	yes
MSMEG_0217		alcohol dehydrogenase B	-1.82637	0.00954446	yes	-0.879839	1	no
MSMEG_0243		conserved hypothetical protein	1.51156	0.000973304	yes	1.30458	0.0334955	yes
MSMEG_0267		esterase	1.78221	0.00181267	yes	1.9947	0.000202008	yes
MSMEG_0278		hypothetical protein	-1.90785	0.019214	yes	-1.89721	0.0196063	yes
MSMEG_0280		alpha/beta hydrolase fold	-2.06403	0.000583484	yes	-1.95864	0.00124559	yes
MSMEG_0302		peptidase, S9A/B/C families	-2.03327	0.00100564	yes	-0.947235	1	no
MSMEG_0308		dihydrofolate reductase	1.5646	0.00481911	yes	1.62251	0.00215348	yes
MSMEG_0312	eda	2-dehydro-3-deoxyphosphogluconate aldolase/4-hydroxy-2-oxoglutarate aldolase	2.60309	1.13e-06	yes	1.93467	0.000150564	yes
MSMEG_0313	edd	phosphogluconate dehydratase	2.08067	4.15e-06	yes	2.19895	1.22166e-06	yes
MSMEG_0314	zwf	glucose-6-phosphate 1-dehydrogenase	2.18059	1.08e-07	yes	1.99683	3.86841e-07	yes
MSMEG_0364		hypothetical protein	-1.94567	0.00413665	yes	0.32447	1	no
MSMEG_0406		acyl-coA-dehydrogenase	-2.51551	2.38e-06	yes	-2.60414	1.13928e-06	yes
MSMEG_0435		allophanate hydrolase subunit 2	-1.87965	2.15e-05	yes	-2.17158	1.10011e-06	yes
MSMEG_0436		allophanate hydrolase subunit 1	-2.14751	0.000211032	yes	-1.50741	0.0620696	no
MSMEG_0448		transcriptional regulator, MarR family protein	-1.47346	0.0298411	yes	-1.29287	0.236068	no
MSMEG_0449		transporter, major facilitator family protein, putative	-1.88496	0.00261646	yes	-0.985883	1	no
MSMEG_0468		integral membrane protein	1.72206	0.00102042	yes	1.33826	0.0969237	no
MSMEG_0469		transcriptional regulatory protein PadR	1.96882	0.000484762	yes	1.44551	0.0784515	no
MSMEG_0501		glucosamine-6-phosphate deaminase 1	1.52177	0.00309686	yes	0.850679	1	no
MSMEG_0502		glucosidase	1.40712	0.040566	yes	0.815395	1	no
MSMEG_0534		permease, major facilitator family protein	1.55982	0.00167776	yes	1.19024	0.416741	no
MSMEG_0535		GntR-family protein transcriptional regulator	1.83089	8.32e-05	yes	1.39841	0.0231181	yes
MSMEG_0537		conserved hypothetical protein	-2.09012	2.11e-06	yes	-2.83585	1.32663e-08	yes
MSMEG_0538		regulatory protein, MarR	-2.48858	1.67e-08	yes	-3.02181	1.56095e-09	yes
MSMEG_0552		conserved hypothetical protein	-1.55757	0.0262919	yes	-1.54154	0.028605	yes
MSMEG_0559		conserved domain protein	2.05116	5.42e-06	yes	1.56504	0.00125875	yes
MSMEG_0574		putative ECF sigma factor RpoE1	1.92531	0.00312034	yes	2.02935	0.00141578	yes
MSMEG_0584		hypothetical protein	1.64645	0.0309027	yes	2.36535	7.91261e-05	yes
MSMEG_0602		hypothetical protein	-1.74489	0.00828735	yes	-1.13251	1	no
MSMEG_0692		conserved hypothetical protein	1.49134	0.00973407	yes	1.53038	0.00517729	yes
MSMEG_0759	purA	adenylosuccinate synthetase	1.96151	9.83e-05	yes	1.54748	0.00827468	yes
MSMEG_0773		acetyltransferase	-1.86382	0.000963506	yes	-0.968829	1	no
MSMEG_0775		metallo-beta-lactamase superfamily protein	-2.07643	1.03e-06	yes	-1.34835	0.0147154	yes
MSMEG_0776		conserved hypothetical protein	-2.2425	1.66e-07	yes	-1.96964	1.22166e-06	yes
MSMEG_0833		conserved hypothetical protein	2.30615	0.000113585	yes	1.60113	0.0344421	yes
MSMEG_0864		bacterial membrane flanked domain family protein	1.64867	0.00820443	yes	1.39587	0.104991	no
MSMEG_0866		DNA or RNA helicase of superfamily protein II	1.8164	4.95e-05	yes	1.98044	7.275e-06	yes
MSMEG_0879		hypothetical protein	2.37579	2.27e-05	yes	2.11837	9.99613e-05	yes
MSMEG_0880	groL	chaperonin GroL	1.74076	0.00342303	yes	1.49493	0.0430837	yes
MSMEG_0882		conserved hypothetical protein	-1.56635	0.00527673	yes	-0.454051	1	no
MSMEG_0889		succinic semialdehyde dehydrogenase	-1.46009	0.00249118	yes	-1.54984	0.000512535	yes
MSMEG_0906		DNA-binding protein	1.8286	4.23e-05	yes	1.77061	6.65725e-05	yes
MSMEG_0911	aceA	isocitrate lyase	3.26963	1.07e-07	yes	3.45227	3.24569e-08	yes
MSMEG_0912		3-hydroxybutyryl-CoA dehydrogenase	1.92415	0.000311186	yes	1.3188	0.197349	no
MSMEG_0924		hydrolase, carbon-nitrogen family protein	-1.55162	0.000189372	yes	-1.38831	0.00297045	yes
MSMEG_0968		cytochrome P450	-1.80037	0.0108807	yes	-1.08178	1	no
MSMEG_1030		monooxygenase	1.67112	0.000317298	yes	2.00373	6.55909e-06	yes
MSMEG_1031		conserved hypothetical protein	2.13538	1e-06	yes	2.25675	3.5943e-07	yes
MSMEG_1032		hypothetical protein	1.7168	0.0291399	yes	2.08509	0.00246386	yes
MSMEG_1050		SAM-dependent methyltransferase	-2.53489	0.000261645	yes	-1.34636	0.697225	no
MSMEG_1089		hypothetical protein	2.38845	1.03e-05	yes	2.44532	6.22765e-06	yes
MSMEG_1124		putative ferredoxin FdxA	1.3582	0.0188642	yes	1.21261	0.213573	no
MSMEG_1125		regulatory protein, ArsR	1.69122	0.000314011	yes	1.93207	1.79632e-05	yes
MSMEG_1126		hypothetical protein	2.47936	1.73e-07	yes	1.91236	9.77286e-06	yes
MSMEG_1127		probable conserved transmembrane protein	2.82434	5.08e-08	yes	3.1186	1.29373e-08	yes
MSMEG_1128		conserved hypothetical protein	3.02511	2.36e-07	yes	3.79306	1.27231e-08	yes
MSMEG_1138		alcohol dehydrogenase 1	-1.84436	0.00187638	yes	-1.78584	0.00306175	yes
MSMEG_1153		FAD dependent oxidoreductase	2.0477	0.0456174	yes	1.01108	1	no
MSMEG_1174		cadmium inducible protein cadi	2.03964	0.00187638	yes	2.60024	4.55887e-05	yes
MSMEG_1178		transcriptional regulator	2.30104	3.72e-07	yes	2.16799	8.51241e-07	yes
MSMEG_1179	hutU	urocanate hydratase	1.47115	0.00102042	yes	1.65337	4.78706e-05	yes
MSMEG_1236		Mpr protein	2.0805	0.0130764	yes	3.45684	1.07545e-05	yes
MSMEG_1276		hypothetical protein	1.91146	0.00284588	yes	1.66636	0.0195026	yes
MSMEG_1277		hypothetical protein	2.78603	3.59e-06	yes	2.27573	4.17207e-05	yes
MSMEG_1278		death-on-curing protein	2.82694	1.08e-05	yes	1.89832	0.00209282	yes
MSMEG_1303		putative transcriptional regulator	-1.46926	0.031183	yes	-0.670364	1	no
MSMEG_1335		transcriptional regulator, BadM/Rrf2 family protein	2.73343	0.000526862	yes	3.13331	0.000131988	yes
MSMEG_1336		flavohemoprotein, putative	2.18587	4.32e-05	yes	2.20619	3.02762e-05	yes
MSMEG_1350		cyclopropane-fatty-acyl-phospholipid synthase 1	1.50937	0.00696299	yes	1.03126	1	no
MSMEG_1392		alcohol dehydrogenase, class IV	-2.37765	0.000672231	yes	-3.35676	4.29567e-06	yes
MSMEG_1393		conserved hypothetical protein	-1.85034	0.00663877	yes	-3.26659	1.08262e-06	yes
MSMEG_1424		FMN-dependent dehydrogenase	-2.06591	3.27e-05	yes	-3.06346	4.77222e-08	yes
MSMEG_1425		creatininase subfamily protein	-1.95913	1.79e-05	yes	-1.78525	8.86679e-05	yes
MSMEG_1457		conserved hypothetical protein	1.81715	0.0130542	yes	2.05441	0.00270253	yes
MSMEG_1458		tena/thi-4 family protein	1.86684	0.00148415	yes	1.4229	0.0897559	no
MSMEG_1477		major facilitator superfamily protein	1.39571	0.00873505	yes	0.833377	1	no
MSMEG_1508		amino acid permease-associated region	-1.39734	0.0456174	yes	-0.999626	1	no
MSMEG_1509		TetR-family protein transcriptional regulator	-1.73733	0.0010221	yes	-1.27989	0.262963	no
MSMEG_1513		conserved hypothetical protein	-1.47854	0.0181613	yes	-1.1106	1	no
MSMEG_1514		conserved hypothetical protein	-1.39996	0.00882972	yes	-1.25282	0.104991	no
MSMEG_1543		eptc-inducible aldehyde dehydrogenase	-1.86373	6.91e-05	yes	-2.43747	4.68302e-07	yes
MSMEG_1544		PduO protein	-1.57095	0.00299044	yes	-2.21115	2.68469e-06	yes
MSMEG_1546		coenzyme B12-dependent glycerol dehydrogenase small subunit	-2.89512	4.04e-07	yes	-3.48743	2.80655e-08	yes
MSMEG_1547		glycerol dehydratase large subunit	-3.00076	2.36e-07	yes	-3.66389	1.32663e-08	yes
MSMEG_1548		propanediol utilization: dehydratase, medium subunit	-2.92731	1.73e-06	yes	-3.89093	3.24569e-08	yes
MSMEG_1550		PduH protein	-2.83383	9.83e-05	yes	-3.8243	1.02621e-06	yes
MSMEG_1582	groS	chaperonin GroS	1.63777	0.00435845	yes	1.40767	0.0638508	no
MSMEG_1617		kumamolisin	-1.44547	0.0127488	yes	-1.16731	0.62698	no
MSMEG_1620		conserved hypothetical protein	-2.13741	0.0473561	yes	1.2156	1	no
MSMEG_1633		DNA polymerase III, alpha subunit, putative	-2.03883	0.0127163	yes	0.0883947	1	no
MSMEG_1654		isocitrate dehydrogenase, NADP-dependent	1.70308	0.000109956	yes	1.01726	1	no
MSMEG_1677	aspA	aspartate ammonia-lyase	4.51859	3.68e-06	yes	2.43357	0.00377786	yes
MSMEG_1679	amiB	AmiB	5.18733	8.71e-07	yes	3.11882	0.000139831	yes
MSMEG_1680		conserved hypothetical protein	5.49835	2.36e-07	yes	3.42737	2.29802e-05	yes
MSMEG_1681		endoribonuclease L-PSP superfamily protein	5.40427	1e-07	yes	3.42321	7.14051e-06	yes
MSMEG_1682		flavin-containing monooxygenase FMO	5.57547	1.19e-07	yes	3.69052	6.82901e-06	yes
MSMEG_1683		cytosine/purine/uracil/thiamine/allantoin permease family protein	4.16942	6e-07	yes	2.63387	0.000156933	yes
MSMEG_1691		transcriptional regulatory protein	-1.90259	0.00153167	yes	-0.411606	1	no
MSMEG_1692		ECF-family protein RNA polymerase sigma factor	-1.4868	0.038877	yes	-0.864432	1	no
MSMEG_1693		succinate dehydrogenase [ubiquinone] flavoprotein subunit	-1.99994	0.000275534	yes	-1.44789	0.0734432	no
MSMEG_1696		regulatory protein, MarR	2.54743	0.000133948	yes	2.67063	6.68883e-05	yes
MSMEG_1697		hypothetical protein	1.69059	0.0395325	yes	2.91291	4.78706e-05	yes
MSMEG_1746		6-hydroxy-D-nicotine oxidase	1.645	0.0013924	yes	1.82255	0.000191613	yes
MSMEG_1748		conserved hypothetical protein	-2.35751	0.00023239	yes	-1.77404	0.0173705	yes
MSMEG_1749		putative monooxygenase	-2.45016	4.14e-05	yes	-1.92198	0.0018088	yes
MSMEG_1750		hypothetical protein	-2.60897	0.00783411	yes	-2.05391	0.0943129	no
MSMEG_1751		norsolorinic acid reductase	-1.83915	0.00266108	yes	-0.700762	1	no
MSMEG_1753	mtnN	MTA/SAH nucleosidase	-1.61911	0.00146341	yes	-1.37627	0.039428	yes
MSMEG_1754		conserved hypothetical protein	-1.89236	0.000146441	yes	-1.73526	0.000675346	yes
MSMEG_1755		anti-sigm factor, ChrR	-1.82344	0.00102042	yes	-1.50218	0.0303391	yes
MSMEG_1772		conserved hypothetical protein	1.56916	0.0120402	yes	0.673296	1	no
MSMEG_1798		major facilitator superfamily protein	2.30627	7.7e-07	yes	1.57173	0.000853902	yes
MSMEG_1821		acyl-CoA dehydrogenase	-1.64268	0.000381159	yes	-2.69555	3.50465e-08	yes
MSMEG_1831		Transcription factor WhiB	2.87418	2.76e-08	yes	2.07002	4.78546e-06	yes
MSMEG_1832		conserved hypothetical protein	2.79976	3.86e-09	yes	2.05842	3.66495e-07	yes
MSMEG_1919		Transcription factor WhiB	1.71758	0.0028361	yes	1.62734	0.00716652	yes
MSMEG_1934		ATP-binding protein	2.08831	3.3e-05	yes	1.50473	0.0149433	yes
MSMEG_1946		NADH pyrophosphatase	-1.87921	0.000311155	yes	-1.6973	0.00190041	yes
MSMEG_1947		conserved hypothetical protein	-1.69835	0.00278075	yes	-1.62565	0.00580396	yes
MSMEG_1966		hypothetical protein	1.73696	0.0113793	yes	0.934717	1	no
MSMEG_1968		putative oxidoreductase	-2.92335	6.36e-07	yes	-3.8707	1.29373e-08	yes
MSMEG_2006		2,3-dihydroxybiphenyl 1,2-dioxygenase	1.52055	0.00955587	yes	1.51888	0.00923361	yes
MSMEG_2030		transcriptional regulator, TetR family protein	-1.62833	0.00372978	yes	-0.666657	1	no
MSMEG_2062	nuoB	NADH-quinone oxidoreductase, B subunit	-1.99484	0.0480264	yes	-1.07223	1	no
MSMEG_2078		antigen 85-C	1.59077	0.000291279	yes	0.807613	1	no
MSMEG_2092		D-aminopeptidase	1.28304	0.0422484	yes	1.09527	1	no
MSMEG_2107		conserved hypothetical protein	1.81854	7.52e-05	yes	1.61705	0.000652667	yes
MSMEG_2111		chorismate mutase	-1.5253	0.0407216	yes	-0.609108	1	no
MSMEG_2175		nitrilotriacetate monooxygenase component A	-1.52337	0.0104474	yes	-1.03552	1	no
MSMEG_2177		fmnh2-utilizing oxygenase	-1.63261	0.0255242	yes	-0.529717	1	no
MSMEG_2204		carveol dehydrogenase ((+)-trans-carveol dehydrogenase)	1.85117	0.000396824	yes	2.22351	1.45282e-05	yes
MSMEG_2205		putative acyl-CoA dehydrogenase	1.87368	4.67e-05	yes	2.26052	1.42885e-06	yes
MSMEG_2206	fabG	3-oxoacyl-(acyl-carrier-protein) reductase	2.44138	2.51e-07	yes	2.33972	4.31761e-07	yes
MSMEG_2207		beta-ketothiolase	2.38169	1.14e-07	yes	1.97681	2.05822e-06	yes
MSMEG_2208		acyl-CoA dehydrogenase	2.13406	8.59e-07	yes	1.8748	7.34044e-06	yes
MSMEG_2209		transcriptional regulator, GntR family protein	1.94923	5.45e-06	yes	1.70621	6.07041e-05	yes
MSMEG_2213		O-methyltransferase	-1.47811	0.0035749	yes	-1.55605	0.000983617	yes
MSMEG_2261		hypothetical protein	-1.71163	0.00184138	yes	-2.57164	1.13653e-06	yes
MSMEG_2262	hybA	hydrogenase-2, small subunit	-1.76895	0.00663218	yes	-2.78006	4.0444e-06	yes
MSMEG_2263	hybC	hydrogenase-2, large subunit	-1.72454	0.00911589	yes	-3.05406	9.57795e-07	yes
MSMEG_2264		peptidase M52, hydrogen uptake protein	-2.1888	0.000200066	yes	-3.01803	1.13928e-06	yes
MSMEG_2310		monooxygenase	1.67659	0.000381159	yes	1.99809	8.59428e-06	yes
MSMEG_2311		conserved hypothetical protein	2.1231	8.16e-07	yes	2.23305	3.13858e-07	yes
MSMEG_2330		SAM-dependent methyltransferase	-2.5107	0.000294262	yes	-1.32527	0.783677	no
MSMEG_2372	ilvB	acetolactate synthase, large subunit, biosynthetic type	2.04067	1.61e-05	yes	1.67018	0.000675346	yes
MSMEG_2373	ilvN	acetolactate synthase, small subunit	2.20625	4.16e-06	yes	1.59462	0.00187649	yes
MSMEG_2374	ilvC	ketol-acid reductoisomerase	1.76089	2.39e-05	yes	1.15814	0.416975	no
MSMEG_2377		P49 protein	-1.56874	0.0028361	yes	-1.26953	0.185749	no
MSMEG_2380		sugar transporter family protein	1.72493	0.00148415	yes	2.20695	1.41599e-05	yes
MSMEG_2421		conserved hypothetical protein	-2.24246	0.000311186	yes	-1.30764	0.536953	no
MSMEG_2422		acylphosphatase	-2.57242	4.32e-05	yes	-1.53257	0.0935862	no
MSMEG_2423	smc	chromosome segregation protein SMC	-1.70922	0.000576711	yes	-1.01335	1	no
MSMEG_2440	rplS	ribosomal protein L19	1.80474	6.69e-05	yes	1.53886	0.00184556	yes
MSMEG_2453		transcriptional regulator, GntR family protein	2.03427	9.94e-06	yes	2.22412	1.80714e-06	yes
MSMEG_2454		translation initiation inhibitor	2.0327	4.03e-06	yes	1.88625	1.17282e-05	yes
MSMEG_2540	pyrH	uridylate kinase	1.41484	0.0163452	yes	0.74685	1	no
MSMEG_2542		integral membrane protein DUF6	-2.71991	3.62e-05	yes	-2.2344	0.00058157	yes
MSMEG_2652		iron repressor protein	-1.5922	0.00183225	yes	-1.95483	2.08104e-05	yes
MSMEG_2663		conserved hypothetical protein	-2.29023	0.00115815	yes	-0.63282	1	no
MSMEG_2688		antibiotic biosynthesis monooxygenase domain protein	1.52283	0.00315618	yes	1.96396	1.34339e-05	yes
MSMEG_2690		DNA translocase FtsK	1.92608	0.000840409	yes	1.20704	0.829375	no
MSMEG_2727		glutamate binding protein	1.55879	0.000552917	yes	1.24387	0.112146	no
MSMEG_2779		conserved hypothetical protein	1.57234	0.00793934	yes	1.02399	1	no
MSMEG_2790		conserved hypothetical protein	-2.31121	0.00114222	yes	-1.09692	1	no
MSMEG_2791		pyridoxamine 5'-phosphate oxidase family protein	-1.61004	0.00713681	yes	-1.24235	0.448894	no
MSMEG_2797		LysR-family protein transcriptional regulator	-1.78812	0.0076513	yes	-0.888621	1	no
MSMEG_2826		hypothetical protein	1.50497	0.00300091	yes	1.22698	0.215722	no
MSMEG_2842	ssuD	nitrilotriacetate monooxygenase component A	-1.67804	0.0207558	yes	-2.27796	9.75474e-05	yes
MSMEG_2846		ABC transporter permease protein	-1.95253	0.0108807	yes	-2.53948	0.000157864	yes
MSMEG_2848		transmembrane efflux protein	-4.16792	1.73e-06	yes	-4.81025	2.97659e-07	yes
MSMEG_2871		conserved hypothetical protein	-2.48265	0.0379078	yes	-1.49716	1	no
MSMEG_2905		transcriptional regulator	-1.75175	0.00957152	yes	-1.13468	1	no
MSMEG_2906		conserved hypothetical protein	-2.07766	0.000337427	yes	-1.40468	0.160991	no
MSMEG_2907		putative oxidoreductase YeiQ	-2.29919	9.52e-05	yes	-1.58104	0.0353078	yes
MSMEG_2956		NAD dependent epimerase/dehydratase family protein	-1.71317	0.0100525	yes	-0.641016	1	no
MSMEG_3005		hydroxyacyl-CoA dehydrogenase	-1.57864	0.00973407	yes	-0.816066	1	no
MSMEG_3098		conserved hypothetical protein	-1.59005	0.000446422	yes	-1.52195	0.00112544	yes
MSMEG_3099	pgl	6-phosphogluconolactonase	-1.82458	7.88e-05	yes	-1.64498	0.00058157	yes
MSMEG_3100	opcA	OpcA protein	-1.87963	0.000252238	yes	-1.46521	0.0259002	yes
MSMEG_3122	sufB	FeS assembly protein SufB	1.46475	0.001037	yes	1.54436	0.000227911	yes
MSMEG_3124	sufC	FeS assembly ATPase SufC	1.50814	0.00147793	yes	1.42828	0.00500246	yes
MSMEG_3137		oxidoreductase	-1.94738	0.00111772	yes	-1.18208	1	no
MSMEG_3138	trx	thioredoxin	-1.63517	0.0107907	yes	-1.13787	1	no
MSMEG_3139		enoyl-CoA hydratase/isomerase	-1.66375	0.000805401	yes	-1.52971	0.00423858	yes
MSMEG_3162		beta-lactamase	-2.07686	7.14e-06	yes	-1.7649	0.000150564	yes
MSMEG_3163		gp55 protein	-2.05811	0.000671962	yes	-2.5214	1.65036e-05	yes
MSMEG_3194	bioB	biotin synthase	1.37647	0.0206837	yes	1.05626	1	no
MSMEG_3199	nadA	quinolinate synthetase complex, A subunit	1.62915	0.00772131	yes	1.23574	0.534414	no
MSMEG_3201	nadC	nicotinate-nucleotide pyrophosphorylase	1.49773	0.0402721	yes	1.40078	0.10405	no
MSMEG_3204		conserved hypothetical protein	1.62398	0.0192667	yes	1.48699	0.0664272	no
MSMEG_3224		conserved hypothetical protein	-1.67558	0.00102042	yes	-0.194923	1	no
MSMEG_3225		ferredoxin-dependent glutamate synthase 1	1.45257	0.00862086	yes	1.49022	0.00437467	yes
MSMEG_3226		glutamate synthase, NADH/nadph, small subunit	1.82659	0.000176347	yes	1.95154	4.03571e-05	yes
MSMEG_3239		two-component system sensor kinase	-1.26254	0.0402721	yes	-1.29453	0.0184729	yes
MSMEG_3291		hypothetical protein	1.5394	0.044668	yes	0.0787495	1	no
MSMEG_3292		DNA-binding protein	1.47978	0.0181105	yes	0.386044	1	no
MSMEG_3293		hypothetical protein	1.85355	4.12e-05	yes	1.47524	0.00357797	yes
MSMEG_3323		conserved hypothetical protein	-1.52653	0.0180611	yes	-2.18753	1.58096e-05	yes
MSMEG_3329		hypothetical protein	1.79234	0.000381159	yes	0.917267	1	no
MSMEG_3330		conserved domain protein	1.73691	0.000718828	yes	0.892107	1	no
MSMEG_3335		transcriptional regulator, IclR family protein, putative	1.66319	0.0060581	yes	1.15252	1	no
MSMEG_3360		transcriptional regulator, putative	-3.29394	1.72e-07	yes	-2.53327	6.01985e-06	yes
MSMEG_3363		regulatory protein, TetR	1.69742	0.00113296	yes	1.64207	0.00195238	yes
MSMEG_3369		putative transport protein	-1.48389	0.0233087	yes	-1.31276	0.181296	no
MSMEG_3370		hypothetical protein	-1.476	0.0181105	yes	-1.40121	0.0459522	yes
MSMEG_3372		transcriptional regulator, ArsR family protein	-1.68416	0.0107412	yes	-1.2966	0.42629	no
MSMEG_3382		transcriptional regulator, ArsR family protein	-1.98125	0.00194234	yes	-1.53738	0.0803729	no
MSMEG_3383		hypothetical protein	-1.63577	0.00479055	yes	-1.42861	0.0511223	no
MSMEG_3385		hypothetical protein	-1.83377	0.0156891	yes	-1.00836	1	no
MSMEG_3477		possible inv protein	2.1502	0.000277145	yes	2.56906	1.20187e-05	yes
MSMEG_3486	katA	catalase KatA	-1.85633	8.21e-05	yes	-2.03252	1.07598e-05	yes
MSMEG_3487		metal-dependent phosphohydrolase	-1.91617	3.03e-05	yes	-1.96591	1.35206e-05	yes
MSMEG_3520		TetR-family protein transcriptional regulator	-3.05467	1.26e-06	yes	-2.48147	2.98897e-05	yes
MSMEG_3564	bfr	bacterioferritin	1.98058	1.79e-05	yes	1.76521	0.000132739	yes
MSMEG_3580		antigen 85-C	2.55412	0.000513246	yes	1.73126	0.0776011	no
MSMEG_3581		FabG protein	-1.99109	0.00217352	yes	-0.683909	1	no
MSMEG_3584		membrane protein, MmpL family protein	-1.76591	0.00738238	yes	-0.917382	1	no
MSMEG_3615		zinc-binding alcohol dehydrogenase family protein	1.40262	0.015613	yes	1.53968	0.00172568	yes
MSMEG_3616		integral membrane protein	1.8838	0.000168362	yes	1.17333	0.758479	no
MSMEG_3622		conserved hypothetical protein	-1.50071	0.0476689	yes	-0.341246	1	no
MSMEG_3629		conserved hypothetical protein	2.62947	0.00010417	yes	3.3478	5.49677e-06	yes
MSMEG_3633		ferric cations import ATP-binding protein FbpC	-2.11168	0.00688054	yes	-0.00853996	1	no
MSMEG_3662		mannose-binding lectin	1.8769	0.000277145	yes	1.15162	0.97501	no
MSMEG_3708		catalase	1.97737	0.000852001	yes	1.56444	0.0264437	yes
MSMEG_3733		conserved hypothetical protein	1.62926	0.00194234	yes	0.870087	1	no
MSMEG_3742	scpA	segregation and condensation protein A	1.63273	0.0127163	yes	0.500718	1	no
MSMEG_3743	soj	SpoOJ regulator protein	1.52614	0.0402721	yes	0.874814	1	no
MSMEG_3748		thiamin pyrophosphokinase, catalytic domain protein	1.99866	0.045737	yes	0.091214	1	no
MSMEG_3761		putative Clp protease subunit	1.74753	0.00184202	yes	1.65604	0.00432793	yes
MSMEG_3790		RNA methyltransferase, TrmH family protein	-1.5839	0.0178705	yes	-0.910364	1	no
MSMEG_3803		lipoprotein LpqH	1.5885	0.0316167	yes	0.794983	1	no
MSMEG_3822		regulatory protein GntR, HTH	2.13498	3.3e-05	yes	2.27432	1.03356e-05	yes
MSMEG_3850		alkanesulfonate monooxygenase family protein	-2.36698	0.000294262	yes	-3.50459	9.45694e-07	yes
MSMEG_3851		LppI protein	-1.67704	0.00431548	yes	-1.08136	1	no
MSMEG_3852		aliphatic sulfonate binding protein	-2.38177	0.00149557	yes	-3.69398	2.79328e-06	yes
MSMEG_3853		putative aliphatic sulfonates transport ATP-binding protein SsuB	-2.97794	0.000124173	yes	-3.86959	2.79328e-06	yes
MSMEG_3854		putative aliphatic sulfonates transport permease protein SsuC	-2.27728	0.00355928	yes	-3.61172	4.49134e-06	yes
MSMEG_3914		beta-lactamase	-2.07233	8.95e-06	yes	-2.17103	2.98648e-06	yes
MSMEG_3929		[NiFe] hydrogenase, delta subunit, putative	-3.30348	0.00146521	yes	-4.52784	2.26868e-05	yes
MSMEG_3930		[NiFe] hydrogenase, gamma subunit, putative	-4.02926	6.83e-05	yes	-5.44094	1.2727e-06	yes
MSMEG_3931		[NiFe] hydrogenase, beta subunit, putative	-4.01747	1.03e-05	yes	-5.27565	3.45824e-07	yes
MSMEG_3932		14 kDa antigen	-3.8578	3.57e-06	yes	-5.02365	1.19132e-07	yes
MSMEG_3933		conserved hypothetical protein	-2.55838	4.67e-05	yes	-3.32911	9.45694e-07	yes
MSMEG_3934		phosphoenolpyruvate synthase	-2.07614	0.00388904	yes	-3.12878	8.59428e-06	yes
MSMEG_3935		conserved hypothetical protein	-1.84817	0.0035315	yes	-2.51029	1.99313e-05	yes
MSMEG_3936		universal stress protein family protein	-2.21861	0.00113706	yes	-3.19776	4.0444e-06	yes
MSMEG_3937		conserved hypothetical protein	-2.32568	0.0118542	yes	-3.33995	8.0154e-05	yes
MSMEG_3940		universal stress protein family protein	-1.88665	0.0196245	yes	-3.12375	1.1713e-05	yes
MSMEG_3942		conserved hypothetical protein	-1.79774	0.0129798	yes	-2.75999	1.51415e-05	yes
MSMEG_3943		conserved hypothetical protein	-2.91991	1.13e-06	yes	-3.55764	6.00463e-08	yes
MSMEG_3944	devR	two component transcriptional regulatory protein devr	-3.73527	1.52e-07	yes	-4.3676	1.62191e-08	yes
MSMEG_3945		universal stress protein family protein	-3.47623	1.66e-07	yes	-3.81488	3.50465e-08	yes
MSMEG_3946		probable conserved transmembrane protein	-2.38779	6.94e-06	yes	-2.53307	2.10436e-06	yes
MSMEG_3947		6-phosphofructokinase isozyme 2	-2.03063	0.00235911	yes	-3.07314	4.0444e-06	yes
MSMEG_3948		acyltransferase, ws/dgat/mgat subfamily protein	-2.64223	3.41e-05	yes	-3.44432	6.50216e-07	yes
MSMEG_3951		conserved hypothetical protein	-2.14926	0.00120754	yes	-2.54866	7.85149e-05	yes
MSMEG_3953		conserved hypothetical protein	-2.41522	0.00223999	yes	-3.83332	2.99437e-06	yes
MSMEG_3955		conserved hypothetical protein	-2.06207	0.000291279	yes	-2.31004	3.50799e-05	yes
MSMEG_3962		lactate 2-monooxygenase	1.85269	4.38e-05	yes	1.02627	1	no
MSMEG_3972		transcriptional regulator, LysR family protein	-1.40677	0.0292046	yes	-1.34013	0.0697452	no
MSMEG_3980		transcriptional regulator, GntR family protein	1.47779	0.00184138	yes	1.22147	0.154406	no
MSMEG_3988		transcriptional regulator, AsnC family protein	-1.5943	0.0201187	yes	-1.10249	1	no
MSMEG_4025		transcriptional regulator, LysR family protein	3.53487	3.86e-09	yes	3.26741	1.27231e-08	yes
MSMEG_4033		TetR-family protein transcriptional regulator	1.68959	0.0010344	yes	0.666735	1	no
MSMEG_4062		glutamyl-tRNA(Gln) amidotransferase subunit A	-2.23374	0.000108456	yes	-2.33224	4.27801e-05	yes
MSMEG_4063		amidohydrolase family protein	-2.01747	0.00028095	yes	-1.98231	0.000320942	yes
MSMEG_4064		zinc-binding alcohol dehydrogenase	-1.63822	0.00221333	yes	-1.58839	0.00377786	yes
MSMEG_4067		zinc-containing alcohol dehydrogenase superfamily protein	1.64622	0.00148415	yes	1.13485	0.937584	no
MSMEG_4090		putative IclR family protein transcriptional regulator	1.52258	0.000715471	yes	1.07456	1	no
MSMEG_4124		conserved hypothetical protein	2.12242	2.99e-06	yes	1.30177	0.0546852	no
MSMEG_4125		oxidoreductase, short chain dehydrogenase/reductase family protein	1.32519	0.0443298	yes	0.87303	1	no
MSMEG_4141		conserved hypothetical protein	-2.02068	2.37e-05	yes	-1.7093	0.000502741	yes
MSMEG_4143		conserved hypothetical protein	-2.1039	0.00653721	yes	-1.37914	0.652218	no
MSMEG_4144		transcriptional regulator, LysR family protein	-2.31871	9.83e-05	yes	-1.44036	0.154406	no
MSMEG_4188		short chain dehydrogenase	-1.62156	0.00271012	yes	-1.29207	0.181296	no
MSMEG_4189	cysS	cysteinyl-tRNA synthetase	-1.45781	0.0291399	yes	-0.784137	1	no
MSMEG_4205		putative transcriptional regulator	-2.16073	2.15e-05	yes	-1.25799	0.328718	no
MSMEG_4219	sepF	conserved hypothetical protein	1.84926	0.0108807	yes	1.24789	0.913978	no
MSMEG_4222	ftsZ	cell division protein FtsZ	1.80109	0.000453034	yes	1.39093	0.0600242	no
MSMEG_4224		hypothetical protein	1.99316	0.0142167	yes	1.41287	0.44538	no
MSMEG_4233	pbpB	Penicillin binding protein transpeptidase domain protein	1.9832	6.69e-05	yes	1.28083	0.211351	no
MSMEG_4234		conserved hypothetical protein	1.81129	0.00439355	yes	2.38411	5.6796e-05	yes
MSMEG_4235	mraW	S-adenosyl-methyltransferase MraW	1.97893	3.59e-06	yes	1.72558	4.55887e-05	yes
MSMEG_4236	mraZ	MraZ protein	2.50223	2.51e-07	yes	2.03772	7.17865e-06	yes
MSMEG_4277	cobS	cobalamin 5'-phosphate synthase	-1.87493	0.0391181	yes	0.485378	1	no
MSMEG_4335		conserved hypothetical protein	1.89782	2.65e-05	yes	1.97899	9.48733e-06	yes
MSMEG_4336		conserved hypothetical protein	3.05554	1.28e-08	yes	2.55582	1.1979e-07	yes
MSMEG_4351		putative oxidoreductase YjgI	-1.62358	0.0166919	yes	-1.03644	1	no
MSMEG_4352		putative secreted protein	-1.81235	0.00113706	yes	-1.39034	0.105144	no
MSMEG_4378		two-component system response regulator	-1.79367	0.0106179	yes	-1.26517	0.78896	no
MSMEG_4464		modulator of DNA gyrase	-2.0508	3.27e-05	yes	-1.01816	1	no
MSMEG_4465		cutinase	-3.09547	4.12e-05	yes	-1.41452	0.535418	no
MSMEG_4518		conserved hypothetical protein	-3.75549	0.000277571	yes	-5.3723	2.79328e-06	yes
MSMEG_4519		NrtC protein	-4.47808	6.91e-05	yes	-5.92456	2.0742e-06	yes
MSMEG_4520		sulfate/thiosulfate import ATP-binding protein CysA	-3.78455	0.0017291	yes	-5.83643	8.81891e-06	yes
MSMEG_4521		Tat (twin-arginine translocation) pathway signal sequence	-3.96279	0.00647119	yes	-5.7212	9.75474e-05	yes
MSMEG_4529		secreted protein	-1.40575	0.0181891	yes	-1.43429	0.0109872	yes
MSMEG_4554		probable serine/threonine-protein kinase PknH, putative	-1.62403	0.00223999	yes	-1.72967	0.000559414	yes
MSMEG_4571	rpsT	ribosomal protein S20	1.96918	8.31e-05	yes	1.56588	0.00634234	yes
MSMEG_4624	rpmA	ribosomal protein L27	1.47515	0.0011813	yes	1.32456	0.0176479	yes
MSMEG_4625	rplU	ribosomal protein L21	1.67968	0.000381159	yes	1.53839	0.00235528	yes
MSMEG_4649		phytanoyl-CoA dioxygenase	-2.69491	0.000114358	yes	-2.86961	3.50799e-05	yes
MSMEG_4650		putative oxidoreductase YisS	-2.00676	0.000149461	yes	-2.26194	1.36349e-05	yes
MSMEG_4651		AP endonuclease, family protein 2	-2.55063	1.03e-05	yes	-2.62691	5.20208e-06	yes
MSMEG_4668		oxidoreductase alpha (molybdopterin) subunit	1.67712	0.000144812	yes	2.27089	3.45824e-07	yes
MSMEG_4669	fdhD	formate dehydrogenase family protein accessory protein FdhD	2.14622	8.95e-06	yes	2.26676	2.75897e-06	yes
MSMEG_4670		N-glycosylation	2.02182	1.03e-05	yes	2.29397	1.21067e-06	yes
MSMEG_4747		hypothetical protein	2.31581	6e-07	yes	1.85283	2.17862e-05	yes
MSMEG_4748		hypothetical protein	2.07917	0.000394339	yes	2.49852	2.01606e-05	yes
MSMEG_4749		hypothetical protein	2.0816	0.0213298	yes	2.19229	0.0122136	yes
MSMEG_4750		ornithine carbamoyltransferase	2.33711	0.00157274	yes	2.23422	0.00249762	yes
MSMEG_4752		conserved hypothetical protein	1.65345	0.000127783	yes	0.90172	1	no
MSMEG_4756	acpS	holo-(acyl-carrier-protein) synthase	1.36816	0.0396352	yes	0.785072	1	no
MSMEG_4757		fatty acid synthase	2.13613	6e-07	yes	1.85824	6.68451e-06	yes
MSMEG_4758		hypothetical protein	4.23581	0.00359128	yes	4.04548	0.00517729	yes
MSMEG_4772		acyl-CoA synthase	1.4285	0.0180611	yes	0.932424	1	no
MSMEG_4847		transcriptional regulator, TetR family protein	1.38812	0.0391181	yes	0.75435	1	no
MSMEG_4925		transcriptional regulator, Ada family protein/DNA-3-methyladenine glycosylase II	-2.06893	0.000108456	yes	-2.27536	1.60509e-05	yes
MSMEG_4963		peptide synthetase ScpsB, putative	-2.63676	3.94e-05	yes	-1.63	0.0468329	yes
MSMEG_4989		sensor histidine kinase	-1.77245	0.000600739	yes	-1.22392	0.462043	no
MSMEG_5029		alkanal monooxygenase alpha chain	-1.92458	0.00497456	yes	-0.50161	1	no
MSMEG_5030		conserved hypothetical protein TIGR00026	-1.72316	0.000868403	yes	-1.12389	1	no
MSMEG_5040		transcriptional regulator, TetR family protein	1.99446	0.000466685	yes	2.64922	7.19825e-06	yes
MSMEG_5070		Trypsin	-1.48772	0.0214542	yes	-0.614491	1	no
MSMEG_5100		pyruvate ferredoxin/flavodoxin oxidoreductase family protein	1.92766	0.000334316	yes	1.89073	0.000414949	yes
MSMEG_5102		ABC transporter ATP-binding protein	2.13007	0.000469808	yes	2.26214	0.000149508	yes
MSMEG_5125		YceI like family protein	-2.44699	4.35e-06	yes	-2.33217	7.63762e-06	yes
MSMEG_5126		FO synthase	-1.67881	0.00117917	yes	-1.29807	0.158844	no
MSMEG_5167		major facilitator superfamily protein MFS_1	-2.04691	0.000505379	yes	-1.19676	0.966831	no
MSMEG_5168		conserved hypothetical protein	-1.71643	0.00023239	yes	-1.24414	0.195663	no
MSMEG_5182		2-Nitropropane dioxygenase	1.4588	0.0163452	yes	1.02388	1	no
MSMEG_5183		3-Hydroxyacyl-CoA dehydrogenase	1.46368	0.00820443	yes	1.35098	0.0416575	yes
MSMEG_5184		alpha-methylacyl-CoA racemase, putative	1.51927	0.00030142	yes	2.02135	4.91462e-07	yes
MSMEG_5193		transcriptional regulator, AraC family protein	-2.03608	4.12e-05	yes	-1.41391	0.045569	yes
MSMEG_5194		integral membrane protein	-4.12715	6e-07	yes	-4.9758	4.76349e-08	yes
MSMEG_5207		conserved hypothetical protein	1.87594	0.0163452	yes	1.14565	1	no
MSMEG_5208		conserved hypothetical protein	2.83428	0.000628182	yes	1.89877	0.0360288	yes
MSMEG_5215		conserved hypothetical protein	1.48956	0.0405989	yes	2.26339	1.79128e-05	yes
MSMEG_5216		glyoxalase family protein	1.64013	0.0291399	yes	2.74261	6.66031e-06	yes
MSMEG_5244		two component transcriptional regulatory protein devr	-1.85349	0.00055276	yes	-2.04409	7.85149e-05	yes
MSMEG_5245		universal stress protein family protein	-1.36323	0.0402721	yes	-1.36661	0.0339777	yes
MSMEG_5268		conserved hypothetical protein	1.6538	0.0163452	yes	0.844679	1	no
MSMEG_5270		cystathionine beta-synthase	-1.43623	0.00800778	yes	-1.24623	0.157392	no
MSMEG_5271		esterase	-1.50944	0.0173114	yes	-0.762072	1	no
MSMEG_5295		peroxisomal-coenzyme A synthetase	-2.17816	0.000504867	yes	-0.541865	1	no
MSMEG_5319		alkylhydroperoxidase AhpD core	-1.99085	5.56e-05	yes	-1.79153	0.000351494	yes
MSMEG_5335		formamidase	2.25473	4.14e-05	yes	1.55842	0.0226501	yes
MSMEG_5336		amidate substrates transporter protein	1.63996	0.00616213	yes	1.19916	0.72998	no
MSMEG_5344		hypothetical protein	-3.21774	1.14e-06	yes	-2.38393	9.75474e-05	yes
MSMEG_5347		transporter, major facilitator family protein	-2.07027	1.9e-05	yes	-2.02683	2.01797e-05	yes
MSMEG_5368	ehuB	ectoine/hydroxyectoine ABC transporter solute-binding protein	1.79572	0.0104562	yes	0.710929	1	no
MSMEG_5391		hypothetical protein	2.50863	1.81e-05	yes	2.84865	3.54438e-06	yes
MSMEG_5392	kdpA	K+-transporting ATPase, A subunit	2.52114	1.72e-07	yes	2.81685	3.13186e-08	yes
MSMEG_5393	kdpB	K+-transporting ATPase, B subunit	1.96978	1.93e-06	yes	2.35846	7.22437e-08	yes
MSMEG_5394		potassium-transporting ATPase C chain	1.8955	3.41e-05	yes	2.46825	3.66495e-07	yes
MSMEG_5403	cadA	cadmium-translocating P-type ATPase	-2.84846	2.66e-05	yes	-3.74084	4.31761e-07	yes
MSMEG_5404		propionate--CoA ligase	-2.45757	1.47e-06	yes	-3.37837	1.32663e-08	yes
MSMEG_5421		hypothetical protein	1.75099	0.0238967	yes	2.72645	3.03e-05	yes
MSMEG_5431		ribosomal protein L25, Ctc-form	1.43667	0.0166387	yes	2.06197	8.59428e-06	yes
MSMEG_5491		putative acyl-CoA dehydrogenase	-1.85358	0.0057431	yes	-0.987358	1	no
MSMEG_5492		acetyl-CoA carboxylase carboxyltransferase	-2.00038	0.000964737	yes	-1.33657	0.371139	no
MSMEG_5493		acetyl-/propionyl-coenzyme A carboxylase alpha chain	-1.98222	0.000446422	yes	-1.43638	0.0988861	no
MSMEG_5494		acyl-CoA dehydrogenase fadE12	-1.36965	0.0276885	yes	-1.48071	0.00426665	yes
MSMEG_5495		enoyl-CoA hydratase	-1.84048	0.000840409	yes	-1.7139	0.00290193	yes
MSMEG_5506		hypothetical protein	-1.49591	0.0116833	yes	-1.96769	4.25925e-05	yes
MSMEG_5556		MFS permease	-2.04485	3.68e-05	yes	-1.21481	0.47228	no
MSMEG_5558		hypothetical protein	-2.6015	0.000114382	yes	-2.71139	4.99618e-05	yes
MSMEG_5564		NAD(P)H dehydrogenase, quinone family protein	-2.27435	0.000158041	yes	-2.93255	2.22822e-06	yes
MSMEG_5568		clavaldehyde dehydrogenase	2.53527	7.7e-07	yes	2.48234	9.05861e-07	yes
MSMEG_5569		clavaldehyde dehydrogenase	1.70207	0.00023239	yes	1.56134	0.00129923	yes
MSMEG_5576		D-mannonate oxidoreductase	-1.48669	0.0110049	yes	-1.87111	8.25941e-05	yes
MSMEG_5581		conserved hypothetical integral membrane protein	-1.42681	0.0100599	yes	-1.34201	0.0356563	yes
MSMEG_5582		hypothetical protein	-1.75446	0.000326255	yes	-1.58483	0.00237839	yes
MSMEG_5583		HNH endonuclease	-2.12214	0.00665177	yes	-0.758775	1	no
MSMEG_5593		pyruvate dehydrogenase	-3.4689	6.62e-09	yes	-3.32322	1.27231e-08	yes
MSMEG_5594		ferredoxin-dependent glutamate synthase	-3.36631	1.55e-08	yes	-3.17313	3.13186e-08	yes
MSMEG_5595		MarR-family protein transcriptional regulator	-3.25123	1.35e-08	yes	-2.87414	5.6665e-08	yes
MSMEG_5596		oxidoreductase	-2.08041	0.00310271	yes	-1.67644	0.0665208	no
MSMEG_5597		transcriptional regulator, TetR family protein	-1.4839	0.00174338	yes	-0.786673	1	no
MSMEG_5641		glycosyl transferase, group 1 family protein	1.49879	0.0223491	yes	1.43762	0.0427825	yes
MSMEG_5652		alpha/beta hydrolase fold	1.71231	0.000852001	yes	1.96709	6.68883e-05	yes
MSMEG_5674		membrane transport protein	-1.50887	0.00114408	yes	-1.33831	0.0199844	yes
MSMEG_5714		short-chain dehydrogenase/reductase SDR	-1.64303	0.00430045	yes	-1.26033	0.366434	no
MSMEG_5730		permease for cytosine/purines, uracil, thiamine, allantoin transporter	-1.72313	0.00873505	yes	-1.34483	0.309494	no
MSMEG_5731		transcriptional regulator, GntR family protein	-2.79323	1.32e-05	yes	-1.77487	0.0119883	yes
MSMEG_5732		monooxygenase	-2.07771	3.13e-06	yes	-1.38145	0.0173705	yes
MSMEG_5739		putative long-chain fatty-acid--CoA ligase	-2.34606	1.13e-06	yes	-2.10986	6.19388e-06	yes
MSMEG_5760		GntR-family protein regulator	-2.50214	0.000130927	yes	-0.491672	1	no
MSMEG_5782	pstS	phosphate ABC transporter, phosphate-binding protein PstS	1.79571	4.67e-05	yes	1.93709	8.59428e-06	yes
MSMEG_5785		probable exported protein	1.42468	0.0238967	yes	1.08478	1	no
MSMEG_5786		thiredoxin	-1.64211	0.00179439	yes	-0.597562	1	no
MSMEG_5819		pyridoxamine 5'-phosphate oxidase family protein	2.22127	0.000423974	yes	2.24918	0.000323142	yes
MSMEG_5849		conserved hypothetical protein	-1.31357	0.0128638	yes	-0.975985	1	no
MSMEG_5870		sensor histidine kinase PhoR	-1.3612	0.0294578	yes	-1.37305	0.0222999	yes
MSMEG_5939		acetaldehyde dehydrogenase	1.3098	0.0402721	yes	0.837377	1	no
MSMEG_5940		2-keto-4-pentenoate hydratase	2.1884	3.19e-07	yes	1.81072	7.275e-06	yes
MSMEG_5955		protein-tyrosine kinase, putative	1.94036	8.95e-06	yes	0.933928	1	no
MSMEG_6025		conserved hypothetical protein	-2.18568	0.00751135	yes	-0.37104	1	no
MSMEG_6033		hypothetical protein	1.84013	0.00302381	yes	1.25861	0.528004	no
MSMEG_6057		MspD protein	1.55971	0.0111064	yes	0.59839	1	no
MSMEG_6063		Fe uptake system integral membrane protein	-2.0796	0.000136655	yes	-0.763966	1	no
MSMEG_6064		lipoprotein	-2.37385	1.94e-06	yes	-0.457082	1	no
MSMEG_6065	rpsR	ribosomal protein S18	-3.72296	1.35e-08	yes	-2.32479	8.32089e-06	yes
MSMEG_6066		30S ribosomal protein S14	-10.791	1.38e-09	yes	-9.16934	7.51232e-09	yes
MSMEG_6067	rpmG	ribosomal protein L33	-11.853	2.6e-09	yes	-10.896	7.51232e-09	yes
MSMEG_6068	rpmB	ribosomal protein L28	-8.32975	3.12e-12	yes	-7.47929	1.61372e-11	yes
MSMEG_6163		conserved hypothetical protein	-1.8387	1.79e-05	yes	-2.2124	4.31761e-07	yes
MSMEG_6174		transcriptional regulator, IclR family protein	2.22589	2.39e-05	yes	2.68186	1.66498e-06	yes
MSMEG_6179		acetyl-coenzyme A synthetase	-2.31586	9.91e-07	yes	-2.7242	6.00463e-08	yes
MSMEG_6194		beta-lactamase related protein	-1.79316	0.010351	yes	-2.90142	4.63663e-06	yes
MSMEG_6196		gaba permease	-1.72184	0.0480381	yes	-2.9556	1.57295e-05	yes
MSMEG_6197		diaminopimelate decarboxylase	-2.07858	0.00070128	yes	-2.25801	0.000150564	yes
MSMEG_6223		TetR family protein transcriptional repressor LfrR	2.02252	0.000212229	yes	3.04417	3.32495e-07	yes
MSMEG_6225		proton antiporter efflux pump	1.55476	0.0238967	yes	2.69265	1.80714e-06	yes
MSMEG_6246		pyridoxal-phosphate-dependent transferase	-1.35898	0.0345404	yes	-0.747536	1	no
MSMEG_6270		hypothetical protein	2.52849	2.85e-05	yes	1.7152	0.00495874	yes
MSMEG_6271	leuA	2-isopropylmalate synthase	1.77315	0.000235101	yes	0.62755	1	no
MSMEG_6280		conserved hypothetical protein	1.55242	0.00553031	yes	1.33952	0.0878318	no
MSMEG_6390		transporter, major facilitator family protein	3.34359	1.89e-05	yes	4.11042	2.66602e-06	yes
MSMEG_6405		Erp protein	1.92253	0.00120754	yes	1.94757	0.000891852	yes
MSMEG_6419		conserved hypothetical protein	2.87985	2.65e-05	yes	3.94893	2.07073e-06	yes
MSMEG_6427		[Mn] superoxide dismutase	1.71767	2.85e-05	yes	1.16517	0.328743	no
MSMEG_6455		conserved hypothetical protein	-1.67745	0.0149184	yes	-0.280729	1	no
MSMEG_6456		conserved hypothetical protein	2.03231	0.0010448	yes	1.68912	0.0174951	yes
MSMEG_6469		conserved hypothetical protein	-2.66125	8.16e-07	yes	-2.65228	7.39224e-07	yes
MSMEG_6564		transcriptional regulator, TetR family protein	-2.09172	0.000504867	yes	-0.448973	1	no
MSMEG_6565		conserved hypothetical protein	-2.25443	8.59e-07	yes	-1.56471	0.00109687	yes
MSMEG_6566		hypothetical protein	-2.4277	1.09e-07	yes	-2.17107	4.91462e-07	yes
MSMEG_6567		iron-dependent peroxidase	-2.01167	3.3e-05	yes	-2.64869	3.07353e-07	yes
MSMEG_6568		regulatory protein, LuxR, putative	-1.55763	0.0129798	yes	-2.78717	4.60999e-07	yes
MSMEG_6569		conserved hypothetical protein	-1.83914	0.000509583	yes	-2.95108	1.96518e-07	yes
MSMEG_6570		integral membrane protein	-2.22585	2.27e-05	yes	-3.08597	1.1746e-07	yes
MSMEG_6571		conserved hypothetical protein	-1.83137	0.00215459	yes	-2.46162	1.2337e-05	yes
MSMEG_6573		conserved hypothetical protein	-1.83288	0.0115069	yes	-0.0944186	1	no
MSMEG_6576		pyridoxamine 5'-phosphate oxidase family protein	-1.73437	0.00039283	yes	-1.17012	0.688891	no
MSMEG_6581		oxidoreductase, short chain dehydrogenase/reductase family protein	-2.55474	1.32e-05	yes	-0.894965	1	no
MSMEG_6605		transcriptional regulatory protein	2.08221	0.0028361	yes	1.63173	0.0532365	no
MSMEG_6630		glyoxalase family protein	1.85943	0.000291279	yes	1.68069	0.0018008	yes
MSMEG_6636		[Mn] superoxide dismutase	1.97106	5.5e-05	yes	1.37637	0.0459522	yes
MSMEG_6704		shikimate 5-dehydrogenase	-1.60173	0.00873505	yes	-0.858798	1	no
MSMEG_6705		regulatory protein	-2.31534	7.52e-05	yes	-1.22083	0.829375	no
MSMEG_6739		hypothetical protein	1.88636	8.53e-05	yes	2.40998	9.05861e-07	yes
MSMEG_6740		1-aminocyclopropane-1-carboxylate deaminase	1.46973	0.0115069	yes	1.73367	0.000344879	yes
MSMEG_6753		oxidoreductase, short chain dehydrogenase/reductase family protein	-2.00011	0.00133165	yes	-0.552953	1	no
MSMEG_6755		isoflavone reductase	-1.93008	0.00774902	yes	-0.808837	1	no
MSMEG_6815		secreted protein	2.22533	0.00926977	yes	1.08683	1	no
MSMEG_6843		NAD-dependent epimerase/dehydratase	-1.66704	0.000133948	yes	-1.56607	0.000495329	yes
MSMEG_6844		trap-t family protein transporter, dctp	-1.88165	0.000130927	yes	-1.53713	0.00728444	yes
MSMEG_6845		trap dicarboxylate transporter, dctm subunit	-1.70126	0.000275534	yes	-1.36691	0.0317181	yes
MSMEG_6846		putative C4 decarboxylate transport protein	-1.85769	0.00207561	yes	-1.30122	0.432304	no
MSMEG_6847		conserved hypothetical protein	-2.12226	5.39e-05	yes	-0.950366	1	no
MSMEG_6878		inner-membrane translocator	1.63666	0.0152776	yes	1.61646	0.0177832	yes
MSMEG_6880		hydrophobic amino acid ABC transporter, putative	2.41551	7.49e-06	yes	1.96831	0.000108089	yes
MSMEG_6897	rpsF	ribosomal protein S6	1.52631	0.011965	yes	0.362131	1	no
MSMEG_6919		proline-rich 28 kDa antigen	2.64785	2.99e-06	yes	2.93781	5.95818e-07	yes
MSMEG_6939		Soj family protein	1.37421	0.00498217	yes	1.03525	1	no
MSMEG_6941		R3H domain-containing protein	2.03243	4.4e-06	yes	2.09626	2.0742e-06	yes
MSMEG_6945	rnpA	ribonuclease P protein component	1.53042	0.0010919	yes	1.33831	0.024583	yes
MSMEG_6946	rpmH	ribosomal protein L34	1.44441	0.0039903	yes	1.91428	6.19388e-06	yes
