# Supplementary material for: Multi-Omics Profiling Specifies Involvement of Alternative Ribosomal Proteins in Response to Zinc Limitation in Mycobacterium smegmatis
Source: Front Microbiol. 2022 Feb 10;13:811774. doi: 10.3389/fmicb.2022.811774 (PMC8866557; doi:10.3389/fmicb.2022.811774)
Supplement: Supplementary file 15 [file Table_15.XLSX]

## Sheet: S15. topgenes daltRPvsZLM
S15 Table. Top 50 most significantly differentially expressed genes (by adj.P.val) in the ΔaltRP mutant vs. Zn2+-limited wild type (ZLM). The table shows the top 50 most significantly DE transcripts and their lfc values, as well as the lfc values for the corresponding proteins in the same comparison (i.e., ΔaltRP vs Zn2+-limited wild type). If the protein was not detected the entry is blank, if t…
Reg. pattern	MSMEG Locus	Name	Description	lfc RNA	lfc Protein
Unique regulation: ΔaltRP	MSMEG_0117		hydrolase	2.26742	4.61157
	MSMEG_0314	zwf	glucose-6-phosphate 1-dehydrogenase	2.18059
	MSMEG_0911	aceA	isocitrate lyase	3.26963	3.94841
	MSMEG_1031		conserved hypothetical protein	2.13538
	MSMEG_1126		hypothetical protein	2.47936
	MSMEG_1127		probable conserved transmembrane protein	2.82434
	MSMEG_1128		conserved hypothetical protein	3.02511
	MSMEG_1178		transcriptional regulator	2.30104
	MSMEG_1546		coenzyme B12-dependent glycerol dehydrogenase small subunit	-2.89512	-2.34839
	MSMEG_1547		glycerol dehydratase large subunit	-3.00076
	MSMEG_1831	whmD	Transcription factor WhiB	2.87418
	MSMEG_1832		conserved hypothetical protein	2.79976
	MSMEG_2206	fabG	3-oxoacyl-(acyl-carrier-protein) reductase	2.44138
	MSMEG_2207		beta-ketothiolase	2.38169
	MSMEG_2208		acyl-CoA dehydrogenase	2.13406
	MSMEG_2311		conserved hypothetical protein	2.1231
	MSMEG_3943		conserved hypothetical protein	-2.91991
	MSMEG_3944	devR	two component transcriptional regulatory protein devr	-3.73527	-4.38244
	MSMEG_3945		universal stress protein family protein	-3.47623	-5.01027
	MSMEG_4025		transcriptional regulator, LysR family protein	3.53487
	MSMEG_4236	mraZ	MraZ protein	2.50223
	MSMEG_4336		conserved hypothetical protein	3.05554
	MSMEG_5392	kdpA	K+-transporting ATPase, A subunit	2.52114
	MSMEG_5568		clavaldehyde dehydrogenase	2.53527	not DE
	MSMEG_6179		acetyl-coenzyme A synthetase	-2.31586
Same regulation: ΔaltRP + Zn2+-replete wild type	MSMEG_0538		regulatory protein, MarR	-2.48858	-5.55537
	MSMEG_0775		metallo-beta-lactamase superfamily protein	-2.07643
	MSMEG_0776		conserved hypothetical protein	-2.2425
	MSMEG_1679	amiB	AmiB	5.18733
	MSMEG_1680		conserved hypothetical protein	5.49835
	MSMEG_1681		endoribonuclease L-PSP superfamily protein	5.40427
	MSMEG_1682		flavin-containing monooxygenase FMO	5.57547
	MSMEG_1683		cytosine/purine/uracil/thiamine/allantoin permease family protein	4.16942
	MSMEG_1798		major facilitator superfamily protein	2.30627
	MSMEG_1968		putative oxidoreductase	-2.92335
	MSMEG_3360		transcriptional regulator, putative	-3.29394
	MSMEG_4747		hypothetical protein	2.31581
	MSMEG_4757		fatty acid synthase	2.13613
	MSMEG_5194		integral membrane protein	-4.12715
	MSMEG_5593		pyruvate dehydrogenase	-3.4689
	MSMEG_5594		ferredoxin-dependent glutamate synthase	-3.36631
	MSMEG_5595		MarR-family protein transcriptional regulator	-3.25123
	MSMEG_5940		2-keto-4-pentenoate hydratase	2.1884
	MSMEG_6065	rpsR	ribosomal protein S18	-3.72296	-6.86679
	MSMEG_6066		30S ribosomal protein S14	-10.791	-5.04153
	MSMEG_6067	rpmG	ribosomal protein L33	-11.853	-4.81888
	MSMEG_6068	rpmB	ribosomal protein L28	-8.32975	-6.57682
	MSMEG_6469		conserved hypothetical protein	-2.66125
	MSMEG_6565		conserved hypothetical protein	-2.25443	not DE
	MSMEG_6566		hypothetical protein	-2.4277
